# Supplementary material for: Motif oriented high-resolution analysis of ChIP-seq data reveals the topological order of CTCF and cohesin proteins on DNA
Source: BMC Genomics. 2016 Aug 15;17:637. doi: 10.1186/s12864-016-2940-7 (PMC4986361; doi:10.1186/s12864-016-2940-7)
Supplement: Supplementary file 2 — Table S1 and S2. Basic statistics (and availability, SRA numbers) of human and mouse datasets, respectively. (XLSX 58 kb) [file 12864_2016_2940_MOESM2_ESM.xlsx]

## Sheet: Table S1. Human samples
Sample name	IP efficiency	No of total reads in BAM	Percent reads mapped in BAM (%)	No of macs peaks	Maxima position relative to CTCF motif centre	ChIP-Fragment Depth (maxima)	Standard error of the mean (maxima positions)	SRA
hs_AorticAdventitialFibroblast_AoAF_normal_CTCF_11298125	28.83	11298125	93.81	50921	-10	51.7833	0.0172	SRX080329
hs_A549_CTCF_Washington_Rep1	23.17	13351615	94.3792	41921	-1	41.287	0.0346	SRX199868
hs_A549_CTCF_Washington_Rep2	31.18	20362185	89.4244	66166	-1	41.6578	0.0203	SRX199867
hs_A549_Rad21_HudsonAlpha	16.2	54763105	93.0801	74054	5	21.971	0.0115	SRX190217
hs_A549_Rad21_Stanford	4.47	61556786	98.0401	38191	3	10.2548	0.0146	SRX150380
hs_AG04450_CTCF_Washington_1	20.14	25318089	97.3178	58509	-5	31.6023	0.00925	SRX080432
hs_AG04450_CTCF_Washington_2	23.22	34897505	97.4036	61684	-4	36.3413	0.00991	SRX080422
hs_AG04450_CTCF_Washington_Rep2	22.92	24168618	84.7664	49146	-3	41.6031	0.0189	SRX199863
hs_AG09309_CTCF_Washington_Rep1	29.34	17350883	95.9764	52698	-4	46.927	0.0172	SRX080413
hs_AorticAdventitialFibroblast_AoAF_normal_CTCF_5096876	21.66	5096876	93.1621	36966	-6	49.0083	0.0184	SRX080399
hs_astrocyte_NHA_normal_CTCF_15509639	16.39	42580146	61.268	45080	-13	31.6392	0.0272	SRX067516
hs_astrocytes_HAsp_normal_CTCF_18451799	26.38	18451799	92.5914	55373	-10	41.3116	0.0119	SRX080359
hs_BCBL1_CTCF_Wistar	47.55	26776541	94.8439	83349	-4	71.124	0.0161	SRX151245
hs_BCBL1_SMC1_Wistar	24.84	27236990	97.2731	125453	-1	39.7022	0.0214	SRX151246
hs_BE2_CTCF_Washington_Rep1	25.8	26692709	95.3563	64146	-2	38.0932	0.016	SRX199881
hs_BE2_CTCF_Washington_Rep2	20.78	25474624	98.0853	58129	-3	31.471	0.0153	SRX199878
hs_BrainMicrovascularEndothel_HBMEC_normal_CTCF_19206099	21.23	19206099	93.108	55423	-6	32.3495	0.0217	SRX080373
hs_BrainMicrovascularEndothel_HBMEC_normal_CTCF_28131144	42.9	28131144	93.5923	87328	-3	54.3924	0.0251	SRX080406
hs_breast_Rad21_negcont_Schmidt	30.53	29661708	94.9778	115898	6	32.6019	0.0251	ERX004462
hs_BreastAdenocarcinoma_MCF7_cancer_CTCF_22593576	39.05	48368872	92.4762	243880	-3	41.6026	0.0323	SRX103004
hs_BreastAdenocarcinoma_MCF7_cancer_CTCF_37795693	50.59	75715471	95.9805	390057	-4	49.6484	0.00953	SRX188952
hs_BreastAdenocarcinoma_MCF7_cancer_CTCF_38260213	39.79	77871620	96.9953	436548	-4	41.823	0.0287	SRX188955
hs_BreastAdenocarcinoma_MCF7_cancer_CTCF_52296016	35.85	101623048	91.3134	160108	-5	35.6005	0.0183	SRX103007
hs_BreastAdenocarcinoma_MCF7_cancer_CTCF_60573432	23.04	120472384	96.4863	282452	-7	21.7372	0.103	SRX103008
hs_CardiacFibroblast_HCFaa_normal_CTCF_24560637	27.14	24560637	93.2421	64240	-6	43.2216	0.0211	SRX080395
hs_CervicalCarcinoma_HeLaS3_cancer_CTCF_15090444	40.86	29351129	89.788	100652	-5	48.5952	0.00541	SRX102984
hs_CervicalCarcinoma_HeLaS3_cancer_CTCF_16029463	27.59	16029463	57.5807	51280	-3	53.1617	0.032	SRX080392
hs_CervicalCarcinoma_HeLaS3_cancer_CTCF_21532374	31.14	21532374	50.0003	63678	-2	43.236	0.00782	SRX080402
hs_CervicalCarcinoma_HeLaS3_cancer_CTCF_29673855	20.33	59933420	73.0144	64643	-13	30.2499	0.0012	SRX067536
hs_ChoroidPlexusEpithelial_HCPEpiC_normal_CTCF_24222773	51.3	24222773	94.5633	79506	-2	71.2605	0.0215	SRX080398
hs_ChoroidPlexusEpithelial_HCPEpiC_normal_CTCF_29919219	27.8	29919219	94.8429	65317	-6	41.0393	0.0161	SRX080408
hs_ChronicMyelogenousLeukemia_K562_cancer_CTCF_19656110	30.86	36104833	66.588	67452	-2	43.9734	0.0214	SRX067470
hs_ChronicMyelogenousLeukemia_K562_cancer_CTCF_24014622	14.21	24014622	68.7517	60547	-3	19.1472	0.0111	SRX345872
hs_ChronicMyelogenousLeukemia_K562_cancer_CTCF_27953212	22.16	27953212	54.3148	45846	-3	43.2373	0.0308	SRX080396
hs_ChronicMyelogenousLeukemia_K562_cancer_CTCF_32740518	24.97	32740518	54.9119	59160	-2	38.8272	0.0167	SRX080353
hs_ChronicMyelogenousLeukemia_K562_cancer_CTCF_33894235	20.64	66958117	95.9304	83152	-2	25.6907	0.014	SRX150487
hs_ChronicMyelogenousLeukemia_K562_cancer_CTCF_37001145	5.73	37001145	21.0806	24985	-6	17.364	0.0165	SRX345870
hs_ChronicMyelogenousLeukemia_K562_cancer_CTCF_38532774	18.13	38532774	56.179	61006	-3	26.2998	0.0176	SRX345869
hs_ChronicMyelogenousLeukemia_K562_cancer_CTCF_47103855	16.79	47103855	25.4407	50802	-2	27.4208	0.0202	SRX345871
hs_ChronicMyelogenousLeukemia_K562_cancer_CTCF_51872441	11.28	51872441	20.4704	48936	-3	19.1325	0.0139	SRX345873
hs_ChronicMyelogenousLeukemia_K562_cancer_CTCF_7159856	38.4	28308955	89.7163	97262	-4	47.6811	0.0167	SRX103010
hs_ColonAdenocarcinoma_GP5d_cancer_CTCF_13198755	17.23	13198755	42.0517	32693	0	39.0393	0.0453	SRX360582
hs_ColonAdenocarcinoma_LoVo_cancer_CTCF_14059709	16.58	14059709	41.4476	27590	0	40.3272	0.057	SRX360020
hs_ColonAdenocarcinoma_LoVo_cancer_CTCF_14882859	4.57	14882859	76.2291	19424	-2	17.2317	0.0634	SRX359822
hs_ColonAdenocarcinoma_LoVo_cancer_CTCF_31315851	8.2	31315851	57.3936	30374	0	20.3358	0.0496	SRX359859
hs_ColonAdenocarcinoma_LoVo_cancer_CTCFL_18267970	1.89	18267970	82.8238	9656	3	13.6508	0.12	SRX359991
hs_ColorectalAdenocarcinoma_Caco2_cancer_CTCF_31351963	23.01	31351963	62.7074	63339	-2	34.5906	0.024	SRX080411
hs_ColorectalAdenocarcinoma_Caco2_cancer_CTCF_32005695	14.39	32005695	65.034	54327	-6	23.8804	0.00996	SRX080352
hs_colorectal-carcinoma_CTCF_HudsonAlpha	26.68	45909877	60.6356	63330	2	36.0635	0.0188	SRX190359
hs_ColorectalCarcinoma_HCT116_cancer_CTCF_12441827	17.5	12441827	85.7303	52787	-3	26.0424	0.0209	SRX345864
hs_ColorectalCarcinoma_HCT116_cancer_CTCF_13415662	15.92	13415662	71.1879	54492	-3	23.6086	0.00909	SRX345868
hs_ColorectalCarcinoma_HCT116_cancer_CTCF_16836468	15.68	16836468	69.7643	59798	-3	22.1419	0.00762	SRX345867
hs_ColorectalCarcinoma_HCT116_cancer_CTCF_18263078	12.38	18263078	69.6475	45366	-6	22.8635	0.00841	SRX345865
hs_ColorectalCarcinoma_HCT116_cancer_CTCF_18858741	16.25	18858741	88.0973	59114	-3	22.0009	0.00806	SRX345866
hs_colorectal-carcinoma_Rad21_HudsonAlpha	26.97	59437962	86.0366	108332	5	29.4657	0.0129	SRX190304
hs_DLD1Rad21	7.24	61931642	96.5543	47776	8	13.5064	0.021	DRX013181
hs_ECC-1_CTCF_HudsonAlpha	4.68	61554749	87.571	32933	2	12.3885	0.0134	SRX190230
hs_ECC-1_Rad21_HudsonAlpha	18.09	60905603	89.2711	87362	5	25.5103	0.0168	SRX190257
hs_Embryonic_HUES64_normal_CTCF_20419218	15.51	40838436	77.0726	64491	2	23.6756	0.0168	SRX701964
hs_Embryonic_HUES64_normal_CTCF_23744301	21.06	47488602	80.0678	81228	3	30.606	0.00657	SRX701963
hs_Embryonic_HUES64_normal_CTCF_61541344	26.92	61541344	91.0889	81911	-15	29.7381	0.0292	SRX701962
hs_EmbryonicEctoderm_HUES64_normal_CTCF_19920596	14.55	39841192	79.9903	54192	1	25.5106	0.0292	SRX701967
hs_EmbryonicEndoderm_HUES64_normal_CTCF_25481885	8.85	50963770	82.9413	49336	2	17.9657	0.0322	SRX701966
hs_EmbryonicKidney_HEK293_normal_CTCF_43106865	29.14	43106865	17.299	56984	2	46.6496	0.0276	SRX080350
hs_EmbryonicKidney_HEK293_normal_CTCF_60743622	45.07	60743622	39.6312	95607	2	49.7762	0.012	SRX080331
hs_EmbryonicMesendoderm_HUES64_normal_CTCF_17049569	8.7	34099138	87.4802	43894	1	19.2008	0.02	SRX701956
hs_EmbryonicMesoderm_HUES64_normal_CTCF_15477017	8.23	30954034	81.8292	37412	4	19.4162	0.00924	SRX701965
hs_EmbryonicStemCell_H1hESC_normal_CTCF_14958247	41.59	14958247	93.9221	100457	-6	57.4154	0.0104	SRX102996
hs_EmbryonicStemCell_H1hESC_normal_CTCF_24602206	30.08	43104798	69.2267	100587	-6	33.335	0.0219	SRX067423
hs_EsophagealEpithel_HEEpiC_normal_CTCF_13830153	22.38	13830153	86.3291	46506	-3	39.3624	0.033	SRX080389
hs_EsophagealEpithel_HEEpiC_normal_CTCF_28024999	25.83	28024999	94.6989	57987	-5	41.0051	0.022	SRX080375
hs_fibroblast_AG04449_normal_CTCF_11536775	48.35	11536775	95.6398	65934	-4	82.3169	0.0063	SRX080358
hs_fibroblast_AG04449_normal_CTCF_28207257	19.76	28207257	95.7083	56334	-2	34.7302	0.00602	SRX080341
hs_fibroblast_AG09309_normal_CTCF_4039716	16.57	4039716	92.468	31115	-3	42.4615	0.013	SRX080343
hs_fibroblast_AG09319_normal_CTCF_27020511	33.01	27020511	93.2095	63089	-10	50.1065	0.0161	SRX080391
hs_fibroblast_AG09319_normal_CTCF_30396721	24.5	30396721	95.2448	54752	-6	40.6565	0.0156	SRX080386
hs_fibroblast_AG10803_normal_CTCF_32247818	19.28	32247818	95.3256	53293	-3	32.8731	0.00594	SRX080377
hs_fibroblast_NHDF_normal_CTCF_41453549	25.88	87494443	56.0136	61146	-6	39.9376	0.017	SRX067495
hs_Gliobla_Gliobla_cancer_CTCF_58200145	34.97	112388874	92.5831	142640	-7	41.6946	0.00523	SRX103002
hs_GM12864_CTCF_Washington_Rep2	14.31	18616806	96.5493	41445	-4	27.3659	0.0101	SRX199864
hs_GM12864_CTCF_Washington_Rep3	21.4	21244507	91.465	51556	-3	34.4177	0.0198	SRX199892
hs_GM12866_CTCF_Washington	21.7	27680756	76.5265	53475	-5	35.2863	0.0114	SRX111778
hs_GM12867_CTCF_Washington	16.06	31756183	86.0274	54404	-5	25.7156	0.0115	SRX111774
hs_GM12868_CTCF_Washington	18.74	31468885	87.2906	57608	-4	28.6819	0.0113	SRX111773
hs_GM12869_CTCF_Washington	20.18	31348979	75.7622	56470	-4	31.6522	0.0105	SRX111776
hs_GM12870_CTCF_Washington	22.87	21118626	70.1327	53613	-4	37.5736	0.0118	SRX111775
hs_GM12871_CTCF_Washington	24.98	32329817	89.0566	67047	-4	35.6313	0.0117	SRX111777
hs_GM12872_CTCF_Washington_Rep3	24.04	25225362	91.7561	59560	-3	35.52	0.0173	SRX199861
hs_GM12873_CTCF_Washington_Rep3	32.33	25262030	89.5555	65164	-2	46.0972	0.0153	SRX199857
hs_GM12878_CTCF_Stanford	39.93	45896595	91.7349	93380	-4	48.0081	0.00894	SRX150690
hs_GM12878_Rad21_HudsonAlpha	24.9	45741895	87.5171	90295	4	38.245	0.0131	SRX100461
hs_GM12878_Rad21_Stanford	12.94	50392014	97.8185	49588	6	24.602	0.0151	SRX150412
hs_GM12878_SMC3_Stanford	12.94	73782483	91.6939	60288	3	26.5909	0.0101	SRX150456
hs_GP5d_CTCF_Karolinska	27.37	31862564	96.8294	55562	-3	42.1219	0.0245	SRX360568
hs_GP5d_CTCF_SantaCruz	27.37	31862564	96.8294	55562	-3	42.1219	0.0219	SRX360568
hs_GP5d_RAD21_CTCF_Goat	15.98	13198755	46.1947	32757	7	31.1203	0.0452	SRX360582
hs_GP5d_Rad21_SantaCruz	17.91	30867599	79.7032	56509	7	31.1203	0.0285	SRX360578
hs_GP5d_SMC3_Karolinska	16.71	33237824	86.2093	61953	2	27.616	0.0279	SRX360581
hs_H1-hESC_CTCF_HudsonAlpha	16.65	135739637	83.0621	148653	1	16.8989	0.0101	SRX100464
hs_H1-hESC_Rad21_HudsonAlpha	40.58	109287919	80.0607	198088	4	36.1473	0.0123	SRX100511
hs_H1-hESC_Rad21_Stanford	23.35	54808346	90.8421	114907	6	24.4613	0.0128	SRX150459
hs_HAc_CTCF_Washington_Rep1	13.19	21950022	78.0095	36169	-7	31.0589	0.027	SRX199889
hs_HAc_CTCF_Washington_Rep2	24.32	30096273	91.7058	62551	-6	36.5495	0.019	SRX199890
hs_HA-SP_CTCF_Washington_Rep1	16.55	22728620	72.1174	46754	-7	31.0364	0.0242	SRX199896
hs_HCM_CTCF_Washington_Rep1	21.8	18472987	91.767	46227	-7	38.7368	0.0219	SRX199885
hs_HCM_CTCF_Washington_Rep2	33.19	26399632	75.2247	61628	-6	49.2255	0.0168	SRX199905
hs_HCT-116_CTCF_HudsonAlpha	26.68	45909877	60.6356	63330	2	36.0636	0.0188	SRX190359
hs_HCT-116_CTCF_Washington_Rep1	15.75	18502646	85.448	49315	-8	27.7793	0.0222	SRX199879
hs_HCT-116_CTCF_Washington_Rep2	22.79	19158950	94.377	59798	-4	33.6805	0.0169	SRX199880
hs_HCT-116_Rad21_HudsonAlpha	26.97	59437962	86.0366	108332	5	29.4657	0.0129	SRX190304
hs_HEK293_CTCF_UT-MGS	14.77	36286816	95.0825	56134	-8	22.3502	0.0187	DRX013190
hs_HEK293_Rad21_UT-MGS	6.99	72204217	93.4477	48205	9	14.0775	0.0243	DRX013191
hs_HEK293T_Smc3_Ludwig	60.07	161588472	89.8283	310789	-2	42.3223	0.0565	SRX235608
hs_HeLaRad21	21.58	48240388	96.2605	75267	-7	26.0576	0.0137	DRX013201
hs_HeLa-S3_CTCF_Stanford	39.57	29351129	95.1239	102653	-4	44.9376	0.00777	SRX102984
hs_HeLa-S3_Rad21_Stanford	29.33	53754249	77.2115	111449	7	37.9384	0.0123	SRX150650
hs_HeLa-S3_SMC3_Stanford	13.16	80764153	91.0658	96852	2	17.8636	0.0113	SRX150464
hs_HepatocellularCarcinoma_HepG2_cancer_CTCF_23416645	32.72	23416645	56.9489	85978	2	36.5058	0.0169	SRX080378
hs_HepatocellularCarcinoma_HepG2_cancer_CTCF_28152832	21.27	28152832	57.9583	54373	-5	34.8301	0.00767	SRX080346
hs_HepatocellularCarcinoma_HepG2_cancer_CTCF_2824514	26.71	23569488	62.5663	67278	-10	37.5563	0.0269	SRX067396
hs_HepatocellularCarcinoma_HepG2_cancer_CTCF_7265477	31.66	14659217	86.5285	77540	-1	42.2863	0.00633	SRX102986
hs_HepG2_CTCF_HudsonAlpha	22.5	82663590	88.2264	93240	1	24.7579	0.01	SRX100531
hs_HepG2_Rad21_HudsonAlpha	28.09	68324429	91.3722	119794	5	31.3327	0.0138	SRX100562
hs_HepG2_Rad21_Stanford	13.94	50009165	87.2132	69290	8	21.1876	0.0157	SRX150726
hs_HepG2_SMC3_Stanford	7.21	59426527	91.9095	62259	0	11.8109	0.0129	SRX150621
hs_HFF_CTCF_Washington_Rep1	27.43	20684588	80.3132	53067	-7	46.2351	0.0203	SRX199872
hs_HFF-Myc_CTCF_Washington_Rep1	20.61	20699429	87.5795	45783	-6	36.4161	0.0203	SRX199899
hs_HFF-Myc_CTCF_Washington_Rep2	15.32	26044296	92.7883	46807	-6	27.5388	0.0193	SRX199897
hs_HMEC_CTCF_Washington_Rep2	27.48	22726706	76.2794	57700	-1	43.3721	0.0178	SRX199859
hs_HPAF_CTCF_Washington_Rep2	25.99	32898118	97.2501	65110	-5	37.8418	0.00914	SRX080414
hs_HRPEiC_CTCF_Washington_Rep2	23.16	19765003	89.3213	55105	-6	38.7611	0.019	SRX199893
hs_HudsonAlpha_ChipSeq_SK-N-SH_RA_Rad21_v041610.2	42.94	68805676	88.7538	175021	4	48.1006	0.0108	SRX100542
hs_HVMF_CTCF_Washington_Rep1	25.58	17955210	94.0546	49393	-6	43.7485	0.0178	SRX199858
hs_HVMF_CTCF_Washington_Rep2	30.13	14828244	86.0742	55486	-6	48.7168	0.0195	SRX199856
hs_IMR90_CTCF_Stanford	25.71	49771671	93.1888	64383	-2	42.5726	0.0153	SRX150484
hs_Jurkat_CTCF	23.92	82473540	95.6459	76851	2	31.3161	0.0166	SRX1030324
hs_K562_CTCF_HudsonAlpha_rep1	26.2	55971147	84.1179	74437	2	36.9668	0.0176	SRX190276
hs_K562_CTCF_HudsonAlpha_rep2	6.63	46434439	84.7588	39517	-7	15.8148	0.0174	SRX100446
hs_K562_Rad21_HudsonAlpha	23.83	47486632	64.9064	93980	4	30.4459	0.0132	SRX100492
hs_K562_Rad21_Stanford	8.7	18333029	96.5571	33494	5	22.3098	0.0207	SRX150399
hs_K562_SMC3_Stanford	7.51	30863459	90.6596	40535	1	15.3174	0.0161	SRX150390
hs_keratinocyte_NHEK_normal_CTCF_13330590	44.9	13330590	88.44	74467	3	61.4808	0.0249	SRX080370
hs_keratinocyte_NHEK_normal_CTCF_16182830	57.31	31623228	80.7035	108357	0	74.5391	0.0299	SRX102973
hs_keratinocyte_NHEK_normal_CTCF_17795851	28.79	17795851	68.0283	57188	0	47.194	0.0264	SRX080410
hs_keratinocyte_NHEK_normal_CTCF_4902674	33.65	35409658	39.5313	65105	-11	48.1913	0.0292	SRX067387
hs_kidney_kidney_normal_CTCF_24558636	14.22	53538638	69.3278	71163	-10	18.4991	0.00487	SRX188963
hs_lung_lung_normal_CTCF_14078068	20.73	22870783	75.2469	57366	-6	45.5069	0.0487	SRX188959
hs_LungCarcinoma_A549_cancer_CTCF_31934736	14.15	61093175	95.4886	61577	-1	23.1476	0.0114	SRX186611
hs_LungCarcinoma_A549_cancer_CTCF_36686716	29.28	49234760	88.0979	75247	-1	39.8627	0.0154	SRX186777
hs_LungCarcinoma_A549_cancer_CTCF_39867440	23.94	56839745	87.264	63312	-3	35.9208	0.018	SRX186778
hs_LungCarcinoma_A549_cancer_CTCF_39966805	34.15	80777598	95.5005	296361	-4	36.9193	0.016	SRX102988
hs_LungCarcinoma_A549_cancer_CTCF_40964813	16.43	61898156	63.3928	50882	0	30.7852	0.024	SRX100501
hs_LungCarcinoma_A549_cancer_CTCF_44093889	17.68	64960688	64.5159	56564	1	31.4168	0.0171	SRX100498
hs_lung-fibr_CTCF_Ludwig	59.21	21470011	37.5303	55154	3	107.967	0.0241	SRX212197
hs_LungFibroblast_NHLF_normal_CTCF_21621356	21.97	40605392	62.0388	52216	-10	36.9323	0.0277	SRX067446
hs_lympho_CTCF	4.47	46222889	96.188	19914	-25	23.3272	0.0257	SRX277081
hs_lymphoblastoid_GM06990_normal_CTCF_31554200	28.27	31554200	64.4409	57771	-3	45.9531	0.0248	SRX080371
hs_lymphoblastoid_GM06990_normal_CTCF_34846595	26.62	34846595	68.6348	55192	-2	42.4357	0.0238	SRX080368
hs_lymphoblastoid_GM10248_normal_CTCF_43940186	12.54	56133511	83.4556	66958	-10	23.417	0.0162	SRX188968
hs_lymphoblastoid_GM10266_normal_CTCF_31485526	15.08	51111593	89.5545	69915	-10	27.4119	0.0165	SRX188947
hs_lymphoblastoid_GM12864_normal_CTCF_14898735	29.55	14898735	85.8614	55894	0	46.9204	0.0178	SRX080339
hs_lymphoblastoid_GM12864_normal_CTCF_19392595	19.89	19392595	88.3899	51651	3	35.5945	0.0226	SRX080425
hs_lymphoblastoid_GM12865_normal_CTCF_12514305	32.24	12514305	87.0431	51947	-2	53.8662	0.00765	SRX080388
hs_lymphoblastoid_GM12865_normal_CTCF_16654378	24.29	16654378	86.3055	47853	-14	44.9925	0.0256	SRX080403
hs_lymphoblastoid_GM12872_normal_CTCF_14450511	26.99	14450511	87.0073	52963	0	44.894	0.0173	SRX080357
hs_lymphoblastoid_GM12872_normal_CTCF_16971110	15.36	16971110	90.9358	43991	3	29.3387	0.0256	SRX080355
hs_lymphoblastoid_GM12873_normal_CTCF_14411318	34.34	14411318	85.6208	57126	0	54.7812	0.0151	SRX080393
hs_lymphoblastoid_GM12873_normal_CTCF_17128653	24.61	17128653	88.4724	53218	-14	42.8341	0.0254	SRX080349
hs_lymphoblastoid_GM12874_normal_CTCF_15065919	28.25	15065919	86.436	55303	0	45.3586	0.0173	SRX080404
hs_lymphoblastoid_GM12875_normal_CTCF_14649260	15.72	14649260	71.5512	37219	2	36.068	0.0267	SRX080333
hs_lymphoblastoid_GM12875_normal_CTCF_15182690	29.22	15182690	87.5531	58744	-1	44.422	0.0171	SRX080427
hs_lymphoblastoid_GM12878_normal_CTCF_14311175	23.21	14311175	59.0223	38906	-3	50.4444	0.031	SRX080367
hs_lymphoblastoid_GM12878_normal_CTCF_29883393	18.34	47833331	63.5555	52776	-10	31.2384	0.0235	SRX067503
hs_lymphoblastoid_GM12878_normal_CTCF_31495220	22.68	31495220	59.1814	53536	-6	37.6311	0.00717	SRX080369
hs_lymphoblastoid_GM12878_normal_CTCF_8420728	32.6	46021263	61.0714	72869	-1	49.8018	0.019	SRX103011
hs_lymphoblastoid_GM12891_normal_CTCF_13789987	44.84	30244488	90.95	117623	0	73.3562	0.0397	SRX102993
hs_lymphoblastoid_GM12892_normal_CTCF_27961092	40.16	44885150	91.936	151224	-1	58.1759	0.0387	SRX102998
hs_lymphoblastoid_GM13976_normal_CTCF_14503304	11.25	25382816	88.9383	57376	-10	26.2533	0.0332	SRX188962
hs_lymphoblastoid_GM13977_normal_CTCF_14869346	19.19	41724728	86.8729	74519	-9	34.2686	0.0172	SRX188946
hs_lymphoblastoid_GM19238_normal_CTCF_16368229	46.93	32377472	93.6503	113874	-4	70.2668	0.0366	SRX102979
hs_lymphoblastoid_GM19239_normal_CTCF_21923011	34.55	26628402	91.5298	108050	-1	53.7517	0.0335	SRX102978
hs_lymphoblastoid_GM19240_normal_CTCF_15633652	44.27	33399839	93.0524	99330	-4	68.6013	0.0125	SRX102977
hs_lymphoblastoid_GM20000_normal_CTCF_10495262	8.96	24549867	85.9435	52271	-12	21.162	0.0321	SRX188950
hs_Lymphoblastoid_SMC1_CambridgeUS	7.02	28208923	77.9515	43886	0	14.2619	0.0225	SRX151229
hs_lymphocyte_lymphocyteCD20_normal_CTCF_41184659	28.06	91297618	89.154	50207	-5	57.2006	0.0177	SRX186670
hs_MammaryEpithelial_HMEC_normal_CTCF_20611191	15.92	29706628	66.5883	51263	-12	27.9299	0.0306	SRX067475
hs_MammaryEpithelial_HMEC_normal_CTCF_36258894	41.08	36258894	54.6134	71879	-6	57.895	0.00614	SRX080416
hs_MammaryFibroblast_HMF_normal_CTCF_11723606	31.96	11723606	88.4508	55446	-2	51.0966	0.0216	SRX080328
hs_MammaryFibroblast_HMF_normal_CTCF_16927032	32.7	16927032	92.5222	66616	-2	47.0866	0.00805	SRX080338
hs_MCF7_CTCF_CRUK-CRI	38.52	15189680	95.6585	73914	-4	51.4168	0.0119	ERX113011
hs_MCF-7_CTCF_HudsonAlpha	19.33	61926476	81.9222	80229	1	22.7568	0.00857	SRX190190
hs_MCF7_CTCF_Washington_Rep1	23.98	28385407	89.9106	74029	-4	29.4738	0.015	SRX199886
hs_MCF7_CTCF_Washington_Rep2	15.94	32412076	74.4836	62577	-6	22.6932	0.0174	SRX199891
hs_MCF7_Rad21_CRUK-CRI	34.05	18259701	89.7259	93906	8	42.7231	0.0181	ERX113001
hs_MCF7_SA1_CRU-CRI_veh	41.05	29833275	0.956906	118777	8	52.4604	0.0181	ERX004468
hs_MCF7_SA1_CRU-CRI_veh2	48.71	14413958	0.938175	88018	8	62.6315	0.0174	ERX004473
hs_MCF7_SA1_CRU-CRI_mock	49.58	17533615	0.942335	97710	6	42.4065	0.0282	ERX004476
hs_Medullo_Medullo_normal_CTCF_17279856	22.59	41354640	94.1108	77787	-5	27.1908	0.00406	SRX188970
hs_MM1S_CTCF_Cambridge	48.05	44691234	72.0484	73082	4	74.9083	0.021	SRX219373
hs_mon_CTCF_Regensburg	4.44	16845740	47.0531	18650	1	20.0204	0.0458	SRX212318
hs_mon-deriv-mac_CTCF_Regensburg	4.98	18824059	41.8426	18408	-2	22.467	0.0676	SRX212319
hs_MonocytesCD14_RO01746_normal_CTCF_21678978	22.61	60726309	79.4114	41288	-16	52.4284	0.0273	SRX186704
hs_NB4_CTCF_Washington_Rep1	15.32	26228839	85.616	54685	-6	24.7572	0.0178	SRX199871
hs_neuroblastoma_SKNSH_cancer_CTCF_15815755	45.61	15815755	88.7212	65832	-8	68.4997	0.00875	SRX080356
hs_neuroblastoma_SKNSH_cancer_CTCF_16764691	45.03	16764691	92.4064	64502	-8	70.3704	0.00944	SRX080330
hs_neuroblastoma_SKNSH_cancer_CTCF_28301351	26.27	51629883	91.5173	72913	-1	38.1686	0.0127	SRX186638
hs_NHDF-neo_CTCF_Washington_Rep1	26.51	26456952	80.3941	57407	-6	44.57	0.0181	SRX199903
hs_NHDF-neo_CTCF_Washington_Rep2	17.91	27797216	89.3163	46788	-4	32.4276	0.0165	SRX199904
hs_NHLF_CTCF_Washington_Rep1	14.52	32717581	90.6906	47329	-3	27.6845	0.0226	SRX199854
hs_osteoblast_Osteobl_normal_CTCF_38116020	38.94	58206595	63.2067	67871	-12	55.4136	0.036	SRX067535
hs_pancreas_pancreas_normal_CTCF_13878668	33.86	25604371	74.5151	70025	-6	51.4583	0.0204	SRX188958
hs_proerythroblast_ProEs_normal_CTCF_1295595	0.61	1295595	49.0463	76	12	54.7674	0.0116	SRX135040
hs_proerythroblast_ProEs_normal_CTCF_2321038	2.49	2321040	58.1574	697	26	51.0559	0.075	SRX135041
hs_PromyelocyticLeukemia_HL60_cancer_CTCF_18165721	15.55	18165721	50.5783	42127	-16	32.9396	0.0226	SRX080351
hs_ProstateAdenocarcinoma_LNCaP_cancer_CTCF_15604656	17.81	26691422	85.6633	66919	-10	21.7867	0.00597	SRX188964
hs_ProstateAdenocarcinoma_LNCaP_cancer_CTCF_22037142	27.28	37251900	73.4239	89164	-6	33.2675	0.00462	SRX188951
hs_PulmonaryArteryFibroblasts_HPAF_normal_CTCF_31895989	33.4	31895989	94.8729	69636	-10	46.7116	0.0179	SRX080344
hs_PulmonaryFibroblast_HPF_normal_CTCF_25515485	22.91	25515485	93.9622	54244	-11	38.6424	0.0485	SRX080362
hs_PulmonaryFibroblast_HPF_normal_CTCF_29592553	16.88	29592553	94.4592	50757	-10	30.2457	0.0179	SRX080380
hs_RenalEpithel_HRE_normal_CTCF_15179497	40	15179497	66.8969	58126	-2	62.8637	0.021	SRX080390
hs_RenalEpithel_HRE_normal_CTCF_34733625	33.08	34733625	52.4674	56953	0	52.5513	0.019	SRX080400
hs_RetinalPigmentEpithelial_HRPEpiC_normal_CTCF_30762554	24.63	30762554	95.0513	64992	-6	35.6691	0.0181	SRX080336
hs_retinoblastoma_WERIRb1_cancer_CTCF_81059404	22.36	81059404	18.8497	66265	2	31.3998	0.032	SRX080342
hs_RPTEC_CTCF_Washington_Rep1	35.17	27892214	85.7989	65603	-4	49.9381	0.0186	SRX199895
hs_RPTEC_CTCF_Washington_Rep2	27.8	23561405	86.9422	61307	-1	38.4446	0.0197	SRX199894
hs_SkeletalMuscleMyoblast_HSMM_normal_CTCF_22198947	32.29	39965662	57.7965	66875	-9	47.5854	0.0209	SRX067513
hs_SkeletalMuscleMyotube_HSMMtube_normal_CTCF_20141555	22.74	46797761	68.9499	62051	-10	33.2369	0.0305	SRX067534
hs_SkinFibroblast_BJ_normal_CTCF_15852654	32.87	15852654	71.7441	51591	-5	59.5635	0.0181	SRX080415
hs_SkinFibroblast_BJ_normal_CTCF_30443253	39.34	30443253	68.7755	59439	-3	64.6795	0.0224	SRX080340
hs_SK-N-SH_Rad21_Stanford	25.85	64441171	98.2357	120242	6	34.4674	0.0194	SRX186633
hs_SK-N-SH_SMC3_Stanford	11.27	51561491	95.4754	75305	3	18.1885	0.0193	SRX186632
hs_SK-N-SH-RA_CTCF_HudsonAlpha	23.66	38944213	77.2644	67070	-6	35.8866	0.0106	SRX100378
hs_spleen_spleen_normal_CTCF_33144278	23.56	60712834	86.3221	80266	-6	34.5451	0.0055	SRX188960
hs_T-47D_CTCF_HudsonAlpha	8.24	69184006	85.638	47016	2	15.2293	0.0143	SRX100393
hs_TCellLeukemia_Dnd41_cancer_CTCF_36142308	40.28	69295374	89.8967	75066	-14	54.0595	0.0308	SRX186660
hs_THP-1_CTCF_McGill	7.81	40485849	96.6887	43834	-9	15.1634	0.0258	SRX476480
hs_THP-1_Rad21_McGill	10.27	36228709	52.6413	48472	13	21.6891	0.03	SRX476481
hs_UmbilicalVeinEndothel_HUVEC_normal_CTCF_10818501	30.83	23010966	88.0519	61037	0	55.0736	0.0143	SRX102980
hs_UmbilicalVeinEndothel_HUVEC_normal_CTCF_14766443	48.95	14766443	90.1989	63692	2	78.9056	0.0303	SRX080337
hs_UmbilicalVeinEndothel_HUVEC_normal_CTCF_17152352	42.94	17152352	48.7053	52789	-3	78.523	0.001	SRX080412
hs_UmbilicalVeinEndothel_HUVEC_normal_CTCF_19847516	31.02	36580523	46.9268	50954	-12	56.4432	0.029	SRX067467
hs_WI-38_CTCF_Washington_Rep1	11.55	17476455	84.9131	36168	-7	26.2533	0.0301	SRX199865
hs_WI-38_CTCF_Washington_Rep2	8.95	18210516	85.77	29505	-6	25.8213	0.0363	SRX199862
hs_HudsonAlpha_ChipSeq_MCF-7_Rad21_v042211	21.96	26361179	92.1523	96940	4	24.7596	0.0143	SRX190247
hs_VCaP_Foxa1_R1881_rep1	29.23	41230295	0.975636	203573	-	-		SRX497612
hs_LNCaP_shCtrl_FoxA1_veh	24.96	40643439	0.911298	149857	-	-		SRX142908
hs_VCaP_AR_R1881	28.71	39686149	0.905346	188350	-	-		SRX470407
hs_LNCaP_shCtrl_AR_veh	3.05	11589908	0.631569	11581	-	-		SRX142906
hs_HeLa_ChIP-exo	-	-	-	-	-	-		SRX098243
hs_HeLa_DNase-seq	-	-	-	-	-	-		SRX100899
hs_MCF7_ChIA-PET_CTCF	-	-	-	-	-	-		GSM970215

## Sheet: Table S2. Mouse samples
Sample name	IP efficiency	No of total reads in BAM	Percent reads mapped in BAM (%)	No of macs peaks	Maxima position relative to CTCF motif centre	ChIP-Fragment Depth (maxima)	Standard error of the mean (maxima positions)	SRA
mm_adipocyte_3T3L1_normal_Ctcf_11388102	40.29	20941951	49.3716	48115	-1	77.3284	0.0272	SRX019383
mm_Adult_cortex_SA1-R1_ChIP-seq	5.96	16077782	91.2047	24284	15	22.6973	0.0363	SRX1125780
mm_Adult_cortex_SA1-R2_ChIP-seq	13.76	30203540	93.9513	33594	15	41.5214	0.0277	SRX1125781
mm_Adult_cortex_SMC1-R1_ChIP-seq	4.44	11683632	92.5493	26240	8	15.5966	0.0361	SRX1125782
mm_Adult_cortex_SMC1-R2_ChIP-seq	11.01	27039478	93.0894	40034	7	28.5378	0.0301	SRX1125783
mm_BCell_BCell_normal_Ctcf_36873302	11.21	36874139	92.1094	49747	-5	19.5045	0.0131	SRX273258
mm_BCell_BCell_normal_Ctcf_41073043	24.09	41073823	61.306	71192	3	37.4587	0.032	SRX273255
mm_BCell_BCell_normal_Ctcf_42506497	27.68	42507167	55.5578	75637	3	40.5419	0.0327	SRX273257
mm_BCell_BCell_normal_Ctcf_48655891	23.86	48656640	46.4249	67376	3	37.8438	0.0345	SRX273256
mm_BCell_BCell_normal_Ctcf_49419522	8.52	49420636	93.5564	46880	-7	15.7798	0.0237	SRX273260
mm_BCell_BCell_normal_Ctcf_50069536	15.32	50070848	87.9405	59687	-5	23.2965	0.0112	SRX273261
mm_BCellLymphoma_Wehi231_cancer_Ctcf_18054848	7.08	36216506	95.549	3329	-12	15.8564	0.0413	SRX689721
mm_BCellLymphoma_Wehi231_cancer_Ctcf_18105243	6.75	36341935	97.248	1152	-2	9.12746	0.0209	SRX689722
mm_BCellLymphoma_Wehi231_cancer_Ctcf_18239335	6.28	36619962	95.9627	12036	-12	12.5259	0.0835	SRX689723
mm_BCellLymphoma_Wehi231_cancer_Ctcf_21796477	6.35	43721661	96.8859	5016	-11	14.0308	0.0417	SRX689720
mm_BcellRAD21_48h_rep1_ChIP	1.12	24209212	67.2643	3437	17	13.9186	0.0698	SRX701157
mm_Bcell_RAD21_96h_LPS_rep2_ChIP	3.24	28785186	80.4592	10865	17	19.1423	0.0564	SRX701161
mm_Bcell_RAD21_LPS_48h_rep2_ChIP	0.74	115306980	91.8148	5258	15	10.4105	0.764	SRX701158
mm_Bcell_RAD21_LPS_48h_rep3_ChIP	1.21	28794370	76.2049	2809	18	15.3939	0.11	SRX701159
mm_Bcell_RAD21_LPS_96h_rep1_ChIP	2.1	29516813	66.2988	5224	17	17.2751	0.0844	SRX701160
mm_Bcell_RAD21_LPS_96h_rep3_ChIP	3.98	28749095	73.9516	12831	17	21.989	0.0531	SRX701162
mm_brain_brain_normal_Ctcf_63358045	7.24	51937453	98.2502	38450	-3	17.3927	0.0308	SRX116259
mm_brain_NeuralStemCell_normal_Ctcf_12857291	2.73	59373890	98.3493	5030	-12	10.4284	0.067	SRX869079
mm_brain_NeuralStemCell_normal_Ctcf_14698835	3.11	17317523	99.5797	4289	-12	10.6337	0.0673	SRX869080
mm_brain_NeuralStemCell_normal_Ctcf_4286827	0.82	17909876	96.1704	404	-2	12.7336	2.5	SRX869084
mm_brain_NeuralStemCell_normal_Ctcf_4434477	1.72	19452874	99.5289	3647	-11	20.6063	0.126	SRX869082
mm_brain_NeuralStemCell_normal_Ctcf_4813692	0.88	20546348	97.0944	469	-7	10.1267	0.782	SRX869083
mm_brain_NeuralStemCell_normal_Ctcf_5086099	3	23042384	96.5593	9133	-9	19.422	0.0757	SRX869077
mm_brain_NeuralStemCell_normal_Ctcf_5702404	2.01	27724717	97.1727	5279	-16	17.8506	0.0897	SRX869081
mm_brain_NeuralStemCell_normal_Ctcf_6862667	3.45	42900516	34.006	13274	-8	17.0072	0.0678	SRX869078
mm_brain_SMC1-R2_ChIP-seq	3.12	26563391	81.1044	18125	8	12.2747	0.0412	SRX1125795
mm_cortex_cortex_normal_Ctcf_20878396	30.9	13988384	83.5008	56165	1	57.4438	0.0301	SRX062939
mm_EB_Rad21-GFP_ChIP	2.62	57965382	98.4487	8122	30	22.276	0.0876	SRX026524
mm_EmbryonicStemCell_ESC_normal_Ctcf_12299231	52.26	18268121	81.2727	56146	0	105.009	0.0308	SRX080169
mm_EmbryonicStemCell_ESC_normal_Ctcf_13988384	51.61	19433603	76.9498	81297	0	72.7931	0.00969	SRX080167
mm_EmbryonicStemCell_ESC_normal_Ctcf_18268121	47.1	48045900	93.312	77152	1	74.3811	0.0247	SRX080168
mm_EmbryonicStemCell_ESC_normal_Ctcf_19433603	33.55	25681013	20.998	61626	4	58.2695	0.0372	SRX062991
mm_EmbryonicStemCell_ESC_normal_Ctcf_24022950	15.06	31320869	27.6357	42586	-12	22.8653	0.0398	SRX754572
mm_EmbryonicStemCell_ESC_normal_Ctcf_25681005	8.21	66644792	97.9556	22903	-17	25.3581	0.0545	SRX672416
mm_EmbryonicStemCell_ESC_normal_Ctcf_31320857	10.54	40570917	98.0762	35647	-14	22.4297	0.0122	SRX672415
mm_EmbryonicStemCell_ESC_normal_Ctcf_33321236	5.01	47739191	83.1222	33295	-10	9.37623	0.0326	SRX754574
mm_EmbryonicStemCell_ESC_normal_Ctcf_40569883	4.39	47803784	80.0903	30818	-11	11.5905	0.0407	SRX337184
mm_EmbryonicStemCell_ESC_normal_Ctcf_47739191	39.78	98633218	98.3873	82956	0	61.1369	0.0216	SRX080171
mm_EmbryonicStemCell_ESC_normal_Ctcf_47803784	44.29	7049672	97.0483	101354	1	59.1694	0.0179	SRX080170
mm_EmbryonicStemCell_ESC_normal_Ctcf_49314898	6.04	10852667	97.0371	36958	-2	7.96173	0.0341	SRX754570
mm_EmbryonicStemCell_ESC_normal_Ctcf_7049672	10.99	11929483	96.6025	27557	1	35.0488	0.0353	SRX110151
mm_EmbryonicStemCell_ESC_normal_Ctcfl_10852667	0.72	28194079	93.8916	124	-30	53.35	16.7	SRX110152
mm_EmbryonicStemCell_ESC_normal_Ctcfl_11929483	2.25	17623111	90.828	5659	4	19.5805	0.0857	SRX110153
mm_erythroid_G1EER4_normal_Ctcf_14336356	12.61	52789682	94.4414	35087	3	29.8642	0.0242	SRX145051
mm_ESC_Rad21-GFP_ChIP	3.25	62414699	97.2538	15578	32	14.3282	0.0127	SRX026523
mm_fibroblast_NIH3T3_normal_Ctcf_17622711	19.26	22287912	98.5734	41011	-6	41.0405	0.0254	SRX121866
mm_leukemia_MEL_cancer_Ctcf_26738781	39.78	44213509	98.972	86425	0	58.1147	0.0177	SRX188804
mm_leukemia_MEL_cancer_Ctcf_36198142	44.99	118365966	99.3679	107829	0	61.9511	0.018	SRX140359
mm_limb_LimbBud_normal_Ctcf_22274999	2.85	117344752	97.2989	11607	-8	12.0241	0.0569	SRX204332
mm_limb_LimbBud_normal_Ctcf_28491396	3.57	32551744	90.6061	17132	-12	11.607	0.0537	SRX204334
mm_limb_LimbBud_normal_Ctcf_40090245	5.03	34588758	93.3073	27571	-14	13.5576	0.0366	SRX204335
mm_limb_LimbBud_normal_Ctcf_44200100	4.78	54893986	98.7258	29323	-9	13.3317	0.0326	SRX204333
mm_limb_LimbBud_normal_Ctcf_59166004	6.04	10993914	96.2776	2414	-10	12.8412	0.11	SRX204336
mm_liver_liver_normal_Ctcf_117343539	4.56	37546166	50.225	26193	-19	14.1906	0.0384	SRX547097
mm_liver_liver_normal_Ctcf_32551744	26.9	21073396	64.0336	55973	-3	50.0383	0.0222	ERX190684
mm_liver_liver_normal_Ctcf_34588758	34.48	10040506	90.5315	70842	-2	55.1595	0.0214	ERX190715
mm_liver_liver_normal_Ctcf_54893517	5.32	103941195	98.8725	25872	-17	16.2032	0.0478	SRX547096
mm_mammary_3134_normal_Ctcf_10991934	56.78	7457881	75.8031	69978	0	84.2618	0.00938	SRX697703
mm_mES_Rad21_rep1_WT	15.39	29971657	94.7103	61729	10	24.6846	0.017	SRX104393
mm_mES_Rad21_rep1_WT_Flavo	15.94	29049790	95.0718	83640	1	20.5186	0.0251	SRX085110
mm_neonatal_mouse_brain_Rad21_paired	5.13	28114678	92.7181	13736	8	11.4299	0.0284	SRX116261
mm_neuron_MotorNeuron_normal_Ctcf_37546152	8.47	53468679	75.2096	32793	-13	17.513	0.0403	SRX672418
mm_neuron_MotorNeuron_normal_Ctcf_48136291	9.4	33750386	66.739	40668	-14	16.6444	0.0305	SRX672417
mm_Pancreas_SA1-R1_ChIP-seq	5.2	32320923	84.7432	20354	15	22.0115	0.0376	SRX1125784
mm_Pancreas_SA1-R2_ChIP-seq	5.73	3340940	95.3321	18853	14	25.0724	0.039	SRX1125785
mm_Pancreas_SMC1-R1_ChIP-seq	3.83	32320923	84.7432	19367	8	14.8126	0.0478	SRX1125786
mm_Pancreas_SMC1-R2_ChIP-seq	3.5	16850012	40.9383	17021	6	14.1513	0.0519	SRX1125787
mm_PreAdipocyte_3T3L1_normal_Ctcf_10681781	28.07	38156242	97.3586	38941	-2	63.1853	0.0271	SRX019376
mm_proBCell_proBCell_normal_Ctcf_10040506	28.02	22093014	86.9172	43409	-8	62.4856	0.0414	SRX199985
mm_ProBCell_ProBCell_normal_Ctcf_51969906	40.74	25199441	83.1436	105779	1	47.1057	0.0414	SRX285627
mm_ProBCell_ProBCell_normal_Ctcf_53440570	39.97	7349830	93.2108	94929	0	51.4089	0.0414	SRX285626
mm_proBCell_proBCell_normal_Ctcf_7457881	25.73	10329668	90.5657	40832	-10	54.8801	0.0414	SRX021880
mm_spermatid_mRS_normal_Ctcf_32267184	25.77	32986600	59.4798	38097	-1	61.9786	0.0192	SRX1091832
mm_spleen_BCell_normal_Ctcf_5671473	41.72	73647818	89.3361	90737	2	57.7244	0.0108	SRX107321
mm_SpleenLymphNode_CD4TCell_normal_Ctcf_38156242	49.61	32378771	59.5053	98225	0	67.0569	0.0203	SRX682466
mm_ThCell_Th0Cell_normal_Ctcf_22093014	17.4	24682590	67.7752	54848	-2	29.4792	0.011	SRX187208
mm_ThCell_Th17Cell_normal_Ctcf_25199441	18.24	25537112	79.4841	49258	-2	32.9888	0.0137	SRX187210
mm_thymocyte_CD4CD8Thymocyte_normal_Ctcf_7349830	45.16	26536313	73.5881	50022	-10	97.8269	0.0384	SRX199992
mm_thymocytes_Smc1a_ChIP-seq_Rep1	18.83	33485090	87.2044	59429	5	35.87	0.0372	SRX700951
mm_thymocytes_Smc1a_ChIP-seq_Rep2	11.68	39752826	97.8636	46605	6	19.6821	0.0406	SRX700952
mm_thymocyte_thymocyte_normal_Ctcf_10329668	23.45	15846487	90.4422	38312	-11	57.8809	0.0384	SRX199973
mm_TrophoblastStemCell_TS_normal_Ctcf_16421779	19.59	16276135	54.8702	1944	-7	15.91	0.514	SRX192101
mm_TrophoblastStemCell_TS_normal_Ctcf_36592271	11.59	15387492	83.179	2450	6	30.5635	0.325	SRX192102
mm_WholeBrain_WholeBrain_normal_Ctcf_8902226	41.95	15734256	91.7991	67447	0	75.7053	0.032	SRX143822
mm_Wt_E17-5_brain_SA1-R1_ChIP-seq	6.26	31168395	73.2431	21026	14	24.8068	0.033	SRX1125792
mm_Wt_E17-5_brain_SA1-R2_ChIP-seq	6.12	24736851	70.3942	20928	14	24.1171	0.034	SRX1125793
mm_Wt_E17-5_brain_SMC1-R1_ChIP-seq	2.93	20019571	83.3521	16430	7	12.3864	0.0451	SRX1125794
mm_adipocyte_3T3L1_normal_CTCF_n	38.93	24535184	66.6614	60839	-5	80.8442	0.0022	SRX019390
mm_astrocyte_astrocyte_normal_Rad21_n	2.81	86470334	70.9821	15202	9	10.0133	0.0862	SRX326212
mm_Bcell_mature_normal_CTCF_n	27.26	39201910	90.7682	48089	-5	75.4529	0.0112	SRX041880
mm_Bcell_pb0_normal_CTCF_n	41.49	39778767	69.1162	54155	-4	101.181	0.0212	SRX245508
mm_Bcell_plasmablast_normal_CTCF_n	20.01	129073920	78.7518	40355	-4	30.473	0.0332	SRX245510
mm_Bcell_stimulated_normal_CTCF_n	3.02	50172995	98.089	13105	-6	18.3752	0.0463	SRX218287
mm_Bcell_stimulated_normal_Smc1_n	2.1	39052296	86.7395	13546	3	14.7878	0.0732	SRX218284
mm_Bcell_stimulated_normal_Smc3_n	2.24	77424591	98.4642	13095	3	9.12685	0.0698	SRX218285
mm_BMDM_BMDM_LG268_CTCF_n	9.52	18928194	83.8245	30438	-14	31.3574	0.0417	SRX651752
mm_BMDM_BMDM_normal_CTCF_n	11.55	56407801	93.9215	79561	8	17.8322	0.0543	SRX143818
mm_BMDM_BMDM_veh_CTCF_n	8.66	16573599	95.2607	26695	-12	30.1247	0.0344	SRX651751
mm_BMDM_CS276_veh_Rad21_n	8.69	46328388	93.8163	31152	8	31.7895	0.0373	SRX1162691
mm_BMDM_CS277_veh_Rad21_n	9.21	20042867	80.5762	23146	8	36.5655	0.0624	SRX1162693
mm_BMDM_CS278_LG268_Rad21_n	9.67	42483406	90.5556	31649	8	31.4412	0.046	SRX1162694
mm_BMDM_CS279_LG268_Rad21_n	10.25	22005977	88.6427	29776	8	33.4129	0.0298	SRX1162695
mm_BMDM_LPS0_normal_CTCF_n	21.43	9488917	64.477	37115	-2	52.652	0.0378	SRX122386
mm_BMDM_LPS120_normal_CTCF_n	17.71	11465496	55.8245	35016	0	47.8167	0.0876	SRX122387
mm_BMDM_LPS30_normal_CTCF_n	16.61	9096668	55.0962	30391	-2	53.4807	0.0524	SRX122388
mm_BMDM_LPS60_normal_CTCF_n	20.24	9347484	61.2502	34268	-5	53.5151	0.0355	SRX122389
mm_brain_brain_normal_CTCF_n	10.58	118102950	60.9347	86917	-5	26.9731	0.0308	SRX116258
mm_brain_brain_normal_Rad21_n	4.44	130812978	80.1603	70475	6	13.3301	0.0461	SRX116260
mm_cortex_cortex_normal_Smc1_n	3.03	25214382	96.0488	1170	20	21.3021	1.83	SRX204343
mm_ES_ATRA_normal_CTCF_n	3.54	14429195	85.5631	11576	-1	28.8347	0.0132	SRX160830
mm_ES_ES0_normal_CTCF_n	4.35	23336601	80.0501	23740	-2	22.2749	0.0453	SRX160828
mm_ES_ES2_normal_CTCF_n	18.01	24319003	14.4109	60692	-5	51.2263	0.0445	SRX000540
mm_ES_ES3_normal_Smc1_n	17.92	26164607	90.2717	90255	2	26.2093	0.0121	SRX085109
mm_ES_ES_normal_SA1_n	28.77	24437958	92.6644	68343	8	48.5692	0.0249	SRX149639
mm_ES_ES_normal_SA2_n	22.24	24525497	92.2849	65811	7	38.2824	0.0542	SRX149640
mm_ES_neural_normal_CTCF_n	21.52	147581192	23.4739	96142	-7	29.9783	0.0127	SRX125274
mm_fibroblast_3T3L1_normal_CTCF_n	34.6	18224191	54.6397	53369	-4	79.6701	0.0254	SRX019369
mm_fibroblast_MEF1_normal_Smc3_n	19.97	33091367	73.3929	51743	4	48.7194	0.0267	SRX195359
mm_fibroblast_MEF3_normal_SA1_n	6.33	44616338	76.1081	25382	13	25.1754	0.0219	SRX099211
mm_fibroblast_MEF_normal_CTCF_n	22.53	40877084	70.0673	147736	2	50.6707	0.0271	SRX143835
mm_leukemia_MEL_cancer_Smc3_n	18.76	53351670	98.1794	75421	0	35.4158	0.0116	SRX140386
mm_limb_limb2_normal_Smc1_n	6.19	44918639	97.9748	28493	2	18.7151	0.0675	SRX204338
mm_liver_liver2_normal_CTCF_n	41.62	30318819	94.9005	87074	-9	67.2769	0.0478	ERX113002
mm_liver_liver2_normal_Rad21_n	45.47	16433835	89.6858	102472	8	80.1521	0.0333	ERX112977
mm_NSC_NSC_normal_Rad21_n	3.51	85340630	89.2215	17499	9	11.3139	0.0649	SRX326210
mm_placenta_placenta_normal_CTCF_n	5.16	11566008	92.8892	15712	4	33.0249	0.0519	SRX112966
mm_preB_preB_normal_CTCF_n	14.82	98893752	99.7503	66598	-7	25.1539	0.464	SRX115154
mm_preproB_preproB_normal_CTCF_n	9.94	26386177	65.6475	36741	-5	25.8699	0.0343	SRX178456
mm_preproB_preproB_normal_Rad21_n	1.76	24537007	65.2113	8212	9	15.3266	0.0435	SRX178457
mm_proB_proB2_normal_CTCF_n	32.5	39784406	94.1976	69693	-4	62.8055	0.128	SRX041879
mm_proB_proB2_normal_Rad21_n	15.29	68340732	78.2014	57236	9	30.387	0.091	SRX041881
mm_proB_proB_normal_CTCF_n	10.57	18347245	67.1175	35705	-4	28.517	0.137	SRX178460
mm_proB_proB_normal_Rad21_n	3.76	22130782	66.2079	16465	8	19.4939	0.201	SRX178461
mm_Tcell_TC_normal_CTCF_n	27.29	37550128	92.582	44803	-3	77.5832	0.0357	SRX041878
mm_Tcell_Th0_normal_CTCF_n	26.21	35627695	85.7995	83919	-6	40.0227	0.0446	SRX187207
mm_Tcell_Th17_normal_CTCF_n	23.96	30253375	87.9146	77050	-4	41.2869	0.0911	SRX187209
mm_Bcell_resting_normal_CTCF	5.27	47661405	81.1229	2552	3	10.7622	0.0334	SRX218291
mm_Bcell_resting_normal_Smc3	1.7	97017345	97.9824	10596	7	6.51774	0.0463	SRX218289
mm_boneMar_CTCF	24.21	3340940	95.3321	26384	-7	82.7511	0.0509	SRX036744
mm_boneMar_Rad21	15.46	2911372	84.7941	17806	9	75.1285	0.0526	SRX036745
mm_C57BL_CTCF_Illkirch	5.27	32320923	84.7432	23648	-4	19.9075	0.643	SRX218291
mm_C57BL_ES2_CTCF_rep1	13.71	16850012	40.9383	32802	-2	35.0156	0.552	SRX022699
mm_C57BL_ES2_CTCF_rep2	1.89	33485090	87.2044	11825	-2	7.96877	0.643	SRX022698
mm_C57BL_ES2_Rad21_rep2	1.57	12221109	87.1348	4527	15	18.6016	0.149	SRX701155
mm_C57BL_ES2_restingBcell_Rad21_rep3	1.74	13438819	82.1031	5133	21	18.6847	0.713	SRX701156
mm_C57BL_Smc1_Illkirch	0.81	47661405	81.1229	2552	3	10.7622	0.679	SRX218288
mm_C57BL_SMC1_WT	4.02	34490521	83.2843	22351	2	13.2789	0.0321	SRX120168
mm_C57BL_Smc3_Illkirch	1.7	97017345	97.9824	10596	7	6.51774	0.0463	SRX218289
mm_C57BL_SMC3_WT	2.46	38659832	84.9514	14684	4	10.6098	0.0381	SRX120171
mm_Ch12_CTCF_ID1	5.21	39752826	97.8636	30056	-4	12.764	0.0291	SRX145048
mm_Ch12_Rad21_ID1_rep1	35.41	36381501	92.8894	89060	7	44.3998	0.0165	ENCFF001NLB
mm_Ch12_Rad21_ID1_rep2	38.72	30903378	90.0843	94373	7	48.2638	0.0122	ENCFF001NLC
mm_Ch12_Smc3_ID1	20.71	53505231	95.2611	87519	2	26.0902	0.0116	SRX140393
mm_fibro_CTCF_Wapl-neg	12.87	31168395	73.2431	42852	-2	26.1822	0.0279	SRX195366
mm_fibro_CTCF_Wapl-pos	11.78	24736851	70.3942	43418	-2	27.5833	0.0292	SRX195365
mm_fibro_Smc3_Wapl-neg_rep2	6.7	18562266	72.5312	24089	-1	19.1838	0.0433	SRX195362
mm_fibro_Smc3_Wapl-pos	0.75	35294361	98.8076	1159	-2	4.21826	4.17	SRX195363
mm_fibro_Smc3_Wapl-pos_rep2	6.93	36013409	79.5086	32760	0	18.6201	0.0254	SRX195361
mm_hepato_CTCF_CRUK-CRI	46.06	20019571	83.3521	69342	-4	74.2655	0.0206	ERX113011
mm_hepato_Rad21_CRUK-CRI	4.26	34111334	96.0605	25522	7	12.0625	0.0257	ERX113001
mm_MEF_CTCF_rep1_Mediator	13.71	16850012	40.9383	32802	-2	35.0156	0.0206	SRX022699
mm_MEF_CTCF_rep2_Mediator	1.89	33485090	87.2044	11825	-2	7.96877	0.0224	SRX022698
mm_MEF_Smc1_rep2_Mediator	24.89	11884999	91.8955	67596	3	44.9973	0.0329	SRX022702
mm_MEL_CTCF_Stanford_rep1	48.11	128156189	76.1807	181686	0	65.6729	0.0139	SRX145053
mm_MEL_Rad21_Stanford	31.08	56736927	90.9755	80309	7	46.6072	0.0174	SRX140398
mm_MEL_Smc3_Stanford_rep1	15.53	28692130	98.1632	48050	0	30.0433	0.015	ENCFF001NZL
mm_MEL_Smc3_Stanford_rep2	21.72	24659540	98.2392	61439	0	36.96	0.0143	ENCFF001NZN
mm_mES_Smc1_Mediator_rep1	12.61	8640150	69.952	38312	5	28.4125	0.0308	SRX022688
mm_mES_Smc1_Mediator_rep2	10.31	30429490	88.1794	69605	4	13.566	0.0124	SRX022689
mm_mES_Smc3_Mediator_rep1	13.88	5259111	84.1553	32369	5	39.1083	0.0322	SRX022691
mm_mES_Smc3_Mediator_rep2	9.13	30483158	88.7577	48094	3	14.9594	0.0135	SRX022690
mm_proB_CTCF_Salvatore	26.54	10040506	91.2861	47979	-4	56.0672	0.128	SRX298236
mm_proB_Rad21_Salvatore	9.6	28321569	14.3766	18091	8	40.2786	0.0414	SRX298238
mm_3T3-L1_p300_Denmark_4h	22.81	11828383	97.9041	86395	-	-	-	SRX520212
mm_3T3-L1_RXR_Denmark_4h	7.43	16241545	96.6675	32513	-	-	-	SRX520202
mm_mES_NANOG_SERUM	14.48	26371376	51.7527	27794	-	-	-	SRX1133073
mm_mES_POU5f1_SERUM	7.51	23642305	60.4414	15206	-	-	-	SRX1133067
