# Supplementary material for: Motif oriented high-resolution analysis of ChIP-seq data reveals the topological order of CTCF and cohesin proteins on DNA
Source: BMC Genomics. 2016 Aug 15;17:637. doi: 10.1186/s12864-016-2940-7 (PMC4986361; doi:10.1186/s12864-016-2940-7)
Supplement: Supplementary file 3 — Table S11. Investigation of curvature/bendability on CTS-centered sequences. The table shows the sequence of 400 bp frame of 16964 CTSs, which were identified with ChIA-PET analysis sequences. (XLSX 1305 kb) [file 12864_2016_2940_MOESM3_ESM.xlsx]

## Sheet: human_CTCF_bendit
>GRCh37;chr13:95843991-95844391
ACCTGTCCCTTTCCCCTCCTTTGCAGTGTGTCTCTTTCCTAACAACTACTTCTGATTTTACTTCTTTTTATTCAGTTTTGGCTGCAAAAGAGTGAGCCACATGCAAAACCCAGCTTCCCATCAAGGCCCTGGTTCTTAGAGCAGGTTTCTGCCCCGCCGGGAGGCCTGGGACCCAGCACTGGTGGGCTGCAGCCAGAAGGGGGCAGCACTCGACAGCTCAGAAGGCTAGGCCCATTCCCTCTGGGACCTCCCCAGGCTCCAAGACACACTAAGGCAGGCAGACTGAGCCCCCACTCTGtgggccctggggccagagcagtgaagaaagcagaagcaaatcccttccccatggagAGTCACAGGCTCTCACGGGGCCACAGACTTTACAGCTTCAGCCCAA
>GRCh37;chr13:100039681-100040081
GTTTTCTGTCTTACTGGGGTTCGCGTTGCTCACCCACTCTTGCTTCCTGCAAATATTGACACAAAAACATCTACACAGACATTCCCCGCAGAAGTTTGAATACCTGAGAGCTTCCACACCTCTTGTCAAGACACTGGGACTCTTTTTTCAGGCCGATGGCACCCCCAAGGAAGACCTGCGGAGCCATCCCAGCCAGAGGAGGGCGCCAGTGAGCCACTTGACTGGGCTTCCTGAGGTCTAGAAAAGGTTTAGCCTTTTGATTTTGTGCACGTGGTAACAGATGGGGCTTAATTTTTGGGTGAGCAGATTCTAGATTGTGAATTGAGAAGGTAAGATTTTCCATAGTGACCCCCTGCTCCTGACATTAAGGAAAGCCTGCCTGTGAAGTTCTGATTTGTAA
>GRCh37;chr14:36352870-36353270
TGTCTTTTAACAGTAGATTCTGTGTAACTTAGAGCTATTCTAACTTATGGGGTGCCATTTCCATGTTGTCAGTTGGAGAGCATAATAGTAAATATTAGCATAACTCCCTTTGTATCAGTTTAAAACTTAGTAGGTACCAATGAAGTCTGCATGATTTTGTAATTACAGACTAGTGGCGGTGAACACTGGCTGCCAGCAGAGGGCACTTTGAGGTTTTTATATGTTAGAATTTCACGCCAATGGTGGCCCAAGATTCTAGACTATTTGTCTCCAAACTGTTTTCCTAAAAGACATTTCTAACATTTATCAATTCCCCGTGATTTCCTGTCTCAATTTACAAACTCCTGTGCTCTCTGGGAAGGGATAAGGCCATCTAAaaacaaacaaacaaacaaataaa
>GRCh37;chr16:87811465-87811865
ATACTCACCCGGACACCGACGTGAACCTGCAGCCTCCCCCGGGGAGCACGCATGGGTCCCAGTTGCCTTACAGTCTGATCACGGATGCTGTTGCCTAGGCAACGTGAGGGTGGCCCTGGCTCCTTGATCTTCCTGGTGGCTCTGGGGGACCATGACGGAGATGCGGATAATTCAGGTCAGGGCAGCAGCCGGCCGGCAGGGGGCGACAAGCACACTGCTCATGAACGGTTGGCTCTGCCCACGTGCACACGGCGTTTCCACATTAACATTCATTTAATAATAATAAAAGAATAAGCAACGAGAGAGAAAGCCAGAGATCTACATGACTAGACTTGCTGCATTTCTAAATTACCAGGTACGACGTGAGCCGAGCATCTGCCCCCTTGCCCTGACCAGGTCC
>GRCh37;chr16:87883559-87883959
GCTGCAGACTTTGTACAGATTGATACATTTGATAAAGACAGTCTGGCCCCAGCCCCTGGAGCTCGCCTCGCTGTGGTGAGGTCAGTATAGCCCGGCACTGCATCCCCCTGCAGGCCCAGGTTACCTGCTTGGTGTGGAGACCCCTCCCCAGCTGCAGCCAGACTTTGTCCTAAGGCGAAGTGCCACGTACAGCCAGCAGGGGGCGCCAGGAGCAAGGCGGAGGCTCAGCTAAAGCTGCGTGCTGGGTGCTGGGTGCTGCGGGGCACTGTTCAGTTCACAGCCCACCAGTGGCACGGTGCACACAGGAGAGCCTCCCAGCCCTGAGGCAGGGCCCCACACAGGAGGAGGCAGCGTCCTTGTGTCTGCATGTTTTGGCCTGGCCGTGCATGGGGGCGGGGCA
>GRCh37;chr16:88509397-88509797
CTGGGACGGGCTGGGCACTCGCTCCCACCAGCCTCGGGGGCTGACGTTGGAGGGCCGCTGCTCTGAGCCATCTGAGGCCATGCTCAGGGACTGCCAGGAGTGAGCCCTGCCCCTGTCCACTCACCGCTCCTCCTGTGGGGCCTGAAACCACCGTTTGGCTGGAGACCCAGGATGTGGACGGCCCCCGCCTGGCCACCAGGTGGCAGCATTCGCCCAGCCAGGGGGTCCAGCCTCCACCTGGGCAGGGCGGCCGCCTGCAGCCTCCAGAGGCACCGCACCTGCCGACCCCACACCCACTTGACCTGCAAACCACCCACGTGCACACCCGGCACCTCCACACACTAAAGGGGACAGACAGGCGGGAATCCCTCGACTGCACACGTGCACACAGCACAGCCTC
>GRCh37;chr16:88509397-88509797
CTGGGACGGGCTGGGCACTCGCTCCCACCAGCCTCGGGGGCTGACGTTGGAGGGCCGCTGCTCTGAGCCATCTGAGGCCATGCTCAGGGACTGCCAGGAGTGAGCCCTGCCCCTGTCCACTCACCGCTCCTCCTGTGGGGCCTGAAACCACCGTTTGGCTGGAGACCCAGGATGTGGACGGCCCCCGCCTGGCCACCAGGTGGCAGCATTCGCCCAGCCAGGGGGTCCAGCCTCCACCTGGGCAGGGCGGCCGCCTGCAGCCTCCAGAGGCACCGCACCTGCCGACCCCACACCCACTTGACCTGCAAACCACCCACGTGCACACCCGGCACCTCCACACACTAAAGGGGACAGACAGGCGGGAATCCCTCGACTGCACACGTGCACACAGCACAGCCTC
>GRCh37;chr1:116903388-116903788
GTGGCTGGAGTTGTGAGGGGTGAATTTCTATAAAGTAATAATCGATTGTTCTGTTTTTCCTTTGCTCATACCCCTCTCACTTTATTTTTTGAGGGAGAGAACAAAGAGAATAGGACGGGAAAAATGTCAGACTTCTAATGAAATTACAATTAAAAAAAAAAGAAAGTGATAACACTAAAACCATAAGGCAAACCAGCAGGGGGTGTTAAAGATAAAATTACCACTCAGAAGTCAATGGAAATGTAGTTACAGGCAATTATTGCATGTTCTCTGAGTCTCTTATAAGTGAATTGACCTTTAAAAATAAAATTGCTCTTGATTGTTTTTTAAATCTCATTTTCTGTGCTTCTGAGATTATTTCCAACTGATGTCCATATACTTTTAAAATCTCCAAATGGAT
>GRCh37;chr14:36676767-36677167
tcaaggtcatcaccaaggtctgattggaaaaattcaaaaaattgcaacctcaggcataaatTGCTTAACATGTTTCATAGCACCCTCAGAATAGCACCATGGACCAGTTGCAGTGATGATGTCCCAGTAAAAATAAAAATAACCACCTTGGATTCATTGGGCCACTTTGGGACACTGTAGTGTTACTGCAGAGCAGTAGATGGCACTGTTAATATACATTGATTTTAGTATAAAATCTGGAAAAGGGAAGTAGTATTCCAGAGATTTACTATGTGGTTGTTCCAACTAAAGTAGTGATACTTCACTTATTTGGTGAAATCCTATCAAGTCTGTAGTTGTTATGATACTTATTTTCAACTCCCCTAACCTAACTGTGGAGTTAGGTTATGATACTTATTTT
>GRCh37;chr16:88810175-88810575
GCCGAGGCAGGTTTGGACCAGCTTCTCACACTCACACCTTCCTAGGGTTGCCCCAGGCCCTGACCTGCTGACCCTGCAGCTATGACCTCTGACCTGTGGAGGATGGGAGGGGTGAGCAGCAGGGAGAGTGGGAAGGAGGAATGGAAAACCGTCCAGGAAGGGAGGCTGCAGCCCCGACACGAACAGGAGCCACCACCAGGGGGTGCTGTGCAGGGCTCCCGGAGGACAGGACCTTCCAGGGCCTCCCTGCCCCGAACCCATAGGTGCCAGGCTTCTCACTGCTCACGACCTCCGTGCCGGGCTCATACCTGCCGCGCCAGCCCCTCTTCAGCAGAGCACAAGTCTGGCAGCAGGAGGGCACCAGCCAGGGGCCCCGCGCCCCCGCCTCTGTACAGCAGGG
>GRCh37;chr16:88882396-88882796
GGACAGAGGGCAGGGAAGGGGTAAGGAGGGCCCCCAGGCTTCACACGCGTGTCTGTGCATCTCCCCCATGGCTCTGCTCACGGTGGCATCTGGGCCCCTCAGACCCCAGTGGCTCAGCTCGCCAGGTCTGAGTTGGCACTTTTCCCCCTGCAGAGAGCACAGGTGTGGCGGTGGGGGCAGTTCCCCCAGTGCCCAGGAGATGGCAGTGGCAGCCAGGCTGTGTGCGCCCACCTCCCCTGCCCTGTGCCCACTGTCTCCATGGCAGGTGTGGCCTGCGCCCGTGGAGCCACTGCAGCCTGGGTCGTAGAGAAGGACCCAGCAGCACGGAGTGGGATTGGGTGTGGAAGGCAGAAGGCCAGGGCTCCTCCACGGCTGGTGGCCCTGGGCTCCTGGGGCCCCG
>GRCh37;chr16:89008200-89008600
GGCCTCGCAGCTTTAGAACCGCGGCTTCTGGCGGCCGCGCGGGAGGCTGAACGGGAGTTggggggtgtggggggggtggggaggtggggagttgggggggaggTCGCTCCTTCGgccgccgcccccgccccctgccccgcgctcgcccccagcgcggcgcctggcccggcccGGGGCCACCTCCGTGCGTGGCCGGCAGGGGTCGCGCTCCCCCCGCTCAGCCTCCCGGGCGGGTCCGATGCGAAGCCCTCGCTTCCCGCGGGTCCCGGGGCCAGGTCATTTGCATACACTTTGCATTCATTTGCATATCGTGCGTTTCATGTCCACCTGCAGAAACGCCCCGAGCCGCTGCTCTGCCCTCTCCGCACTTTCTCTGCCGGCAGGCCCCCTCCCCCGCCCG
>GRCh37;chr16:89119812-89120212
CCGGCACTTGCTCTGTGCTGACCCCGCTGTCTCTGTCGCCTCCCTTGCTTGAAGAGCCCCATGTTGGTTATGCATGACCTCTGACCCTGGAGACGCAGGTGACAACTCCCGGGCATCGGGGAGACGAGGTGTTGGGGACAGAGCCGGCGGTCATAGCCTCCAGCTCCTCTTCCTGCATGGAGTGACCTGGCGCCGCGAGGTGGAGCTGGTGTCCGAGCCCTGAGGATGAGGCTGCTCCCTCCGCAAGGTGGGCGAGGAGCCAGGAAGAGCCAAGGGAGTGGCCACCCTGCCCTGACGGCCACCAACGGCCACCACGTCACCCTAGAAGACAACCCAAGCCCGTCTCCCCACACCTCGCGGATGGTGCAGTGCAGAGAGAAGGCCGGGCGGGTGCTGGGGG
>GRCh37;chr16:89237008-89237408
CTGCCTGCTCAAAAGAAAGGATCCTCCTGCCTCCAGCCCCCTCCACCCCCTCTCCAGGACCTTCCTGACCGTGCGCTGGGCCTGTGCAGGTGTTGAGCCACACCCACACCATCCCAGGGGGCGGGGTCTCGAAGGGGAGAACAGGTGCCACAGTCAACAGGAGGGAGGGCTTCTGGCCGAGGTGGCAAGGAGGCTCCAGGAGGCGGCAGCGTTGACCTTGGGTGTTGAGGGATGATGAGAAGGAGTTCTGTAGGAAGGAAGGTGCTCCAGGCAGGGGGCCTCGGGGAACAAGGGGATGCTGGAGGAGGTGCGTGGACTGGGGGAATTGGGGGTGTCCTACGAGCCACGCTGGtatcagaggcgtgtgaaccagagcagttccatactgaataagagctgg
>GRCh37;chr16:89681962-89682362
GAAGCAGTGGTGGCTCCGAGCACCTGCTCAGCCTTCCCAGGTCTTCAGAGCCCACAGGCAGAGCCCACCCTGAGGGAGGAGCAGCTGGTTCTTGGGTGAAGTGAGCCCCCAGGACCCCGCCTTGCAGGACCCCGCGAGGCCCCGGTGAACTGGAGCCGGGAACCGGCCCCACGGAGGCACGTTGGGATTTGGCCACCAGAGGGCAGGAGCTGCAGCAGCCAGGCAGGCGGTCAACACGGGGGCCCCGGGGTCCTGGCCGGCTGGTGGGGTGTGAATTGGAGAGGAGTGGGCTGTGTGGAGGGAGACCAAGCACCAAGGCCCGCCCTGGCCTCTGAGTGTCCACCCCTTTCACAGGCCCATTTCACAGATACTGAGGCCCAAAGGCGCAGGGCTCAGGCGT
>GRCh37;chr16:90148300-90148700
ctctaaaataagaaagagaaaaagaaaaagaaaATCCATTGACCTTTGTCTACTGGCCATCTATTTTACTTGTTAAAAATCTCCATGCGTTCTGATCAAGGCATGTGATGGTGGGCTCGATTTCAGTTGAAATTTCCAAAATCATGGCCCGGAGTAATCTGGAGGCTGAATTTCAGAGATTCCCGAGGGCTGCCGCGAGGGGGCGCCCAGCCCCTGCTAAACCCGAGCGCTGCGCGCTTGAGCCGTATCTGATCCGCAAGGCGGCGTTGCGGGGCGTTTACCGTGAGGACAGAGCTTCCTCCCTCAGGACGCGGCTGGGAGAGGCTGCGGCCTCGGGAGACATGGGGACACTTGGGGCCGCGTCCACAGTGAGACAGGGAGACGCTGCTGCAGCTTCGGG
>GRCh37;chr17:698053-698453
GAAAATCACTACCTTGAATTCTCAGTTTTGAGTCTGACATTTGTTCTGTCACCATTTCCCCAGTAAACAGGAATAAAAAACGAGCCACATTTGACAAGGAAAACACTGCTTGGCCGAGAGACAAACATTGTCAGGATGTTGGCCACGCTCCCGCGCCTTTGTGTGGTGGCGTAGCTGTCACAGTGGCGTCTGCCAGGAGGTGGCAGGCGACACCTCCAAAACCACCCCAGTGCTGAAGGGCGGGGCTGCGATTTTTTCCTGGATTTAAATCGTTGAAAAGGGAGGAAAAGAGGATGGAGTGAAGTCTCCCTCCACCAGAGAGCATTTTGCAAGCTGTCTGTGCTCCGGGGTGTTAAAGCCGGAGACCCATCCAGATTGTCCCAGACCACCTCAGAAGAAA
>GRCh37;chr1:95319931-95320331
ACCAAGCCTTCTCACAATTCAGTGCTCTTCCCACCACCATCCCCTGAGATCTGTCATATCTTGGGATCTACCCATAGTCTACCTCCCATTAACACCCATTAGCTACCCATGATAGTAGCTGTAGTGCCCAGTCCATAGAGACAAAGCAACTGTCATGTGATGAGGGGATCTTGCCTGCATTCACACAGCCATCCAGGAGAGGGCAGTCATGTGTGCCTAAGCACGTCTACCCCACCCACAGGCTCTGCAACCGCAGACTCCGAGCTAGATCCAACCTGTTTCCCGGCTTTCGCCCTGAAGCCAGAGCGCCCCTGAACGTTTGTCTAAACcaatggttctcaagccccccgcgccccccggtgactttttgcccctgatatggcatttggcaatgtgtgga
>GRCh37;chr17:1026278-1026678
TCCCCCCTGTTCCCAAGGCCCCAGCAGGAAGCCTGGTAGGGGAGGGGACCTGTTTGGCCAAATAAGCACAGCCAAGCCGCAGAAACCTCGGTCTTTTATTAATAGTGTTTTTAACCAAAACATCCCCAAGTACTCAGGAAGAGGCGTCAGCTCCCTCCAGGCACCCCGTGTAAACAGCAATCCCTGCAGAGTCCACTAGGTGGGGCCGGTGACCCAGCGGAAAGGGCAGAAACGCTCCCCGAGGAGGGAAGGCAGGTGCGCGGATGGGACCTTTGCCCGGACGATCCCCAGGCTGGACAAGTGCTCCCTACTCCTGCCTTGCGTGGCTTCTAGTCGATGGTGTAAACATCAACCCTGGGGGCCACAAGCACTTTAGGGGGCAGTCACTCTAGCATCTCTG
>GRCh37;chr17:1026278-1026678
TCCCCCCTGTTCCCAAGGCCCCAGCAGGAAGCCTGGTAGGGGAGGGGACCTGTTTGGCCAAATAAGCACAGCCAAGCCGCAGAAACCTCGGTCTTTTATTAATAGTGTTTTTAACCAAAACATCCCCAAGTACTCAGGAAGAGGCGTCAGCTCCCTCCAGGCACCCCGTGTAAACAGCAATCCCTGCAGAGTCCACTAGGTGGGGCCGGTGACCCAGCGGAAAGGGCAGAAACGCTCCCCGAGGAGGGAAGGCAGGTGCGCGGATGGGACCTTTGCCCGGACGATCCCCAGGCTGGACAAGTGCTCCCTACTCCTGCCTTGCGTGGCTTCTAGTCGATGGTGTAAACATCAACCCTGGGGGCCACAAGCACTTTAGGGGGCAGTCACTCTAGCATCTCTG
>GRCh37;chr17:1624072-1624472
aaaaagaaTTATGCCCTAAAATTTGAAAACTACTGCCCTAGGGCTCAGATTGGGCCAGGGTTTGAGGCCCCAGGAATCCCAGTGCGCCAGTTCCCAATATTGCTAGGACATCTCTATTCTCGGGAGGAAAGGAGAATTTCAAGAGGTAAAATTAGGTACACTCAAGGTCACTGCTGCAGTGTAACCCCAGTACCGCTAGAGGGCAGGGCACACACAGACTTGCAGACAGAAAAAGTAGTACCTGCTCAATCTAGGTAAACTGAGACCAGCGCAAAGAACAGGTGGACCCAGCCAGCTCTATTGGTACTAAGAAGCAAGCACTACCTTCTAACCATCAAAACATATCCTCTGATTTCAGGTATTTATATCAAAGTTGGGGCTGGGCACTGTGGCTCACGAC
>GRCh37;chr17:1812007-1812407
CCCGCGCCTTCCCTGCCGGCTGCAGGGGCGGATCCAGGCTGCGCCCTGGGGTGTCTCACAGAGGCCCTGTCGGCGGGGCGCGGCGGGTCGGGGTGTCTAAAGTCAGATCCCTAACTTCAGACACCCGAATTTAGCATCGTGGCTTAGAAACGCTGCCCTGTGTCCCCTTCCTCCCGGTTACAAGCTGTTTCTCCAGCAGGTGGAGCTGGGAGAATAAAAACTATGAGCCTGTGCCTGGGACCTTGCAGAGGGAGCTATCTGTGCTGAAATCCTGGTTGAATGAAAATTGTTCATTATGCAAACTGTCTGGTTCAGTACACAGAGGCAGCCCCCAGGCGCAAACCCCAAGTAGCTGCTTCTTCTCTCCCCAGATTAAAACATATGAACTGCTTTGATGTAA
>GRCh37;chr17:1958121-1958521
ATGGGAGCGCTCAGCTCAAAGCCCCAGGGTTTCTGGGACTCGCGTGTCCGGGGTCGGGGTCCCAGGTGGGTACAGGTGGGAGGGCGAACCTGCGGGTAGGGTGGGCCCCTCCCCGCGGGCTCAGCATCTGTGCGCCTCCAGCTCAGGTGCGCGGGAGGAAGGCAGCGGCCTGCCGCGCAGAGCCCTGCGCGCCCGCGAGGTGGCGCCATAGCCGCAGCAgcgcccgccggcccgggccgcTCCAGATAAGAGTGTGCGGAAAGCGCGGCGGGGCTGAGACGCGACCAGGACGCGGGGAGGACGGACCAGCAGGACAGACCGACCGGGGGCCCGGCGGGCGGAGGGCAGCGCAGCCACGTCCCCCCTGGATCCGCCGTCAGCCGGGCCCGGGGCTTTCGAC
>GRCh37;chr17:2285853-2286253
CTAAAGATTTAGTGACAGCCCTCAGATGACAGCCAAGTTATCACTGCCTGGGGAGGGTCttcatctgtgttcccagtgggcacagggcctggcactgagcatgcacccaggaagggttAACCCTCACCCTATCCCTTCCCTAAAGCGTCGCTTAGTGAGCTAATGGAAGTGACCCAGCTCTTCCAGGAGCTACCAGCAGAGGGAGCCCGCGTCTCACAAGTAAAAAGGGCAGGCTCAGTAGGGAGGGCTGGATTCCGAACTTTCATTTTAATTAAAAAAAttttttttgagacagagtctcgctctgtctcccaggctggagtgcagtggcgcaatctcggctcactgcagcctccaccccccgggttcaagtgattctcctgcctcagcctcctgagta
>GRCh37;chr1:117117221-117117621
TATGAAAACTTGCTACAGAAACACCCGGTGAAAGAGGGTGTGGTCATATTCATGTCCTAGAATGCGCCTAGCACAGTGTAGTTTTTCATAAATGCAACATTGTAGACATAGATGAATCCAGAGTATTCAGCAGTTTTCCTCCGTCTCAGAAGACTAAAGCTCCAGTAGACAATGCGCAATGAGGTCTCACAGCCACTGGAGGGCACCATTACCATCCATCTGACATCGCATTTCCATAGAAATGGCCAAAGAAAGAAGGTCCTGGGGTTTTTCATAGAAAGCTCAAAAAGTTCAACCTTTGATGCTATCCCCCAGCCCAATACAAAATACACAGAAAAAGCAATTATTAAAATACTGGCTTCGGTTTCTTTTTTTCCTTTCAAATTTCCTACAATTGCTT
>GRCh37;chr14:37022855-37023255
ATCAATATAATAGTTAGTCTCTGCATTCTTTGTTATTCCATCCCTTACTGCCTAGAGAATTTGCATGTCACATTAAGCAGTGGTGTTGGTATTAAAATGTGTGACCAATCTTGAAATGTTTGCGTCTTaaaaaaaaaaaaaaaaaaaaaaaaaaaaaaGTTGTGCTCAGCGTCTTGCAGGTAACAGTCCCCTCCACCAGAGGTCTCTAGCTCACTGACATTATCTGAATTTATAATAGCTCTTCCAACAGGCTATGCTGAATctgtgaggtccaatagaatagccactagccccatgcagctatctaaatgtaaattagctaagattaaataaaattaaaaatttagttctttggctgccctagccacattttaaatgctcaaagccacatgtggctatt
>GRCh37;chr17:5100244-5100644
tgcaactacaggcgcgcgccaacatgcccaactaatttttgtatttttagtagagacgaggtttcgccatgttggccaggctggtctcaaactcctgacctcaggtgatccacccaggtcggcctcctcaagtgccgtaattacaggcctgagccaccgcgccaggGCCCCATGTGTGAACTTCTTAATACACCACTAGGTGGCAGTGATTTGCAGCCCGTGGTTGTATTAAACAGACttttttttttttttttttttttttttgagacgaagtcttgctcttgttgcccaggttggatggagtgcaatggcctgatcttggatcaccacaacctctgcctaccagcttcaagcaattctcctgcctcagcatcccacattgctgggattacaggcatgt
>GRCh37;chr17:5495706-5496106
gtggaattcccttccagaagcctttaagaataagctaaatttgcaactgtctggggcttaCTGCGGAGAATTAATGACGCCCCTTGTGACAGCCCTGCTAAACCTCCCTAGAAAACTACAAATCCATGATGTCAACTGGTCGTTAAACTCCATTACTCCAGGCTCTCTTTTCTTGACAAAATTTAATTTAGGCCAGTAGGTGGCGATAATTAAACAGCTGATTAAACAGGGCTTCTTCTAATCATGAGAGAATGCATTAAAAGCAATCTGGAAGGTTGCTTCTGGGAGCAAGAGGAGGAACCTTTCTGTGAATCCAGTGCTGATTGAGGTGCAATTAGCAGATCCACTAACGGGATGCCTCTCCTGACTCTTAAGGATCTCCTAGGCTCCCACCGTGATC
>GRCh37;chr17:5495706-5496106
gtggaattcccttccagaagcctttaagaataagctaaatttgcaactgtctggggcttaCTGCGGAGAATTAATGACGCCCCTTGTGACAGCCCTGCTAAACCTCCCTAGAAAACTACAAATCCATGATGTCAACTGGTCGTTAAACTCCATTACTCCAGGCTCTCTTTTCTTGACAAAATTTAATTTAGGCCAGTAGGTGGCGATAATTAAACAGCTGATTAAACAGGGCTTCTTCTAATCATGAGAGAATGCATTAAAAGCAATCTGGAAGGTTGCTTCTGGGAGCAAGAGGAGGAACCTTTCTGTGAATCCAGTGCTGATTGAGGTGCAATTAGCAGATCCACTAACGGGATGCCTCTCCTGACTCTTAAGGATCTCCTAGGCTCCCACCGTGATC
>GRCh37;chr17:6189545-6189945
CAGAAGGAAGTTGTCTTGAAAGGGCCTCCACCCAGAGATCCACCATAGGTCTGTTGGGAGACAGACAGCAGGAAGCCAGGGGCTGAGAGGAGCCTCTTAAGCTGAGACCATGTATCCCAGGGAACCGCCCATTACccaagaaaccctccaaagggtcccatgagtgaaaggatcagggtttgaaatgcaccaccccaagagggcgccagctccagctggtaactccacggatcacgtggttcaaccccttgcctctcctccctccctcagctccagacctgggaaaacccacacagaagaggtagagaaggaggaggtgcagaaactcaatggtagcaagcatcaggaagcccaatcatgaccatttttccccaaggcaggtgtcctagcctgaaggggg
>GRCh37;chr17:6949068-6949468
AGCAAAGTAAAAAATCAGGTCATTGAAGCCAGGTATTGATTTTTTGAAAAACTTTATAGAAAATGTCCTTTTTTGATAGGTTGACATTCTTTACCTCAGCTCTTTGAATTCAGAGATGTGTTCTTTGGTTTAATTATTAAACAATATGATAGAACATTCAGCAACTTAAGTTTGGAGCATGCATCCATTGAGCCACATGATGGCAGTGTTTCCTAATTATTGGGAAAGAATCTGCACGTAAAGACAAGAAAAACAGCTTCTTAAGGAGCAAAACTGTAAACATAAAAGACACAGCATGACTATAGGcaatggctctccattgcctatagacgggaaaaattacatttctctatttgtacaggtcttttacaataatcaaaggtagacctaggttaccgtt
>GRCh37;chr17:6955353-6955753
GCCAACATCTGTAtcaaagttgtgagtcgtaagccatgggcactaactctgacttatttaaggaaagaaatgatttattacaggatactgcgtagttcacaaaatcaccaagaaacctacagagccaagattggCAGAAGCAGAGGCCACGAGCCTATAATGGGTTGCTAAAGccgctgttatcaccacaggacactagatgtcgctgctggcagccctctgtgaccactgggcctggaaacagctgctgctcctcggacgtgttctctgcttctgggccctcaaatctaagtccagtgatcctgaccaccggaacctaggccacgtgctttcatcctagctggaaggggtggcaggaagagtgagAACCTAGTGCTTTCAGTGTCTATAGACAGATGGG
>GRCh37;chr17:7183847-7184247
ggaagttaggaggaggagcaggtttgGACATGCTGATCACTAGAGCTGCCACATCCGGGCGGTAACGAACACCTGGATCTGCAGCTCCAGAGAAGGGCCTGGGTCAGATGTCACTGAAGCCCTATGGTGGCGGAAAGGCGAGAAATAGTGGGTTGAGATTCCAAGTGCAATCCACTGCGGCTCCTCGCTCGCCCTCCAGGTGGCAGCACAACCCTGCGCTTCCGAAGCCCGTTTTCTGAGCCAGACACTCTCCACGCTCTGGGTATTTCGGCTTCTCTCTCCCCACACGCCGACCCTAGGTCGCGCACTTTCTGCCTGGCAGAATTTGGCCGAGGATCCAAACCCGGAGCAGCCTCCAGAGAGCGTGTCGTTCACGCGGCCAGCATATGCTCAGAGACCT
>GRCh37;chr1:95319931-95320331
ACCAAGCCTTCTCACAATTCAGTGCTCTTCCCACCACCATCCCCTGAGATCTGTCATATCTTGGGATCTACCCATAGTCTACCTCCCATTAACACCCATTAGCTACCCATGATAGTAGCTGTAGTGCCCAGTCCATAGAGACAAAGCAACTGTCATGTGATGAGGGGATCTTGCCTGCATTCACACAGCCATCCAGGAGAGGGCAGTCATGTGTGCCTAAGCACGTCTACCCCACCCACAGGCTCTGCAACCGCAGACTCCGAGCTAGATCCAACCTGTTTCCCGGCTTTCGCCCTGAAGCCAGAGCGCCCCTGAACGTTTGTCTAAACcaatggttctcaagccccccgcgccccccggtgactttttgcccctgatatggcatttggcaatgtgtgga
>GRCh37;chr17:7646848-7647248
tggcacaagcctgtagtctcagctacttgggagggtgaggtgggaggatcgcctgagcccgggaggcagaggctgcagtgagctgagatcacaccactacactccagcctgggcgacagagtgaccctgcctcaaaaacaaaaatcaaaaaCCACTCCACTATCTGACTAAACCAGTGATGTCGCTGTTCTGCCACTAGATGGCCATAATGGCTCAGCTAAGTCACCCAAACCCTGTCCCTTTCCTGACTGTTGGTGGGGCTGTCAGACCATGCCTTCTTCTACAGCTTCATTGTTATGAAACTGTCATACTATAATTATTTAAAATGTAATTAATCAATTAactaatttattaaaaatatatagtgagcaccttccatgtgtcaggaactgaaatagga
>GRCh37;chr17:7983235-7983635
CTGCCCAGTGCTCGGCCACGTACTCTGCGAGGACGGCGCGAGGGCGTCACAAGGAGGCCCGGCCCCCCTCGGGGACGGAGAGGCATGGGACAGAAGAAGACTATGGGCACCGAGAGGAGTCGGGGAGGAAAACGAGGCCCCCAGCCTGGCGCTGAGCGGCCGGAGGAGCCCGGTGCGACATTTTCCAAGAAGCCGCCAGAGGGCGCGCGCGCGCCTCGCTGCCTCTCCCGTCCCACTGCCCCGAAGTCGGGGGCCTGCCTAGCACGCCGGAGACCGCCTGGCTCCCCCTGCTCGATCCGGGACGCCCCATTCCATACCGGAGACGACAGATTTCTTGCCAGGGAAAATTTTCCTAATGTCCTTCAGCCTCTTCCACGAATGTTTGCAGTCCAACAGGCCG
>GRCh37;chr17:8157101-8157501
ctgcctcagtctcccaaagtgctggggttacagatgtgagccaccacgcccggcTTAGTTAATGTTATTTTTTAGGAACCTAATTCATCTCTCCAGCAAAGGACACATCTCTCCAGCAAAGGACACCTCTCTCCAGCAAAGGACACCTGCAGAGATGTCCCCAGTCCTTCACTTCTATGTTCGTCCCTCTGGCCATGAGGGGGCAGCCCCTGGACACACTCGGAGGAAACTGCAAGGGAAACTGCCAGAGCTGCAGGGCGTCGAGACTGAACTGTGCTACAACGTGAACTGGACAGGTTGGGCCCAGGTATTAGATTCTTGGGGGACATGCCTCGGTGCTGGGGGCAGTGTCTCAAGGTGTCCTTGCCCTGTCTCCCTGCAGCTGAGGCCCTCCCCAGTG
>GRCh37;chr17:9632348-9632748
TTTGCCAAGCAACTGTAGGCAGCTCATGTTGAGAATGGGTTTCCAGGAAACCCGTTGTCTTGTAATCTCtaaaaaaaaatttttttttttttGTGGTGGGGGGTCTCCATATCTAGACTTCCAACACCCAAGGTCCATATAACCCAAGGTCGAAAACCTTCCTGCATCATTGGGTGCTTTGCTACAGTTTGGCCACTAGAGGATGCTATTGGGTCAGTATTACCAGTTTCAGGGCAAGAACTGATATTTACTAAAGAGTTTTGGATGTGGGCAAACAAGATGAGGCTGGTTTAATAAGAATCTTCAATGTCATGTCAAATACTGTCAATGGCTTTTCCTTTTTCTTTCTTTTTTTTTTTTAAATTGTGGACTTAAAGAAAAATATTTTATTTTTAATGCT
>GRCh37;chr17:9828035-9828435
CAGGTTCACCAGAAATTGAGGTGAAAGGGACCTACAGACCAAACTCTAATACTACGGCACACATTCTAATTCCAGAGGCAACATGCGTGTCCTCTCGTGCAGTGAAACGTGGCTTCCCTTAGATCTAGTTACCGAGGTTTTCACTGGTTCTACCAGGCCTTCTCTTCCTCTTTGTGTATTAGCTAACTTTGACCACTAGGTGGAAGCAGAAACCAACTCATTGGGAGACTATTCCCAAGAGACTGAAATCTGGTTATTTCTTTAAACAAAGTGTCAGCCTCTGTTCCCAGGGCAGGAGCCCATCCCCATAGGTGAACCTTCAGAGAGAGCATTGCTTCCTGGGGAAGTGGGCAGCTTGGGTGAGCTGTGTGCTTCTGTGGGCTCTGAACAGGGACAGGGC
>GRCh37;chr17:9868919-9869319
aaaccaccatggcacatgtgtacctatgtaacaaacctgcacgttctccacatgtatcccagaacttaaagtaaaataaaaaataaaaaaAGATGATTCGCCTTTGATCCCTCGCCTCTGCCCCCGAATCAGGTGGGCTGCATTTACCCAGTACCTGGGCCGACTGCCCCAGGGCTGCAGAATTGAAACCCTCCACTGGGTGGCACCAGATCACCACCTCCTGTGCCCACCCATCCAGGTCTCCAAGGGCTGAGTGAAGGAGCGGGGCAGGCACCCTCAGGAACTGTGGGGCACCCACTATCAGTCCTCCCCATGACATAGTATGGTGGGGACACGTTACTGGTGTCCGTGGAAAGTCCCTTTCCCCATCCCCCGACACCCACCCCCCAAAAttcttttt
>GRCh37;chr14:37117130-37117530
TGCGCGCTCTCCGCAGCCAAGTTGCAGGGTCCAGCAGGGGCTCAGGTCCTGTTCCCTCCGCAGATCCCGGATCTAGGGCTCTAGTGGTCTCGGCCGGAGGGAAGGTGACGCGCAGTGGGCGCAGACGCAGAGTGCGGGGCGCCGAACGTGGGAAGGAGCGGGTTCAGCGCGCTGGTGAGAGTTTCAGGAAATCCGGGAGAGGGCGGTATTTACCAGTCCCTTCCCCGAGAGCAACCAGGCAAATCGGGGAAGGTTAGAGGTGGGGGACCTGCCTGAGCCGGGACAAAAAACTTTGGAGCTAGGGCCTTCTAACCCTGGAGACTTGCCGACTCCGGGGCGGGCTCTCGCACTCAAGTCCCGAGATGGGATGATTTTCCAACTTTCGTCCAGCCTCTCCTTC
>GRCh37;chr17:10230875-10231275
GGTGCATATACATATGACACATATATATCCCTCATGCCCACAGCAAAATATATCTAACTCTGCGATGACGGGGAGAAATCAGGGAGAGCACAAATTCTCTTTGCAGACATAATTTCCGGCATTCACTGCTTTGCTAAGCCCGGGACCAGGCATCCTTTTACGAGCAAGGTGGTGCTGCAATACTCCACATGACCACTGGGTGGCACCACTGTCTCTCGAATAGACACCTGATGGCGCCCTCAATGTTCCTCCCCCTTTTCTGTCCTCCAGAGTCTGTGTTTTGCGTTCTCAAGTAGAAGGTACTTACAGACTGGACCTGCAATTGGAGGTCATTCTTCTCCTGCAGGAGGGAGACCATTTTCTCCTCCAGCTCCTTCCGGCGAGCCTCAGATCGGGCCAG
>GRCh37;chr17:10230875-10231275
GGTGCATATACATATGACACATATATATCCCTCATGCCCACAGCAAAATATATCTAACTCTGCGATGACGGGGAGAAATCAGGGAGAGCACAAATTCTCTTTGCAGACATAATTTCCGGCATTCACTGCTTTGCTAAGCCCGGGACCAGGCATCCTTTTACGAGCAAGGTGGTGCTGCAATACTCCACATGACCACTGGGTGGCACCACTGTCTCTCGAATAGACACCTGATGGCGCCCTCAATGTTCCTCCCCCTTTTCTGTCCTCCAGAGTCTGTGTTTTGCGTTCTCAAGTAGAAGGTACTTACAGACTGGACCTGCAATTGGAGGTCATTCTTCTCCTGCAGGAGGGAGACCATTTTCTCCTCCAGCTCCTTCCGGCGAGCCTCAGATCGGGCCAG
>GRCh37;chr17:10640397-10640797
TTTGATGCCATTCTTCTTATGTCTTAGCTATTTTAAAGACCAGGAAGATTCTCCACTCATGCCCTTGACTTTTAGAGCCAATTAGATGAAGCTGTATTTGGAGGTAGGAAGAGAAGTTGAGTGACTTTGAAGCCATCTTCTCTCTGATCTTGACTTTCTGATTTTGGCCTGGGCTGTTGGAATTGTATGTGTCCACAAGATGGCGGACTTCTGCTGGGAATGGAGTCGTGCGGGCATGGAACGAAGGAGGGGAGGAGGGAAGAGTGGGCTGTGCCTCCCCTTGGCTCTCCCAGGAAGCCTGTGATGTAGACTTCTGGGTGGGTACGAGGTTGGCATCAGCTGGAGGTGAAGAAGTGCAAACAGAGCTTtacacttgatcttaaccaataggcggagaagt
>GRCh37;chr17:10657413-10657813
ATTGCCTCCGTTGGCTGATTTTCCTCTGAAGGAGAAATTATAAAATTTAAGATGGGGAAGGGAGGTGTGGAGAAGGATGCTGGAGATATTCTGGCTACTGCAGTAACTGGATGGCTATCTGCTTTTCTGCAGGCCCCTAAGGTAAAAGCCTTGCTCCAAGTCCCCTTCTGACTTCTAGTCACTTCCGTgctgccagcagagggcgtgggattcttcctgaggagcctgagtctcagctttgccaggtccttgctgtgtgaccttgggtaagttacataacctctctgagcctcagttttctcagccataaaacagagacaatagtcagccctacatttcaggattgttgtgagaagtaaataagactatgcaAAAGGCCTTTCTTCCCCTTCCTCCTCTT
>GRCh37;chr17:10782428-10782828
AGCATTGGCCtggtggactggaagcaacacaggactgagggtcagaaaaccagtctggtctttgctcctcccctaaacagccatgcgaccttgaggaagtcactttgcccttccaggcttcaggcttcctcttcctcctctaactgaagaaattcgacaagactttctctgaggGTTGTTTTTTCCCCTCAACCTGTAGGAGGCACCATGGCCCCGCAGCTCCCAGCCTCACAAAGCCTGTTTTGACATTGGAGGAAGCAGCCCTGTTGCAGTCCACGGTCCACTCCGAAATCCATTTTCCCCACTCAGCATAACACTGAAATGAGACTGACTTGGTGTGTTTGTTTACACCCCTTGGGAAGTTATTTCCCCTTTCACTTAATTACCTGATATCCAGACA
>GRCh37;chr14:37125044-37125444
AAAAGACATGATCGGGTTTCCCTTGGAGCATGGTGGAGAATGATGCGGAGCCTTGGGGTCAATGGAGAGTTGAGGGTGCAGAGGGATCTGAAAGGGGGAACCAAAAATATCGGGCTTTGAAATTCTGTGGATTTTCAAAGGCGGTTCCCAACCTTGTCAAAAACTACAGTGGGTGCGCGATCTAATCTGGCTCCTATAGGTGGCGCTGTGACAAGGTGCGGTGGCCGGGAGAGGCGGCTGGGGGACTCGAAGACTGCGGGAAATTTTCTGCGACTCCGACGCTAACCCGCTGCTCCCAGCCTCCGCTTCCTGTTTTCGAGGGATTAGCTAGGACTGTGCAACACCAGTCTCCGCTCTCGGAGTCGGCACGGGGGCTGGTGGGTGGCGGGATGAACTCGGG
>GRCh37;chr17:15160643-15161043
ACAACTTAGCAACTCCTCTGCCGCCTCGTTTCTGCTGAAACTTCGCCGGGTTTTAACACGCCTGCCAAAACTGCCCCCTTCCGGGCCCAAGAGTCCAGGATTCTGTGCCAAGCCGCGTGGCCAGATGCCACTTGGGGATGGCGCCTGTGAGCACCAAAGCCTGCCCTTTTCGGGCTGAGTCACTACTTGTAACCACCAGGTGTCAGTAGCGAGTACGGAGACTCCCATCCGGAGTGCTCCGGGAACTTCAGCCAGACCCTAAAGGGGGAGAAACCGGATGCTGTGGCTTTGGGGACAAGCAGTGCTACGGTCACATTCTCAGGCACTCATGAGTATTTCATTTACTCAGTTGCCAACTCACCATGCAAACCCACCACGTAATTTCTGGGATGGCTTTAAT
>GRCh37;chr17:16356524-16356924
cccgggaggtggaggttgcagtgagccgagatcgcgccactgaactctggcctgggcgccagagtgggactGGTGTGGGACTCCTAAacacacacacacacgcacacacgcacacacgcacacgcacacacgcacacgcacacacacacacacGAGAACAGAGGACAAGGGGGCATCACTGCACTGCCATTGCCACAAGGGGGCAGCCACGCACAGGGCCAGGCTCGGGATGGAAGTGTATCTGCCACTACCAGGGAGAACTGAGgagcctgcgtctcctcactggctagacaggaacaatagatatggacacctcatagagttgccttgagagcacaagtgagctgatgtTCTCTCAGGAGTGAGAGTTCCCTTCTGCTTGTCTGAACTAAACTGacaa
>GRCh37;chr17:16825643-16826043
gcattgtaattagtgtataatgagcaagaggacaaccagaggtcactttcatccccatcttggttttggtgggttttggccagcttctttactgcatcctattttatcagcaaggtctttgtgacctgtatcttgtgctgacctcctgtcttatcctatgactaagtatgggtaaccttctgcaaatgcagcccagtaggtgtcagacttaccttacctagaccttatccaagatggagtcagtctggttcaaatgtgtgtgacaCATTTAGATGGTCACAGGGGAGGTGAAGGGCCTTCAAATTTTATTTTGGTTCATGATATGGCTTGGCGTGTATGCTTTTCATTTGTAAAATTGCTGTTCTTTTGACAATTTAAGTGACTGTTTCATTGACTACAA
>GRCh37;chr17:17258206-17258606
agagtGGGTCAGCATCCATGAGAAAGGGTTGAAGGAAATAGGGACATTTATTCCAGAATGTTGCTGCTTGATTGAGGGAACTGACTTCATCTGTAAAGCAAGGCGGTGGGCTCAGGGGAGGGAGTCCTAAATGGGGAAGAGGGGCCTTCCACAGGAACTTGGAGTCCTTCCAGGGACATTGTCCTGGTGTGGCCACCAGGTGGCAGCACAGCCCCCTTCAAATGACTGCTCGCGCGTGCTTATGATGGGGCGTGCATGGGTACAGGCAGCTGTGGGGAAAGAAGGGGGAAGGGCCCCATTCCCTACCTGCTCTTCTTGCCCTCCTGGGCCAGCTCTTCTTCCCCTTACGCCCCGGGCTGCTGTGGACAAATGTCTGATGGGCCCAGGGCGCCAGCCAGAC
>GRCh37;chr17:17258206-17258606
agagtGGGTCAGCATCCATGAGAAAGGGTTGAAGGAAATAGGGACATTTATTCCAGAATGTTGCTGCTTGATTGAGGGAACTGACTTCATCTGTAAAGCAAGGCGGTGGGCTCAGGGGAGGGAGTCCTAAATGGGGAAGAGGGGCCTTCCACAGGAACTTGGAGTCCTTCCAGGGACATTGTCCTGGTGTGGCCACCAGGTGGCAGCACAGCCCCCTTCAAATGACTGCTCGCGCGTGCTTATGATGGGGCGTGCATGGGTACAGGCAGCTGTGGGGAAAGAAGGGGGAAGGGCCCCATTCCCTACCTGCTCTTCTTGCCCTCCTGGGCCAGCTCTTCTTCCCCTTACGCCCCGGGCTGCTGTGGACAAATGTCTGATGGGCCCAGGGCGCCAGCCAGAC
>GRCh37;chr17:17715528-17715928
CCCACGACGGAGAGAGAGGCCTCTGGGGCAGAGCCCTGCTTGCAGTCCGGGAAAGCCAAGTTGGCTTCCGTCAGCACAGGGAAATGTACCCCTCTCTTCCCTGTACACAGGAGGAAAAAAGCCACTAAGGTGCCTGCAGAGCAAGGAGGGGGGCCCCCCAAAATGGCTCGGCCCCTGCAGTGCCCCGATCGGCCACCAGAGGTCAGCACCATCATGGCCGCCGGTCTTAGGGTCAAGATCGCGCCCCTCGGGCCTTCCACCGCGAAGGCACACAGCAGCCGCAGGTCGAACTGTGGAGGCCAGAGTCTCTTGCACTGCCTTCGGCCTTCAAAGCTTCGACGCAGGACAGAAGCTGCACGGGACCAAAGTGGCTAGAGACAGGGGTGCTGAGGCCGGGGAC
>GRCh37;chr17:17794315-17794715
CTGCAAATCTGGAGAGGAAGAACACTCTCCAGCTGGGTTATCAACCCCCATCTAGGAGTAGCACCCTTATCTGAAGCCCATGCTTTTCACAGCTGGACCAGGAAACTGTCCAGCCAGGCAGAAGCTTGTGAGGCATCTCAAGGCCCTGTTCTGCTCAGGTCCCCATGGCCAGCACACACTGCTACTGCCAGACCAGCAGGGGGAGGCCTCAGAACATGGTGCTGGCCACTTCACACCTTGGGCTGATCTCATGGGCTCAGGATTGAGAGCAGACAGGCAAGAACCCCAAGTTCCATTTTACAGATAAGGTGGTACATGCCCACAATAAATTAGTACACCTGTCTGAGGTTAGCAGCAGGACTGGGTAAAAGCTAGGAGGAGCTGGAAAGTGTGGAGGGGT
>GRCh37;chr17:18044533-18044933
GGCAGTAcagggcttgccatgcacagttgctcaggttgtacacttcacaaggctaccacatgctaactgttaatgtggtagatacatttattgttttgcctttttttgtagttatatgttgtataacgtataatatgtctaatcaacgctccgcgttattagaatggttttagtagttataatgacaagtttccagcaggtggcagtcaagtgtcctgttgtactgaaatcatctattataacaattgtctgacacccagaagtaaagagtcttgaggatggagtgccttttttcagattagaataaaCTATTTGTGGAGCCACCACTGGGACCAGGCTTTTTGGACACCTGGCTGGGGGCAGTAACCCCATGGTCTAGCAGACACCTCGGGTAGGTCTC
>GRCh37;chr17:19220562-19220962
TGAAAGGAGGGAGATTGGAGCCTGCCAGGTCAGTGGGGCGCTTCCTCCTCTGTTCCAGACACACAAAGCAGCCACCTGGTCTGAGGAGGGCTTATAGCCTGCTGATTCAGAAGACCTTGGCTGGCTGGAGCCCTCTCTCTGTACTCCCGCCCACTGCCTGGGCTGGGACAGAGGCTGTCTTCCGCCCTGGCAGCAGCAGGTGGTGCTACTGGCTTCTTGGTGACCTCTGCACGGCTCAGTTCTTCTGTGACGCACCACCCCCCCGCGTTGTGACTGCCTCCCTGTGCACATGAATATTCATCTGTGAGGCTCGGGATGAGCCAGGCTGGCGGGTGGGAGGCGACCGGGACACAGGCTCCCTGTGAATGGGCCCCACAGAGGAAGAGGCCGGAAACTGCTT
>GRCh37;chr17:19896048-19896448
aagttaatactgctatgaccatacaggcacaaatatctcttcaagaccttactttcaattcttttttttttttttttttttttttttttgagatgaaatcttgctctgtcacccacgctggagtgccctggcatcatcttggctcactgcaacctcagcctcccTGCGCACACAGTTCGGTACTACATATATCCTCTAGGTGGCAGCATAACCCTCAATATAAAAACCCATTCTGAGCCCCgcgcggtggcgcgcctggaatcccagctgcagctactctggaggatcgctagagcccaagagctgatgcaatgctccaggactgcacctgtgaacagccactggcactccagcctgggcagcagcgagaccccgtcaataaacaaacaaaCCACCCGAT
>GRCh37;chr17:20847562-20847962
ttgaaatgtcatctgagagctaggccctgaatggctgcttcaggactctacttggtgctctgttttactgtggctgagctggtatccaagttgcaaggcaaaatgctttttactcttctctctcctcctggagctgtgagctgggctgccttcggctggaggaagtgtgatgcgaacactcccttggctacaccagcaggtgtctcactgggtcacctgcatcccaagttcactggctctgagcccagtgcagcaccagcccttgcccagcaatggcaatccttgtagcctagactggctttcacatttgtctaggacaccaaagcactttagcctgcagtggtgatggtggggttaacggaattcgggttttgattactgggatggaagattcccctct
>GRCh37;chr1:9934907-9935307
GACTCACACTTTCAAAGTAGTGGGCCTTGGGCTATTGTGTTCTCCAAAGAACATCTGAAATGCTCCGTAAAGCCTTTGAGCTGGGAGTTAGGGCTTCCAAGAGTAAAAACCTTCCAATTCTGTCCTGTGCCTAAGGGCTAGTTTTCATTTGCTCTCTCCTGGTGAGAGACAGGGTGAAATACAAGGACCTGGCCACTAGGTGTCGCCAAACACAAAAGCGCCAGCGTTGCTTCCTCCCCACCCCCAGCAGGTTCTCCCAGGGCCCCAGACCACCCGGTTCGAGCCGACCAGTCCTTAGCCGACGTGGGAAGCAGATCACTCCTGCTCTGGCTCTCCCTATTCCAATCGTACTATCACAAACCACACTCCAGCCCCGGGTCCCAGGGCAAGATCTATTTAT
>GRCh37;chr17:21360316-21360716
TGTGAACTCTGGGCCGGTCCTGCACTGAGCGACTCCTTGATCCTGGACCAGGTCTCCTCCCGCAGGcgcctggccccgcccctcccctcagtcgccgggccccgcccctccccgcaggcgcctggccctgcccggcccggtcccgcccACATCAGAAAGCTCAGAGCAGGCTGCGGGCAGTTCCCGGGTTAGTCAGCAGGGGGCGCGTGAGGCGGCCTGGCCTGGCGGCTCCAGCTGAAATCAGCACAGCAGGAGGGAGGGTGACAGTGCCCTCCTATGCAGGTCAAACTACTAACAAATGATGTGGCTGGAGAATACTTGACAGCACGATGACTAAACACGTCAGTATAAAATGAGATCATGAAGCATGCTGTGCCCAGCTCTGCGGTTAGTTCACAGT
>GRCh37;chr17:25572261-25572661
TTTTTGAGCACCAGGCCCTGAAATGTGGCTGGCGTGATCTCCTTTAATGTGGAGAAACAGAAACAGTACAATCTTGATAATTTGGGGATTTGGGAAAAGACTCCTTTCCCGTATGTTTCTTCCGTTAGTGTTACAGCCTCCTGGCCTCTCCCCTTCCTGCAAGCCCCTCCTGGAAAGAGGAGGTGATTGTGAGCTGCAGAGGGCAGTGTAAGCCTGGCTCTGCCTGCCTCCTGCTTTCCCTTGGGTGGGGCCTCCCATCGGCAGCTGGCGAGCACAGCTGTCATGCAGCCAGccctgcagtgaggcccgcatgtctgagtcctgcctatgaccaggcaggtgggtctaattctgggtatgacattaggatgttggttgttgcctggttcatctaagccac
>GRCh37;chr14:38178623-38179023
CCATCAGTATGACAGTTTGGTATGACAAAAAATCATTTCAGTATGCACTATCAATGTCTGTTAAGAGTTTACCCTTGTGTATTTCTGTTTTTACTTGGAAATACCCAAAAAGGAATTATTTGAAAATTTGTCTGTTACCATAACTGCCAATATGTGAAAGCTGGATTTTTAAAAAAGTAAAGCAGTATCATTCCACCAGATGTCACTGTTTGCATGTAGCAATGAAGTTACGATGATTACAAATACAATTTTCCCCTTCCCAATCATGTTTTGTaaaaaaaaaaaaaaaaaaaaaaaTTATATAGTTATACACTTACTCTTCTATAGACTGATTTTATCAAGACTGTATTTTCTGATCTTTTTAAAACATACATAATATTCATATGCCTCTGCTGCAGAT
>GRCh37;chr17:26087046-26087446
TGCATTTACCTTGGGCTTGCCAGGCAGGCGGGAATAGGCTGTGTGCACCGCATGCAGCACCCCCTTCTGGGCCATCTCCAGCATCTCCTCCTGGTAGATGTGGTCCTCATCTGGGCGGCGGCACCCAAACACCAAGGTCATGCGGCCTCCCCGCACTCCTGCAGGAGTCCCGGGCTGTTGTTACCATGTTGGCCACCAGAGGGCGCCAGGGCTCCAAGCCCAACTGGaattctcacttcactcccactagctatttaatagcattatccccactttacagatgaggaaactgaggcccagcgcattcagatcactcatccatagtcacagaactgaaagtgcggatgcagaattccctcagccaatcGGAGATCAAAAGCAGGGACTTTCCTGTTACCTC
>GRCh37;chr17:26132449-26132849
AGGGGCGTGGCTCTTACTCTCTATTTGTGTGTGTGCATGTCCCGTGGCGAGTCACGTGTCCTGTGGGGCCTTCACTCCACTCAGCTGTCAAAGGAAGGCATTGAGAAGAGGCATTCCTGGGACCCTCCCGGTTCTGAGGCCCTAACAAGCTCAAGTCCCCAGACCGTGAGCCCTATGTCATTTGTCAAGTGACCACTGGAGGGCGTGAGTCACACAAATTCCAGCAGCTCCGAAGCTGAGGTCTTCCCCGGTTTCCACCACCTTGCCTGACTCGGAGATGACGGAAGTGAAGTGAAGGGATTTTTACTGGAAACGCCCGGTGGTCACTCCAGGATGGACAGGCCCAGGGTGGACCAGGAAGGTGGACAAGCTTTGCTGAGTCCCTGGAGTGTGACTCAAG
>GRCh37;chr17:26132449-26132849
AGGGGCGTGGCTCTTACTCTCTATTTGTGTGTGTGCATGTCCCGTGGCGAGTCACGTGTCCTGTGGGGCCTTCACTCCACTCAGCTGTCAAAGGAAGGCATTGAGAAGAGGCATTCCTGGGACCCTCCCGGTTCTGAGGCCCTAACAAGCTCAAGTCCCCAGACCGTGAGCCCTATGTCATTTGTCAAGTGACCACTGGAGGGCGTGAGTCACACAAATTCCAGCAGCTCCGAAGCTGAGGTCTTCCCCGGTTTCCACCACCTTGCCTGACTCGGAGATGACGGAAGTGAAGTGAAGGGATTTTTACTGGAAACGCCCGGTGGTCACTCCAGGATGGACAGGCCCAGGGTGGACCAGGAAGGTGGACAAGCTTTGCTGAGTCCCTGGAGTGTGACTCAAG
>GRCh37;chr17:26821708-26822108
AGAAACACAAGCCCTAGGGACCTCTTTGTTCAGTTCTCAAAGTCCAAGGGAAGGCAGGATTCTCTGGTGGGCAGAGCCTGTTCTCAGAGACAAATGCCATCCCACCCCAGCCCTTTGCCCGCTGCCAGAGCACACAGTAGCATCAGCACCAAAGTAATTGGGGGTTGTGTTGACGCGGTCTGCCCTCCGCAGCCACCAGGGGGCACCATGATCACACCCACCCAGGCTCTGGGGACCAGAACATCTTTCCCCAGAGCCTCCATCCAAAAGAGGGAAATCCCTGACACGGCATCCCTGGGCCTCCGTGTTCTGGCTCAAACAGAAGGTGGCTGCCCAGGTCAGGGATCGGTGCAGGGGACTCCTGGGTCTGTGGCATGTTCATCCACTGACTGTGCCCAGT
>GRCh37;chr1:117525254-117525654
gagatagagctggagaagaaggcaagtcgaggtgtgaattcagagcaagtccacctccccacggggagttctggagcatgagtgtactgcagagtaggcccaccggagggaaggggactgggcttttctgtcccttcactagtcagtcattgtccacaggctgagtggcaaagaagcgagagcagttcataacctccaggtggcggcttccatcagcctaagcccggcctctggaggggggagggtacaggtgtgtgaattttaacagccagtacctgcagtggccagaggcccagcccaccagctggggtggactggccaccagctgcatttgctgcaGCTGGTAATGCCCTTCCCCTTAGCAGGTCTGTGTGTAGGAGCATGTGTGTTGAGCTGTGGA
>GRCh37;chr17:27292600-27293000
gaactatgattgcaccactgcgctccagcctaggtgacagagtgagtccctgtttcgaaaaacaacatcaaacaaacaagaaaaaGATGGGGACGAGGGTAGGGAGGCAGTGCACTGCCTTCATGGAAGTTGGGGAAAGAACAAGTTGCCCTGGGAAAGCTGGTAGCTTTGGAATTGTCATACCAAATTTGACCAAATGGTGGCAGCAAATCCTACAAAACAATCTGGCATATCCCGATCCTGGGGTCAAGCTGGGGTGGTAGCTAAAAGGATCAAcccggtgcagtggctcacgcctgtaatcccagcactttgggaggctgaggtggacggatggcctgaggtcaagagttcaagaccagcctggccaacatggcaaaaccccatctctactaataaa
>GRCh37;chr17:27475851-27476251
GCCACCCCAGCCACTCAGCACCCTACGCACGGGTCAGGCTCTGTGAGGGCCGAGTCAGCCCCAGGCCCGGGGCGGCACTTCCCGGGTTGGCCCACCGGCCAGCCGGAGCCTGGGCGGGGCCAAGGGGGTGGGGCCAAGCCCAGCACATGCGCCTAGAGCCCTGGAAGCTCCGCCCTGCAGCGCCGCTGGCGCCCAGCAGAGGGTGGCAGCCCCCTTCTCATCTACCCTCCCGCTTTGCTGGGGCCGCTTTCACCTCCGCCAGGCCGGCCTCCAGGCCCCACCCCCAGGAGGCGTCCCCCAGGAGCTCCGGCCCGAGGGGGCTGCGGCGGCAAGATGGCCTCTCGCCGTCCCCAGGACGCGTAGGGCAAGAAGAGGCAGGGATGAGCTCGGTGCCCACttt
>GRCh37;chr1:117610387-117610787
TCACATACTCTGGGTTTTCTTTTTAATAACTTAAATATTTTACATCCTCTAATTAATACTATTATGTTTGGCTGAATGTAGTCAGGAGACAGGTGCAACAGAGTAATAGAAGGGAGGTGTAAACTGAGGCGAAGATGCCCATTTTTCATCTCTTGCAGTGTAGCTGCATTTGTGTGCAGATCTCTAACTGAAACACCAGATGGCACCACTGACCAGCATTTGACTAGCCATTCGGCCATGGCCCTCTGTGTACAGGCAGTAAAGAAAACTGATAATCTCAGTAGAACCAGGGGGAAGAAATCTTGCCTTGACATGAACGATGTGGTACACCCTGGTATACAAATTTTGGGCATTGTCACTGAGCTCCTGAGTTCATATTTTCCTTTCTCTCTGTTTCTCA
>GRCh37;chr1:9934907-9935307
GACTCACACTTTCAAAGTAGTGGGCCTTGGGCTATTGTGTTCTCCAAAGAACATCTGAAATGCTCCGTAAAGCCTTTGAGCTGGGAGTTAGGGCTTCCAAGAGTAAAAACCTTCCAATTCTGTCCTGTGCCTAAGGGCTAGTTTTCATTTGCTCTCTCCTGGTGAGAGACAGGGTGAAATACAAGGACCTGGCCACTAGGTGTCGCCAAACACAAAAGCGCCAGCGTTGCTTCCTCCCCACCCCCAGCAGGTTCTCCCAGGGCCCCAGACCACCCGGTTCGAGCCGACCAGTCCTTAGCCGACGTGGGAAGCAGATCACTCCTGCTCTGGCTCTCCCTATTCCAATCGTACTATCACAAACCACACTCCAGCCCCGGGTCCCAGGGCAAGATCTATTTAT
>GRCh37;chr17:28134768-28135168
ACTTTGAACCTGatcctatgaggtagccagggaaggtatttattagcatcttagaaaATTATAAATATGTTGTTTTGATGGCtttttttttttttttttttttttAGGAAACACTACAATTTGGAAAGCCAATCGAGAAAAGTTAGGTAGTTTTTCCAAAGCCAGTGACACTGCTAATTTAACTATGGGCCTCCACTAGAGGGCAGACGAGTCGAAGCTTACACTGTGGTTGAACTGGAGAAAGCAGTGCATTCATAGAAAATTCTGAGAAAATTATTTTGTTTAAAGACCATTTTCAGTGCCTTCAAACTTGGACAGAGTCTTTAGCTAGCAGATCAGTCTTTCACAGAAAATCTTTCTGTGGTATAAAATGCttctttttttgttttgtttttgagac
>GRCh37;chr17:29764275-29764675
GGGCACAATCCGAAGACCAGCCTGACGGGGCAGACGGCTTCTGGATTGTGAATGAGTCCTCTTCCTGGCTTAGGCTCCTGTAATAGCAAGGTCAAGACCACAGCTCTGCAGATGAGGTGTCAGAGTGGGCTGGACTGGGCAGGTCCGAATTTCTCAGGCCCGGCTCTCTGCGCCCTGCTGTGTCTTAGCTGTCCCCTAGGGGTCAGTCTGAGACTGAGAAGAAGCGGGTGCCTGGATCACTACGTAGGCTTCCCAGATGCCCCCAGGGAACGCAAACCTGAGGCATGATTTGAGGAGGTGTGGGGATGACACACAGATGGGATGGCAGGCGCTCCATCCCTGTGCCATGCGTGTATGTTGGGAGGTGAAGCTTGTTTTTCGGGCACAGCCCCCTCCCCTC
>GRCh37;chr14:39191036-39191436
ACTGCCCCAAATTTTAGTTACCACGGTGTGAAAACATTCATTTTTCACTGTCAGTCAGAAAATATAAATTCTCTGTTAGCTATGTCTCCAGACACACTCTCAGCCATGGCTGGAATAAGCTTTGATTCCATCTAGGCTGGGAGTGTAAACTACTCATTTCCTCACACTGTACCACGGCTATCCCAATACAGGCCTCCAGGAGGCAGTGTCTCTTCATTTTAACTGAGTGCATGAATTCTGCCAGTTCTTCAATATACTTAACTTCTGTCTTCATTCTCCTAGGAAACCTTTCTAGTCCAAGAGAAAGTATTCTGTAATGGTAGCCCTCCCACTGGCCCACCCATCATGGAATAATGCATCATGACTTTGCTAGGTTGGGTGAGTTCGTTCAAAGGTCACA
>GRCh37;chr17:29885680-29886080
GAGTTGAAAGCACGAAATTTTAACATCTCAAGAAAGTATGCtgcccggtactatgcttggcactttaatttataatctttgccaccaaagccctgccagaagtgcccggcggctccaggttctagatggggaagttgaggcCGGCGGCAGGCGCGCTCCAccgggcgggggcgcggcccgggagcggagcggccggcagggggctccccgcgccggTCTCCGCGGGAGGAAGCGCTGGCAGCTGCTCGGACGGGTCAAAGGAGGAAAAGGGAAAATTACTGGGCTCCGGGGCGGGAAGGACTGCGTGACTGGGAGGAAGGCACTCCAGACTGTCGAGTAGGGCCGCCCGCGTCGGGACCCCATCCCCGGGGCAGTGCGGGCCACCCGGGACCTGGGAACC
>GRCh37;chr17:31003473-31003873
TTAGCATTTTGCCTTTTATCATTTCCTGGCCATGGTTACTGGTTCAGGTCAATGAAACAGGAGGAATTTTGCTAGGTGTTTCAGAGAAAAACGTTCTCTCCTGTCTGAGAGAATGTCCAAGGGACTTCTAGAGGCGACTCTCCCTGAACCTAGAACCTGTGGCGGCTGAAATTGTTAGCCGCCACCTCACAACCACAAGGGGGAGCCAGACTTAGAAGGAAGACGACCCAAGAGACGGCTGAATAGAGGTttcatgttctgtgaaataaatctgttactctctatgccagtttgaattgcattttctgtatttgcaactaaacatattgtgatacaATGATGTTTTATGAAAAATAGAAttttttttttttttgagacggagtcttgctctgtcgcccag
>GRCh37;chr1:117692985-117693385
TGAGAGAAAAAGAATCTCAATGGGATTTAAGTTCCTGGTTCCAGTTGATCCTGAAGTCAACTGAACTTCCTGTCTTTGGTTCCACAACATTCTAGTACACTTCCTACACTTCCCTTTCAGACTAGATTTATTTATATTGGTTTTCTGTTACAGGCAACTAATAATCCTAACCAGGATAGTTGCCAATTTGTTCCTCAAGATGGTGCAAGAGCTCTCGCTCTCATATGTAATTTTTTAGTTAGATACtttttaaaaattgcagtaaaaacaacaaaatttaccatcttaagcatttttaagtgtacagttcagtagtgttaagtatatccacgttgttataaaacaaatcattagaactttttcattttgcaaatctgaaactctatactcattaaacaaa
>GRCh37;chr17:32526912-32527312
TCAGTGCCAGAGCCTCTGTCTCATTAATCTTTTAATCGCAGTCTATACAATATCTGGCACTTGGTAAGTGCTCCCCAGGTAGAGTTTGAGAGAAGGTAGGTCGGGAGAGCACGCATTGTTGGAGGGGTGTGAGGAGGAACAGAACACAAGCAGGACTAGACAAATATGCTCTTCTGCTAGAAACCTCTTTCACCATAAGGTGGCAGCAGAGAGCACCTGGCAATGTCTTTACCTACTTAATCCAGCAGGTGACAGCAGACCCACACTAACCTCTACACGAAGTTGCATTTTCCCCTCTCTTTCCTACGGTTACCACAATCTCAGCCCAGCCACTCCGCCAGGCAGAAAAGGGAGACTTAAATGGAAAAGAATAAGAACATACCCATGATCCCCATATATG
>GRCh37;chr17:32526912-32527312
TCAGTGCCAGAGCCTCTGTCTCATTAATCTTTTAATCGCAGTCTATACAATATCTGGCACTTGGTAAGTGCTCCCCAGGTAGAGTTTGAGAGAAGGTAGGTCGGGAGAGCACGCATTGTTGGAGGGGTGTGAGGAGGAACAGAACACAAGCAGGACTAGACAAATATGCTCTTCTGCTAGAAACCTCTTTCACCATAAGGTGGCAGCAGAGAGCACCTGGCAATGTCTTTACCTACTTAATCCAGCAGGTGACAGCAGACCCACACTAACCTCTACACGAAGTTGCATTTTCCCCTCTCTTTCCTACGGTTACCACAATCTCAGCCCAGCCACTCCGCCAGGCAGAAAAGGGAGACTTAAATGGAAAAGAATAAGAACATACCCATGATCCCCATATATG
>GRCh37;chr17:33325195-33325595
CTCCACTCTCACACCAACTTCAGCATCTCTCTTGTCCCTCAGAAAGCTTTGGACTTGGCTGACATGATAACCCGGGTGATCCAGGAGGGATTGGAGGGGCTGGTGCTGAAGGATGTGAAGGTAAAGTGGCCTCGCTTGGCTTCTCCTGTCGACTCACTCGCAGCCCTCTCCCCTGAGCCTTTCCAGCCCTGACCAGGAGATGGCGGTGGCAGCCTGCAGTGGTTGGGGTGGCTGCTGGGGAAGTGTGGGCAGATGTGTCCTGGATCTGGAGGACTGCTTTGTGTGTCTCCTATAGTGCCTGGAGCCTGAGGGCTCTTACCCTGAGGGAGGGGCACTGGGCTAGATCTGGTGTGTAGCAGTGAAGGGGTGAACCCATCCTCATGGAGTTGCCTTTCTATTC
>GRCh37;chr17:33325195-33325595
CTCCACTCTCACACCAACTTCAGCATCTCTCTTGTCCCTCAGAAAGCTTTGGACTTGGCTGACATGATAACCCGGGTGATCCAGGAGGGATTGGAGGGGCTGGTGCTGAAGGATGTGAAGGTAAAGTGGCCTCGCTTGGCTTCTCCTGTCGACTCACTCGCAGCCCTCTCCCCTGAGCCTTTCCAGCCCTGACCAGGAGATGGCGGTGGCAGCCTGCAGTGGTTGGGGTGGCTGCTGGGGAAGTGTGGGCAGATGTGTCCTGGATCTGGAGGACTGCTTTGTGTGTCTCCTATAGTGCCTGGAGCCTGAGGGCTCTTACCCTGAGGGAGGGGCACTGGGCTAGATCTGGTGTGTAGCAGTGAAGGGGTGAACCCATCCTCATGGAGTTGCCTTTCTATTC
>GRCh37;chr14:40886984-40887384
TTGGATAAACAGCTTTGTCTAGAGAGTGCCCATATTATTTTTCATCCATACTAGGACATGTTCGAGAGTAGAATAGACAATAAATATGAATACGTATCCTTAGCAAAACTGGGGTGTATTTTAGTGTGTTGATAACTCAGCTACTGCGTATTCTTATTCGTGCTTTATTCTGCCTGTGATGCttaggctctgccattagggggcacttgagggatgcccaaaggcaggtggagtgagaacagacttgcccctttctattcccattgtttTAGCAGTCTCATTAGAGGCAGTTGGTTCCAGTTTTCAGGTTTGGTTTTTCTATATTTCCGCAACCAGCTTCAATGCACTCTCTGGgatacactaatatcaacatgtggcacttctttttcagaaatatgag
>GRCh37;chr17:33639706-33640106
ggctagcacttctaatttttgtaattaatttaatgtggaaagaattttttttctttgcctttctcccccaccccatctctagcagggtatagctacagagtatgttgagtagggccttctggctttgcttctgtaaccctatgcacttctgttggcaggttttacactgggctgtgatatttgatctacaggccagtagatggcgcttaagggtaattgtcagctgcggcacaagcagaggagtatgtaactgatctttgtttactgtgaagttctctctattgtctcaggaggtgggctgggcagtggagagccccctaccctaagctttcctgttcttggagggtagctggagcccctagcttgcctaagaaggccccagtagtgagtgcaggcacca
>GRCh37;chr17:34091056-34091456
GGAAGAGCTCCGGGCCgaggacgcggagcaagaggaagggaaggaggggtcggaggacgaggacgaggaCAACCAGAGGCCGCTGGAGGACAGCGCGACGGAGGGCGAGGAGCCGCCGCGGGTAGCGGAGGAGGGCGAAGGCCGCGAGCGGCGCTCAGTGTCCTACTGCCCGCTGCGCCAGGAGTCCAGCACCCAGCAGGTGGCGCTGCTGCGGCGCGCGGACAGCGGCTTCTGGGGCTGGCTCGGCCCCTTAGCGCTGCTGGGCGGCCTAACAGCTCCCACCGACAGGTGCCTGCGCGCTCCTCGACCGGGGCACGAGGGAGGCGGTGCCCGGGCCCCAGGGAGGAGGGGCTGCCCCAGGCACTGAGCGCCTGGTCCCCGCCGGCAGGAAGCGGAGCCT
>GRCh37;chr17:34093925-34094325
GGGAGAGCCAGGGTGAGCTGGAGGCTGTCACCCATTGGCCCTCTACCCCACTTCTGTCCCCCATACCTCTGCTCTCCTTTAAGCTGGAGCCCACGATGGTTGGTATTCATATCAATCAAACGGATTGCACTACAAATTAGTTATAAATAGCAGGGTGGTAGTAGCAACTCCTATTATTTATTGTCTAGACTCCCAGCAGGTGTCAGCAGAGGGCAGATAGCCCCGAAAGGAAGGCCCAGAGCTTTCTCCACTGCCATCATTACTAATaattctatgagggcaaggatttttgtttcattcactgctgtatccctaacatatccaaccacgtctagtgcatacaaggcactcaataTTGGTtgaatgaatgaacaaatgaatgaatactatttacctaagt
>GRCh37;chr17:35249354-35249754
GTGCTGAGGCACCCCACAAGGCATCCACCTCTGAGCCTTGAAACCAGCAGTGAGACTGCTACACTCCCTTACCTGGACCCGTCAGGGGACACCCAGCTTGCATCTCCCAGGGCTTCCCTGGTGACTCTTGTACCCTGTTCTGCATGCAAAGGCAACCTGACCAGAGGGAAAACTGATAGCTGGACCCAGCCTCCAGCAGATGGCATCATCACTGGTGAATGGAACAAGGATCAGGAGCCCTGAGGGGCGCTGAGAACAAAAGCACCGAGCCCCGTTCCCCAGCCCTCTTCTCTCGGGCCTCCTGGAAGTCTGCGGAGTTTCAGCAAAGCCTTCTCTGATTCATTCTCCATGCAGAGGCTTTTTGAAGGTGCTCAGGGTAGCTCTGCGAGGTCCATGGAGC
>GRCh37;chr17:36733464-36733864
CTGACTGTTCCCCTCCCCAGCTAGATGACAAATGCCCCTGCCCTTCTCCTCAAGCCAGTGCACACAGGAGGAACCCAATGAGAGGGGCTCCTTGAGGGTGACGGCAACATCTTCTTCAACTCTCTCTAATCCTGATCTGCATCCTGCTCCCAGAAGGACTTCAGAGCTGGGAAAAGGCAAAAGCCAGACGGAACTGGAGGTGGCACTAGAGGGCAGATAAGGTAGCAGAAATGTGCCAATGTGTCTTGTTCCCTGCAGTGAGGATGGGAGTGGGGACACTCCTCCCCATCCCCAGCTACATCCAGTAGAACCCGGAAAAGGGAGACAGGGACTGACACACCCCCAGGCTTGACTGAAAGGCTGCTGATGGGATGTGCATCCCTCCCCTCAGTCCCTTCAC
>GRCh37;chr14:45895878-45896278
TGAAAATCAGACTTGGTGCCTGGCTGCCAAGCTGTAGTATTTTCCAGAAGCAGCTATGTTTCTCTGATTGAAACATGTGGGAATGTACCAGGGTGCATTTCCCTGATTGAAACACGTGGAAATATACTCAGGAACCTCCTTACTGCTCAGATTTCACTCACAAACTCAAACCTCAGGATTTTTTCAATACAACCACTAGGTGGCACTAATGGTACATTCTCTATATAAAGCTGCTATTAACTTGAAGGATCTCTTTCCTGTTGCTGAATTTgctctggggtcacagtaggggatcctagttctagtacctcctggctataccatgagtaaatgatttaaTACTAATATAACCCGTGTGTTCTTAGAGGAAATGACTTTTATTCTGAGTCTTCCTAGAGAA
>GRCh37;chr17:37363200-37363600
aacccgaaaggtggaagctgcagtgagccaagattgcaccactgcactccagccttggtgacagagccagacccttccccccaacccccaaccaaaaaaaaaaaaaTGTCAGGAAGGAGAATGAGGTAACCCAATATGAGACCCTCCCAGGATTCCAGAGCCTGCAGCGCAGAAGCTGGTTTCCACCCTGGACCAGAAGATGGTGCTACTCGCTCACAGGTCAATGCAGGTGTCAGCTGCTGCCTCACTGGAGTTTTTTTTTGGTTTTGTTTTTGTCTGTTCTCGGGGGCGGGAGAAAGAGATGGGTTAGGAAGTTGTAGGAACCCACCTCTTGGAAGGCCTTGGGTTTCCCCACTTCTTTCCTAACCTCACCCCAGGCCTGAAGTTGGCCTCTTTCCAC
>GRCh37;chr17:38457559-38457959
GAATATCTACAGAAGCCTGTTCAAAGATTTTATTGAAAAGAGGAAGAAATAGGGTATTCAGATAAGTTTTTGCAAACCCAGACTCAGGTTTCTTAAATGATTAAAGGCTATAAGCAATGTGACTTTTAAGCAGCGTTTGTTCTCCCTTGTTTCCTACCAGTTATATGAAGCCTACAGTAAAGTCTGTCGCAAACAGCAGGTGGCGGCTGTGGACCAGTCAGAGTGTTTGTCACTTTCAGGGCTCTTGGAAGCCAGGGGCATTTTAGGATTAAAGAGAAACAAGGAAACCCGTTTGACAAAGGTACAACTGCTTTTTTGTGACAGTGTTTTTAATTGTCCTATTTTGTAGAGTGATGCTAAAGTAAAGGTTTATTGTTAAACAAGATGACCACAGTTAGTT
>GRCh37;chr17:38459236-38459636
TCCTTCCTAGGCTGTCCCACAGTCTTTGCTGCCCTTAGATGAAGCCACTTGTTTCAAGATGACTACTTTGGGGTTGGGTTTTCATCTAAACACATTTTTCCAGTCTTATTAGATAAATTAGTCCATATGGTTGGTTAATCAAGAGCCTTCTGGGTTTGGTTTGGTGGCATTAAATGGCAATTTGTGACTGAGACACCAGAGGGCACCCTTATAACATTGACTACTTTGAAAGGGGATGCTTGAGGCTGAGGTAGTTTTGAGGGAAAGGGGGAAGTTCTAGTTTGATTTGTTTGGGAGATTGCTGTCCTTTCATAACTGAAGCAAATGCTTGAAATGTAAACCATGTGTGATACGAATGATCTGAGAGCCAGTGACCAAGTCTGCTTTTCCCTGAGCTCTC
>GRCh37;chr17:39705081-39705481
TTTGGAGCCAACCTCGGCTCTGGACAGGGCAGGCTGCCGGCCACAAGGCCCCGTCTTTGCAAGCTCCCCAGGCGGGGTGCAGCTTCCTTTGTCCCTAGGCGGGGTGCAGCTTCCTTTGTCCTCAGACTGAACATCTCCCTCCGCCACCGGTGCGGGAGGAGCCCAGGACCTCGCCAACTCGGCTTCACAGCGCCTCCTGGGGGCCGCGAGGGGACTCGCCAACCTGCCTGCAGGCGGGCTCCCTCCTACCGCCTCCCTCTGCACCCCTGACCCTGCTCAGTGCTGTGTGAGAGGAACGGTCAGAGGGAGCCTGTCTGGGCAAAGGCAGGCCCCACACTCCAGGCTGCTCCCTGGCCTCCCTACAGCAACAAAGGGACgttgagctgagagcaatacaaga
>GRCh37;chr14:46719284-46719684
TCCATATGCCCAAAGCTGTAGAAAAACAGAATTTGACTCTCATATATCATAAATCTATAATTGAAGTAATAGCTATTTTTTTAAAAAAGAAGGAGTTGTAAATAAGCAGCCTAAAGCCACCTATAGAGAATTGCATTTAAAACAAGGCAATAATTGAATCATTGGAACTCACAACTGTTGTTGCAAAAACTGCCACTAGATGTCATCCAGTTCTTATGCTGCCTCCTAACAAAAAGTATATTTTGTTAAAGAATATGATGTCTTTCAGAATTTAAATTCCAGACTCTTGATGGACATAGGTAATAAGGTATTGAGGTATATTAGGTACATTAGGATTTGATAGAACTACCTACCACTAAGATTGTATCTATTAGAGAACTAAACAACTATTTTGATCAAA
>GRCh37;chr17:39894223-39894623
ctcctgctgaattaaATTGTTTCTGGCCCCATGAGGAAGAAGCCCTGGGAAACCCCTGGAGAGTTTGACGGGGAAGAAGGCAGAGGCAGTGGGATGGAGAAGACAGAGATGAAGTTAGGAGACCCTGAAAGCTCCCCCAGCTGACCACACCCTCTAGGTCAGCGCACTGGCAGCCAGCAACTCTGGCTACGGCCACCAGAGGGCAGTGTCAGCCCGTATACCTCCCCACGTGgcttcctcacctacaggctcagtcgccccacagaaagtggagtagggacagagactccattttacaaatggagaaaccagggctcagggCCCGTCATTCTGGAAGTAAGCATTTTGGCCTGGCTGACAGATATCTGCCTTTCGACAGCCTAGGGCTGTCCAGGAGACT
>GRCh37;chr17:40114973-40115373
CTGCTCTGTGGTGGCTGGACCCCCTCAGAGGGGCTCTGTCTCCGCCCCCACATGCCCTTTGAGCTGCTCTGAGAAGCCACAGGAGCAACAGCTGTGGAGAGAGACTCTGCGGGGAAGCAGCCAACACCCCAGTCTCCCTACCCTGGCCTGCGTCCTTGTGCCTGGAGAACTGCCGGGCACGTCCCTCTCAGAACAGCAGGTGGCAGCATTGCATCTGTTTTCACCACCAAAGGGCTGTGACCCCCTGAGACCTGAGACCCTCTGCAGATACCTCAGTAACTAGTGGTTTCCAGGAGGAGAATGTAAGGGAGACGCAGAAGGGGATGTAACTTTTCTCCATAACTGATAAAAAAAAAAATTTAGGAGCAAGGATCCCTTTGCTTGTAAAATAACTCTTCAG
>GRCh37;chr17:40474739-40475139
TTGCGTAAGATATATTAACAGGGTTAAGTAGAAAAAGAGATGAAGAATACAATTTAAATTGCAAAATTCTCAACAAATAGTCACTGGAGCAAGCAAAACAAAGCAAACCAATCCTTCAGCTGGAAGGATTTAGAAGTCACGCAAATGTGTTTTGCGAGTCTGAGTGAAACAGGGAGTCAAGGCCATCTCCACCCACCAGGGGGCAGTAGGTGCTTGCAACTAGAAGCAGTGATGAGGCCTCAGCAGCCACCAGCAGGTGGGGTGGGTGGGAGCCTCCCTTACCGCTGATGTCCTTCTCCACCCAAGTGAAAGTGACGCCTCCTTCTTTGCTGCTTTCACTGAATCTTAGCAGGAAGGTGCCTGGAGGCTTAGTGCTCAAGATGGCCCGCTCCCGCTCCTT
>GRCh37;chr17:40770559-40770959
TAAGCACAGACAAAGCCTTCGGTGCTAACTTCAGAACCAGATCCCTCCCCCAAGGCTATTTCCAGATCACCCATCACCCCAAACCAGGGCAGCCCCTCCCTGTTCTTGGCCAGCCTGCAAACCCCAAAGTGTGTCAACTAGAGGGCAGCTCAGAGGCCAGGTGGAAAGGGAGGGAGGCCTCTGGGAATCAGGACAGCAGGTGGTGCTGGTAGTGAAAAGTCCCTGTGGTTTGAGAGACTGTAAGCCACAGAAGAGACTGTCCCCGCTGAGAGACAAGGACTGCTGCAGAAACAGAAAGCCTGGAGGCTGGCCAGTGCTCAAGCCTGGAATAGGAACTTCTCTGCAACTAAATAAAAGAAAATTAGCTGTTTAAAGCTAATGTTCCTAGACTTCAGTGTGA
>GRCh37;chr17:40873018-40873418
TCTGAATTTCTGGTTCAAAATCTCATGAAAGTGTTCAAACAATCTCCAAGTAGGGCAGAGAAAAATAATAAAATGAAAATTCTCTTGGCTTTGCTGCTGATGGGTCAGTAATGACGTCTCTAAATCAAAAGACAGCAATTTTTCCTAAAATTGTACTTTATGGAGATGTACTACAATTTAGGAGGTCTTTGAACACTAGGAGGCACTGTGGACAAATAATGTAGTTCAACAGCATCACAACAGTGCCCACAATTGTCAAAAGAGCAGGTGGGGCTGTTGGTTTATGAAGTGATGGAGAGCCTCTCCTCTTTCCATTTCTTACACACGGACAGACTTTTCTAGAATTATGACTAAATCCAAACAATTGGCTTTTAGGAAATTCAGATTATTAAAACCAACT
>GRCh37;chr17:41653988-41654388
GGGTCTTATTTGCAAAAACGAGCATCCTATGTTACAAGCTGTGAGTGAGGGATTTTTTGAAACAGAGTCGCTCTGCTGATAGGAATGCGTGTCCGTTGTAGAACGGGGTGGGGTGGGCAGGGGGCGTGTGTCCCTTGGGCTTTGACCACAGGGTGCCAAGTCCAGAGGTCTGTCGGGAGTTGTGTGCTGCTGCCACAAGGTGGCAGTGTTGGCAAACAAACCACATCCTCCACTGCTACGAGGCCTAGATGGGAAGAATTTTACCTCCAGTTTAAATTCTTTTTAGAAAGGGAATACTTaattccatgattctacaccttgggaatggaggcccacagaggggaagagctttgcccaatatcacagaatgagttggtggcagagctgtgccctttatctg
>GRCh37;chr14:47911396-47911796
TTAAGGTATGTATACATATTTATTTatttcttcactgaacttacatttattgagtgtctgtttagtgtcaggtagtgttccagatggtacagacctaatggtgaataaacagcaagaaaggcttctctgatcatctgaagagagacctacatgagagagtaaggcaaacagttgtctgtaggctcagtgtttccagcagagggagacaggacaggagtttccagcacaggagtcagggatgcacatgacctggtcagggacttagtcagaggaggctggtgcactgaggtgatgtaagcaggaaatctcactggagatgaggtcagTAGTGAAGGCAGGAGCAGAgtattaacaaatttatcctcacaatgattctaccttataggtattattatacccc
>GRCh37;chr17:42997354-42997754
TCAAACGGCAGTTTTGCCACATGACTGCTGCCCGCTGGTTCTGCTTGGGCCCTTGGCCCTGGCCCAGTGCCTGGCACAGCGTGGTGGTCAGCAAGCTGGGTGAAGAGAACACAGTCTCTCTGGCTGAGCCTTGGTGACCAGCAAGTCTGTTCATCCATGGCCTGTCCCGAGGAAGGGAACTGAGCCTGGTGGCCACTAGATGGTGGTGCTCAGCTGGTCAGGTGTGAGCCGCCACAGCCACCGCAGTTTAGAGGCAGGGAGAAAGCTGTAGGCGGAGTTTTCTAAAacccaaatttgtttcacccaggggcatcacccgctttgttctctagacttgactctgactgCTATAGCACTGTCCTCAAGGAGAGGGAGCAAAGCcttggccactcagtagctg
>GRCh37;chr1:10010355-10010755
tcaggctgatctcgaactcctgacctcaagtgatccgcccgccttggcctcccaaagtgttgagattataggcatgaaccaccacgcctggcATAATGCAGTTTTCTACTAAATGACTGATTTTGACATGCTTCCTGTTATTGGCCCTGCTGTTCAGCTGAAATAGCAGGATAGGAGATGGTCGTGTGATGGCCGATAGGTGGCAGTGCTGCTGGGACAGGCCCAGCCTGGTAGAGACGAGTATCTCAGACAGGAAAAACAGGACCCAGATGGCTCAGACTGTTGGGTTAGCATCTGGCCTTCGACAGGTCACCCTGGCCCGCCAGATCAGCCCCAGGCCTGACAAAAGCACTACAGGATAAAGAATAGGATCTCATTAAATGCAGTGGAAGTAACGTGA
>GRCh37;chr17:45776173-45776573
GTCCCCAACCCCCATTTCAACATTCCTAGACACCTCGCACTTACTTACCATCCCATTTGTAATATAATCTATTTCTCCATAATCATCCCATCCTCCCTTACCTGCTGTCCCCTCACCTCACCCACTGTTACCCTAATTTCTCCCCTTCTAACTCGGTCATTCCTGATCACCTCGTTGCAATTCCTGTGCCTGCCAGCAGAGGGCGCCCCCACCCAGAGTCCCCCCGCCCCGTCTCTGGCTGTGACTAGGAGAGGCCCTTGCAGATGCTCTAGACTTGAGTCTGGCCAGTAAAGCCTTCAAGAGCCCATCTTATTTTTTTCCTGGCCTCCAGGAAAATTAGAAATGCGGCTCAGCCCATCTTTCCTCGCTGCCCTTGTCGCAGTCATCCCTCCTTGGCTAG
>GRCh37;chr17:45853948-45854348
actgaatactgtaggcaattgtaacacaatggtaagtatttgtgtatctaaacatataaaatgcacagtaaaaataccatattataatcttatgggacgactgtcatttatgcggtccattcttgacaaatattatgcggtgcatgactgTGCATGGAAGATGGAAAAGACATAGTGAAATTCCTCAAGCATCCACAAGAGGGCTCCCCAATCTCCCCAAAGCACCCACTTCACTATGATGAAGAGCCTCGTAGGACTCATTGCCTTTTCTTCTACTTGGGTATCTATCGAAGCAGGTCAGTGAGAATCAGGCCACAAATGTGTGATGATGGCTGAAGGTGCCGCCTAGTGATGGCAAATGACCCATATAGAAGCATCTCCTAACTCAGGCTGTGTGCAC
>GRCh37;chr14:50320508-50320908
cgaactcagtgcggacacccgatcggcatagcgcactacagcccagaactcctgaactcaagggatcctccagcctcagcctcccgagtagctgggactacaggcacgcgccaccgcgcccggcGCTCGGCGTCGCTGCAAAAGAGCTGCTAGAGGCTTGCAGGCTACACATGGTAGCAACCAGAATTCCTACCACCAGAAGGCGACTCTAAACAGAAAGGGCGCCGCTGCTATTTCAGAACTGGTACCAGTAGATGCAAAAATGGCTATAGCACATACTGCACAGCATTACTGTCATACGGTACAGTAAACCATACAGAATGGCCcaaaatatgaaagcattggggagaaggtggagaacagggaacttttgtatgctgttgatgggaatgtaaattag
>GRCh37;chr1:118253355-118253755
CATACAGGCAGCTGTGGGGACAGCAGGCTGGGTGGTCCCGGCTCAGTCAGTCCTTATCTCTGGAGATCGCCCAAGACCTTGGCACATGCTCAGCCATACCTGCAGGTTGGAAGTAGCTGAGATGGAGACAGGTAGTTCAGAGCGTGGTGGTCCTAAGGTCAGCCCACTCTGCGAATCTGAGTCCCTTCTCTTCCAGCAGGTGGCAGCAGGAGAGCAAAAAGAAAGACTGAGGCTGGGATAAGTGGCACAGATGGGGTGTGGGGTGGGGGGTATTGCAGTGTGCCTGTACGCATGCAATTTTTAGGAACATTTGTGGACGACAACCTGCGCAAATGCCTGAGCTTCAATTTAGTAGGTGGGGGCTCAGAGTTATTACAATTTGGTTATAAAAGGAAATGGG
>GRCh37;chr17:46055702-46056102
tgggattataggtgtgagccaccgtgcctggccCAAGAGAGGTTCTTAAAAGTTGAGAGTTTAGAAACTCTCAACTTTTTAGAGACCACATGTGGGCCAGCTGTTATGGTAGGAGGGCTCTAGGGGGATCGGGGCCCTGGAGTGTGACATGACCCCCGCCCCAACAGCAGAGAAGACGTAGTGGTGTCTGAGCCACTAGAGGGCGGTGCAGGATGAAACTTTACCTCCTGCGGTCCACCAGAGCAGAGAGCCGGCCTTTCTACCCCTCTGAACCCAGCTCTGGTCCTCCTCTCAGTCTGGGAGTTGGAAAGTGGTACCTGATTAGAGCTGAGACACCTGGGACAAGGTAGCCTTCCCCCTTGGATTAGAACAAGAAGTGGCTTTAGCACAGTGAGTCTGT
>GRCh37;chr17:46103760-46104160
TCTGGGGGGCAGGGAGCCTTGAATCCACAGCCTTCATTTCAATAACGACCATTTAATTTGTTCCTTGGCAGACTGAAGAACCTGGGGTGGGGTGGGGGAGGTTGAGAGAGAATTGAGAATGTCAAATGCCTCCATACACAGTCATGGGGAGGTCCACAGCCCACCTTGCCGAAGCGCCCCTGCAACCACCGGTCACTAGGTGGCAGCAGCTTGTCTCCACTTGGCTTAAACGCGGCCAACCCTCCAAGTCAGAAAGCGCAGACCAAACCGGCTGCAGCCAGCTCCCACCTCAGGCCCAAGCCTGCCCAGACCTCTGGCTCCTGCATCTGCAGCGTGGGTGTGGCAGCAGCCTGTCTCCCCGCTGTCATGCCATGAGAGTTCCCGCCCACAGTGCCACGTC
>GRCh37;chr1:118253355-118253755
CATACAGGCAGCTGTGGGGACAGCAGGCTGGGTGGTCCCGGCTCAGTCAGTCCTTATCTCTGGAGATCGCCCAAGACCTTGGCACATGCTCAGCCATACCTGCAGGTTGGAAGTAGCTGAGATGGAGACAGGTAGTTCAGAGCGTGGTGGTCCTAAGGTCAGCCCACTCTGCGAATCTGAGTCCCTTCTCTTCCAGCAGGTGGCAGCAGGAGAGCAAAAAGAAAGACTGAGGCTGGGATAAGTGGCACAGATGGGGTGTGGGGTGGGGGGTATTGCAGTGTGCCTGTACGCATGCAATTTTTAGGAACATTTGTGGACGACAACCTGCGCAAATGCCTGAGCTTCAATTTAGTAGGTGGGGGCTCAGAGTTATTACAATTTGGTTATAAAAGGAAATGGG
>GRCh37;chr17:46679922-46680322
GGGGATGATGGGTGGAGGAGAGACTTCTGTTCTCTAACTCACACCGGGGAACCAAGATCTAGCTGAGAGCGTCGGTGTGGGCCCGAAATCCCCCGAATCCCGTGGACCCTGCGAGGCCGGGGCTCCAGGCGTCGGGCACCTCTGGACAGTGTCGCGGGGCTTGCGGCGCCGAAGCCGCGTGTCTCCGAACGGACGGTAGATGGCAGCAGACCGCATAATTTGGGTCACAGCGAACTGTCTAAGGGAGGATTTATAACCCTCCAAGACTACAGGAGAAAAAGACCTTTAGTATGGGTGGGTTTGGGAAATTTTTCCCTTGAGAATAGTCCCCGAGTGCCGTGGGTGCTGGCGGAGAACTCTAGCTACGAAGCCCAGCGGTCCCTCCAGGCGCCCAGGCCGG
>GRCh37;chr14:50332071-50332471
ttttacagtgctaatacattgctacttgggcacatgaatcccagctagagaccacattgcctgaatttccttacaaccaagtgtggtcaagttctcactaatggaatatgaatgaaagttgtatgtgTCCTCTGCATCACTTGCTTAAAAAGAAATCGGTTGCCCTCTACTTTGGCCCTCTTGGCCTTTCCAGCGCTAGGTGGCGCCAGTGCAGATCCACTGCAGTGCCCCACCTTTAACCATGCAAATTAGGAAAAATACCTAGGGTCGAGGAAAGAAACCAGTGAATGCAGAAGGGGCAGGATTGGaaaacaaaacaaaacaaaacaaaacaaaaaaaaaaaaacaaccaaaccaaaccaaaataaaaccaaaacaGCAgagtccatggatgaattaa
>GRCh37;chr17:46755769-46756169
GAAGGAGGCGATGCAACGTCACCCTGGTGGCCAAGGCAGGCACCCAGGTCTCGAGGTTCCAGGAGAGGGACGCGCTGTGACCACCAGCCCCCTAGGCTCCTGTCTGCTCGATGAGCGTCCACTCGCCAGTTCCAGCCGCGAGCGCCCCCAGCACTCCCGGAGCTGGGCCGGGCGCCGCCTTCCCTCGGGCGGCCGGCAGGGGTCAGTGTTTGGCCGCAGGTGAACAGACAGCGGCCGGGGCTGAATCTGGTTCTTCTAGCTGGGTCTTGCCCCTGCCAATCTGTCTGGACTTGTCCCCTGGCCGTTAACTGGGTTCTAGCCTATCGAGACTCCTCATATTCTCCCCACCCCCGACCACTACCTCCATACTGTCCTTCCTAAGTCACCAGGCCTGCACCCT
>GRCh37;chr17:46801860-46802260
TTGCCTTCTTCCTGGGTCTCTCGGGGGCTGGACCAATACATCTGCCGATGCCCTGGCCGAATGGCAGGCGACATCGGGTCCTGGACCCCCACACGCAGCTCAGTACCCACGAGGCCCCAGGCCGCTGGAAGCCTGTAGCTCCGCGGACGATGAAAGCCTGCCCGCAGGTTCTCCTGGAGTGGTGAGCCTCTGTCGGAAGGGGGCGCCCACGTCTTTTTAATGGTCCTAACACACCAGTGGAATAAATCTCTAAGATTCCACATCTTTTGTTTGCTCTGAATTTATTGCGAGTGAAAAACAGAGAAAATCCTCAAGTTTAAGTTTCTGATAGCAGAGTGTGGGAGTTAGAGCATGGGGAGTCCAGAGGTTCCAGACCCCCAAAGGTCTCTACCAGGGCCAT
>GRCh37;chr1:118358601-118359001
agctgtaactatgtctaaggcaatccggtttggcagcaccactttcctgatctgattaacttcatcggttagcaaaaggagggcaattcaggtgtaatttagggcccaagctgcgtgctctgcaaaggctgtaacctacatttctacagtgatgacacttaccccagggatagttattgctaagcgatagaaccaccagggggcccgccacactcacaaaaagcagaaacgcagcacctcccacttatgcgggcaactaggcaatgtgggagcacagtggcaggcatataaggtcacccccaggtacaacgtccagtccagttggctggcatgatatggccatcctgtgttctcacagacccataaactcccaggggctacaaagtccatgggggcctgg
>GRCh37;chr17:46891770-46892170
AATGACACAAGAAAGAGCATTGTGTCATTAAGGAAGGGTATTAGTCCACCTTTCCAAGTAGGATATAGTTAAGACACTGAAAAAATTCTCATGTTTCCTTCCATTTTAGTATAGGGTTTGATCTTGAGATCTTCCAAGCCAGAGGCTGTCAACAAGATCCTGGTTAGACAGCACGAAAATGTCCTACATTGGCCACCAGGGGGAGGGAATGAGCACTGGGACGGGTCCACTGGGACGGGTCCATTGCGGGTTATTTGGAAAAAACTCAGAGGAGGGTCCCTGTCTTATTTCCACTTCTGAAGGACTATACCTGTTGACTACTCTCCTCTTCCCTGGAGGTGTTGCAGAGGGTGGAAAATGTTTAGTGCtttcttttatctttctttctttctttcaaact
>GRCh37;chr17:46891770-46892170
AATGACACAAGAAAGAGCATTGTGTCATTAAGGAAGGGTATTAGTCCACCTTTCCAAGTAGGATATAGTTAAGACACTGAAAAAATTCTCATGTTTCCTTCCATTTTAGTATAGGGTTTGATCTTGAGATCTTCCAAGCCAGAGGCTGTCAACAAGATCCTGGTTAGACAGCACGAAAATGTCCTACATTGGCCACCAGGGGGAGGGAATGAGCACTGGGACGGGTCCACTGGGACGGGTCCATTGCGGGTTATTTGGAAAAAACTCAGAGGAGGGTCCCTGTCTTATTTCCACTTCTGAAGGACTATACCTGTTGACTACTCTCCTCTTCCCTGGAGGTGTTGCAGAGGGTGGAAAATGTTTAGTGCtttcttttatctttctttctttctttcaaact
>GRCh37;chr17:47485335-47485735
TCTTCTCACACCTTAGATAGGGTTTCTTGTGGTCAGCCCACATTTCCCCAGAATGGAGTATGTGGTTAAAGTCTAGTAAAATGCCAACTTTTCCCTTAGGTTTTTACTCAGCGTTTTCTCACAGCCAAGGTGTTCAGGTTAACGGTAATTACGAGGGAAGGGCCCACAGAATGGCTGCAGCCTGGCCTCTTGCCAGCAGAGGGAGCCCCAAGCCCCCAGGACTTCCAGCAGGCGGAGCAAGGTGGAGCAGTGCCCAGGGGTTAGCACTGGGTGTTGTCAAGTGGCTGTTTAAACAGCTGCACAGATGCCGGGGGAGGCAGTGCCTTTCCCTAGCAATGCACGGGAGAACTGAACAGGAAACACTTTACCTCACTGCCCGAACAAATCACTCCAAATGGTT
>GRCh37;chr17:47485335-47485735
TCTTCTCACACCTTAGATAGGGTTTCTTGTGGTCAGCCCACATTTCCCCAGAATGGAGTATGTGGTTAAAGTCTAGTAAAATGCCAACTTTTCCCTTAGGTTTTTACTCAGCGTTTTCTCACAGCCAAGGTGTTCAGGTTAACGGTAATTACGAGGGAAGGGCCCACAGAATGGCTGCAGCCTGGCCTCTTGCCAGCAGAGGGAGCCCCAAGCCCCCAGGACTTCCAGCAGGCGGAGCAAGGTGGAGCAGTGCCCAGGGGTTAGCACTGGGTGTTGTCAAGTGGCTGTTTAAACAGCTGCACAGATGCCGGGGGAGGCAGTGCCTTTCCCTAGCAATGCACGGGAGAACTGAACAGGAAACACTTTACCTCACTGCCCGAACAAATCACTCCAAATGGTT
>GRCh37;chr17:47512418-47512818
GGATCTTGCTAGGGTCAAGTCTCAGCTCCGGCCAGAGTGAATGTCTCCTACATGGGGAGGTGGAGTTTCTGTTGGTGGATGAAGAACCGGAACTGGGCCCAATTTGGTGACTGGTCAGAGGGTACTGAGGTCCTATGCTCCAGGGACTTCCCTTCCAAGCCGACCTGGGACAAAAAGTAATGCTCCTTTTGTCCGCTAGGAGGAGCCAGTGTCCTTGAGTGGACTGTAGGGTGGCCCCCACCCCCACCCCACCCCATCTAGGGACAGGGAGCATTCAGCAGGTGGGAAGGGAGAGCGGTCTGCAGGTCACCCAGCCTTCCCTGGAGCTCTTCCCCTTTGACCTGGGCTCCGGCTCTCTCCTTTGTCACACATGGTGGTGGTGGGCAGTGGGATTCCAGCT
>GRCh37;chr17:47591619-47592019
ACACGTGGAGGAATGCTCCCCCATCCTCCCCTTCCCTGCAAACATGGGGTTGGCTGGGCCCAGAAGGTTGTGATGAAGAAAAGTGGGCCAGTGTGGGAATGCGGCAAGAAGGAATTGACTTCGACTGTGACCTGTGGGGATTTCTCCCAGCTCTAGACAACCCTGCAAAGGACTGTTTTTTCCTGAGCTTGGCCAGAAGGGGGCCATGAGGCCTCAGTGGACTTTCCACCCCCTCCCTGGCCTGTTCTGTTTTGCCTGAAGTTGGAGTGAGTGTGGCTCCCCTCTATTTAGCATGACAAGCCCCAGGCAGGCTGTGCGCTGACAACCACCGCTCCCCAGCCCAGGGTTCCCCCAGCCCTGTGGAAGGGACTAGGAGCACTGTAGTAAATGGCAATTCTTT
>GRCh37;chr17:47634771-47635171
ggcctcgattctagtggaggggaggagaatgtttcaaatggtgatgaattcttggggggaagggatggtgggatgataggtgatggaccggaagtcaggtggcctggagcaggagtaaaatgccactttccacctgctgcaagtgggattgccagggaagggctctctgaggagggacatttgagtggagctccaatagagggcactgtaggccaccataaggagcttgaacgttattctgagggcgtcggaaagccactgagggaagggaggggacctgatgtgatgtgcgttgcccaaggacccctcgggtgtccactgggtggagaacagattgagagtgggacagtgtagctgacaggaaacaaattagatagacagataggtagataatggatag
>GRCh37;chr17:47647348-47647748
ttacaggcgtgagccaccgcgcccggccCGCCATTCGTTTTTTAAGTTGTCTTTATTAAGCGCCGCTGTGCGCCAGAAACCGGGAGCGGAAAGGGTCTGCGCCCCAGCAGGCGAGTGAGCAGAgcgcgcggcgggcgcggcggggccTCACCTTCTCCCGGGCCAAGCGCCCACAGGAGGCGCCCCGAGTGCCCACCAGGTGGCGCGCTGACGCCACTCGCCTCCCACGCGCCACACCCGCTTGGTCTCTTCATCGCCCCCTGCGGAGCTGGCGTGGACCGCAGCGACTTGGGTCCAGCCGACAGGTGGCCGAGGGGGCAGCCACTGACCTGGTGCCAGGTGTCCCTGGCTCCCTGCCAGGTGCCCTGCAGTCTAGCGGCCCTGCTCAGGCCCTGCTTTC
>GRCh37;chr17:47647348-47647748
ttacaggcgtgagccaccgcgcccggccCGCCATTCGTTTTTTAAGTTGTCTTTATTAAGCGCCGCTGTGCGCCAGAAACCGGGAGCGGAAAGGGTCTGCGCCCCAGCAGGCGAGTGAGCAGAgcgcgcggcgggcgcggcggggccTCACCTTCTCCCGGGCCAAGCGCCCACAGGAGGCGCCCCGAGTGCCCACCAGGTGGCGCGCTGACGCCACTCGCCTCCCACGCGCCACACCCGCTTGGTCTCTTCATCGCCCCCTGCGGAGCTGGCGTGGACCGCAGCGACTTGGGTCCAGCCGACAGGTGGCCGAGGGGGCAGCCACTGACCTGGTGCCAGGTGTCCCTGGCTCCCTGCCAGGTGCCCTGCAGTCTAGCGGCCCTGCTCAGGCCCTGCTTTC
>GRCh37;chr17:47652954-47653354
CTGCGGGCCGGCAGGGGAGGAGTTAACTCCGGAGGTACCGGCTGGGCTCACTGTACCTgccgccgccgccgccgccgccgGTGGGAGGGACGAGGAAGCGGGAGCCGCCTGGGCGCCAGGAGCGCTCTAGTCTggcggggcgcagcgcagcgcggggagcgggcggccggggctccgcgcggctgggggcgtccgccagggggcgcgccgcgacggggcgggTGGAGCAGCCTGGTTTGGGGAATTAGCACCAAGGACGGGCGCGCGCGCAGGTCCCCAGCACATCTGGGCGAGAGCGGCGCCGCTGGAGCCGAGGGGGGCGCCGAGCGCAGATCTGGAGCAGCAGAGCCACGGCGCAGCTGGGGCCCTTCGAGGCGCTCGGGGCGCACATCTGGGACCT
>GRCh37;chr14:51466478-51466878
AGGAAGCTCCAAGCATCAGAACTTCCAGGCAAGACTAGGGTGGAGAGGATGGAAAGTAGGGTGGCAGGGAGAGGATGGATGAGAATGAAGCTCTGTATGAGAGAAGCAGACACATGCCGGCAGGTGGTGGCACATGAATCATCAATCTGGTGGTACCACAGCTGTGTCTTACCAGGAGGCCATTCTGTCCTGCCTTCAGAGGGCAGCATGAGCTTCTCAATGGGGATAGGGCTCCCTCACCTTGGGAAGGTAGCAATCTTCTGGTACCAGTTCTATCTGGTGAAAGGCCCAGAACAAAACTATAGAACTGGGGAAACCTTTGCTAGAAAGGTTGCTTAGAATAGGGAAGCTATAACAGGAGACCATGTCAATTAAGAGGAATGCCAATCAAAGACATTAG
>GRCh37;chr17:47976492-47976892
TCGCACAGCTGGAAGGCTCGCCCCGAGAAGCGGCTTCAAGGTAGTGCCTTTGGGGGTGTGGTCTGCTAAGCCTTGAGTCTTCCTCCCCGAGCAGCAGCGACCCCAGGTTGCCTGTGTCAAAGACAATTTAAGGGCTATTTAAAGGAGCCTGACCTAGGGGTCACCTGGGCAAATCTCCTCCCTGGAGAATTACCACCAGATGGCAACCTGGGGCTTGTCTCCTAGAAGGTTCTCCCTGGTTGGCTAGGAGCTCCTGGGCCCTGCCATTGCCTGGCTTGTGTGAATGGAGGCAAGGGTCCAGGACCTTAGTCCTTAGATGAAAATTCTTCTTGGAGAAGGGATAACTGGGGGAAGGGGTCCTGGACTGCAGTGGAGGGCGGGCAGGCTGCTTTTTGTTGTG
>GRCh37;chr17:48246636-48247036
GGGGGTGGGGTGGGGCATGGCCCCCATCCCAGTCCCCCTTCCCTCCCATGCTGCTTCCTATCTCCGTCTCTCTGATTGCTCCAGTCACCATTTCTTTCCCTGATGCTCTCAGTATTGCCCACAGGCTTAGTCTGAGGATacacacacacacacacacacacacacacacacCCCTGAAGTTCTACCTTTCCCCCACAAGAGGGCAACAGAGTCCGCAATCCGCATGTGGGGTCTCCAACTCCCGCGCCCCAGATCTGCCCAGGTCAACAGCTATATCACAGTCCAGTTCCCAAACCCTTTCCCTACCAAGGGCCTCTGCGTGACAGCTCTGTCTGCTTTTCTGTAAGGTGCCACCTAGCAAACCCACTTACAACAAGGATCTGATAGCTCTTCACACTAT
>GRCh37;chr17:48277834-48278234
ATGTACCTCAAAATTAGGAGACACCCTAACCTCCAGCACCTAGACATCTTAAAAGCCCGCTCTCGGGGCCATCCCCAGTCCCCCAAAGCCAGCCAATGCCTCCAGGTCACTTTTAGCCAAAGAACCAAAAAGTCCGCAAATAGTCCAGAAGTTAGCTAACCACTCCCACCGCGCTAGCGGCTCCCCAGACGGCCACTAGGTGTCGGGCAACGCTAAGCAATGGGGCCGGGGCGGGGCCGACCTCACCGGCCCGACTACCTCTTTAAGAGGCTTGGGCTGCCCCATCCCTGGCTTTACTTTCCAGATCTAGAGGTGGGGGTCCGCACCCAGCAATAACCCGGGTCTTCCCGCTCCGGCTCCTGCCCCAGTAAGCGTTGGACCGGGAGACGCAGTGCTCAGC
>GRCh37;chr17:48277834-48278234
ATGTACCTCAAAATTAGGAGACACCCTAACCTCCAGCACCTAGACATCTTAAAAGCCCGCTCTCGGGGCCATCCCCAGTCCCCCAAAGCCAGCCAATGCCTCCAGGTCACTTTTAGCCAAAGAACCAAAAAGTCCGCAAATAGTCCAGAAGTTAGCTAACCACTCCCACCGCGCTAGCGGCTCCCCAGACGGCCACTAGGTGTCGGGCAACGCTAAGCAATGGGGCCGGGGCGGGGCCGACCTCACCGGCCCGACTACCTCTTTAAGAGGCTTGGGCTGCCCCATCCCTGGCTTTACTTTCCAGATCTAGAGGTGGGGGTCCGCACCCAGCAATAACCCGGGTCTTCCCGCTCCGGCTCCTGCCCCAGTAAGCGTTGGACCGGGAGACGCAGTGCTCAGC
>GRCh37;chr17:48559804-48560204
CTTTGCCCGGAATGTAAGTTCTGGGGCTGATGGCTGGAGGTGGAGGATGGGCAGACTGCAGTGTGACCAGGGCGTTGTGACCTTCTGAAGAGAAGGATCCTGGCCGAGATGGTGGGACATTCTAACCTGGGGCCCCTTACCTGAGTCTAAAAATGAGGCCTGCCCTCTTCACTCTGCACTATTTCCTCCCTCCCCGCAGGGGGCGCTCAGTACCCACAATTGGACTTACTGGCAGTGTGGTCAGTACCTTGGCGTTGGGCCTGGTGAGTCCCGTGAACTACAGAAAGGGTGACTCAGGAGAGGAATGTCGtggctgtgtgaacttgggccacattaacctctccaagcctctattttctcatatgtaaaatgtggcaaaaaataatacctccctatagaa
>GRCh37;chr17:48628168-48628568
AGCAGCTCCTCCCGGAGCCTGTGTTGGGTGCCACCGAGCCGCTGACCTCAGGCCAGCTCCTCATGAAGCACTACGGCCTCACAGAGGCTGGTAACATCAGCCCCAGTCAGGTGAGGACTTCTGGGGTCACCTGACGGGCCCTGGTGCCTGCCAGGCGTGTGAGCTCGCAGACAAAGGCCATTCTCCTCAGGACCCCAAGGGGGAGCTGCAGGGCCAGAATGTGCTGACCGTCCGGTACTCGCTGGAGCTGACTGCTGCCCGCTTTGGCTTGGATGTGGAGGCCGTGCGGACCTTGCTCAATTCAGGGCTGGAGAAGCTCTTCCAGGCCCGGAAGCATCGGCCCAAGCCGCACCTGGACAGCAAGATGCTGGCTGCCTGGAATGGTGGGGCAGCACACCTG
>GRCh37;chr17:48628168-48628568
AGCAGCTCCTCCCGGAGCCTGTGTTGGGTGCCACCGAGCCGCTGACCTCAGGCCAGCTCCTCATGAAGCACTACGGCCTCACAGAGGCTGGTAACATCAGCCCCAGTCAGGTGAGGACTTCTGGGGTCACCTGACGGGCCCTGGTGCCTGCCAGGCGTGTGAGCTCGCAGACAAAGGCCATTCTCCTCAGGACCCCAAGGGGGAGCTGCAGGGCCAGAATGTGCTGACCGTCCGGTACTCGCTGGAGCTGACTGCTGCCCGCTTTGGCTTGGATGTGGAGGCCGTGCGGACCTTGCTCAATTCAGGGCTGGAGAAGCTCTTCCAGGCCCGGAAGCATCGGCCCAAGCCGCACCTGGACAGCAAGATGCTGGCTGCCTGGAATGGTGGGGCAGCACACCTG
>GRCh37;chr17:48707926-48708326
TCTTCTCTCTTCCTCTCCTCTAACCCTGCCCTACCTAAACCTCACCCACTTTCCAAACAGCTTTCACTCCTATCTCCACCCTAGTCCCCACCTGCCACAGCCTGGTGCCCCATGGCCTATTTTCTCTTCCCTTGGGCCAGCTGAGCAGCCCGTGGAGTGGGGCTGGCAACAGCAGTGCAATGAGGGCATCAGACACCAGGTGGCGGCACAGGGCACCCTCACCTGGTGCCACCTGGTGCCCCTCCTGCAAAGGGACCAAGCCAGGGAGAGGGCACCAACACCGATGGACACCTTCTAGGGACAGGTGCCCTGTATAACCTCAGAAGGAGGAAGCAGGCCTGCAGGGCCCAGTGAAGGACTTTGTGTATGGAGAAGCCCAAACAGGAATCCCCGCCATCTG
>GRCh37;chr1:119829224-119829624
AAACCTCTTAGAGGTGCAAAGTGGAGTGGTACTATCACCAACTCCAGTCAACTAGTTCTTAATCAACAGAGCAAGACTGGGGAGAAGGATCCAGTCAAGGAGTATGGAAACCTATTCCAGCAACAGGAGGTCCCCCGACCCTCCACTACAGCCCCACCCCTGAACCCACGGTGTGCAAAACACCTAGTCAAACCACTAGGTGGAGCCAAAATCTTTGAAAAAGATGCGTGCTGAGTTGTCTGGAAGCATGTGTAACCTTCGCATGAGAACTGGGTTCCTTGATAGGTTAAAAAGGAAAAAAAAAGGAGAGAGCATTCTGTAATGTCATGAGTCTATATTGGTTTCCGCCTGCCCAGAGATTACTTCTCAATTTTATCTAAGCCCTTTGTAAAATTTTGAA
>GRCh37;chr17:49399778-49400178
TGTCTCGTCTGAGTGAGCATTTGGAGGACTTTTATCATGGAATCACCCTACATTCCTCAATCTTTGCTTACAAGTGCCCTTGAAGCATCCCTCTGCTTCACTTTTGGAGGAATTGAGTTATAGGTGACAGTTCATACCTACTGCCACCTTCTGTTGTAGAGTGTTAAGTACACAAGGTCTTTCTAGAGATGTGCTCTAGGAGGcagtatggcatcagagttaagaacacagaacctggagtcagtctacttgggtttaacgtcagccttaacttgggcaaattatttaaactctccaagtctcagtttcttcactgagggacaacaatcaaagctacttcagagggctgatggaggattaaaaggtgctacgacatataaagcacatggcccactgcctg
>GRCh37;chr17:49448977-49449377
AAAAAACCAGTTGCAGAGAATCCCCAAAGCATATGATTTGGGGAATGGTAAACAGAGAGCAGGACGCTTTTTTTTTTTGGTGGTGGGTGGTGGGGGCAGACAAAGGAACTCTGATTTTGACCATCATCTCGTGGTGCTCTTGGGAGGCTCATCATTGGTTGGGTCCTCCCCCATTGCCTTGTTGTCTCTCTGCCACAAGATGGCAATCACAGCACAAGGATGGATGGGCTTGCAGCCTCCAGGAAGGAACACTAAGCGTCTGTCTTCCAGCTACAGAGAAGTCTCCCTAATGCATAGTTGGGGGAAGGGGCTTTTAGAGAGGGATTGAAAAGCTGACATCCCCTGCTGACCCAAACTCCAGGCAGTCCGGCAGTCATAGTCAGACGCTTCCATTTGCAGT
>GRCh37;chr14:52510432-52510832
TCTGTGCTGCAAAGAAATGGGGAAACTGGAGCAAATGCCATAGTTCATAAAGGAAATAGCCAAGGGGGTAGGGTGTGGCGGGGGTTGTGGATGGACAGGAGGGTGCTTTCTCCGGGGCACTAGGAAATATGCCAATCCCAAGCATGGCCACCAGGAGGCCAAGCGGCTGCACACACCTCTGCCTCCACATCCCCAGGAGGTGGAGTTGGCTGGAGACTCCAGGAGCATGCTGTTGAGCAGGGATGGCATGGAATTCTAGTGTGAGACACGGATGCTGGCATGAAGGAGGACACCCACCCTACTCTTAGGAAAAACCAAGTGGTAGTTGTGTTCCAGGTCTATCTGGAAACGAGGAGACAGGAGGGGAGGAAGAAATCCAAAGATCAATCTTTACCCAGTA
>GRCh37;chr17:54203876-54204276
TTGGTGTTCTCTGTGGCTGCTGGCGTCGGCCACAGAATTCTTTCATGTCTATTACTTTATTAAGGAATGTAAAAGCCACATACAGACCGACCAGGGGACACAACAGTAGGAGACACAAATAACCCTGAATGCGCTGGCAAAGAGGAGGCTTCACACCTAATTCTCCCAGATGATTTGTAAGGCTCTCCAGGACCAAAAGGGGGCACTCTTAGCACTTGCTCCCAAGCCCAATCAATAATACCATTTTGATAAGTAAAATAGTGCAGAAACAGCACCAGGCTTTAAGATTGGTCCTGATGAAAGCAGAATGGGGTGAAAGAAACCACCCTCATTACTAGATATTTAAATTTTTTTTCTGACTTTTCATCAACTAGAAATAGAAGCTCTAAATCATGGGGAG
>GRCh37;chr17:54577148-54577548
TTATAAGCAGAAAGAAAGCATACTAGGTAAAGGCAATAAAAAGCTCTTAGCCATGCTAAGGCTAGTGCCATTTTCTAGTCAATTAAAGTAATGGCGATTCAAAGCATCTTTCTTGATTCTATAGTTTGCAAGAGCTCCAATTTTGTAAGCTTCATAATATTTTTAATAAATAGGCCTGATTTGTGGATTTGTCCCATAGggggcagcatggtgtaacagaaagagcttgcacttagaaatcagagacctggattcaaatcccagctttgttttactagctgtatgagcttgaacagattactacatctgacactcagtttccatgtatgtaaaatgagaataatacctataccttgaagagttacttgtgaataaggtaaactatatcaatgatgcatgt
>GRCh37;chr17:54669824-54670224
AAGTTTGTTTACACTGGGGGCCTGGAGACCTTCGGGAAAATAGCCAGAACCAAAACGGACCAGTCAGCAGACGCAGACACACACAAAGTGACAGGGACACAGAAGCAGAAGCTGAACTGGGCAGAGCGGGCAGCGGCCGACCCACCTCGCACGGCCGCCCCCGCCAGCGCCAGGTGCAGGGCTCATAGCGGGCCAGCAGAgggcgcgccgcccccagggagccgagcggcggccgcgcggagccgggcgggcTAGGGGAGCCGCAGGCGAGCCAGTCGCGCCCCTGAGGCTAGGCCACTCAGGGTGCAGGACCCGGCCAAGGAGGAGGAGGATGGTGAGGAGCGGAACCCCCTCGTGGGCCCGAGGGGCAGACAGACAGGAGTGCTTCCTAAGAATTACA
>GRCh37;chr17:54669824-54670224
AAGTTTGTTTACACTGGGGGCCTGGAGACCTTCGGGAAAATAGCCAGAACCAAAACGGACCAGTCAGCAGACGCAGACACACACAAAGTGACAGGGACACAGAAGCAGAAGCTGAACTGGGCAGAGCGGGCAGCGGCCGACCCACCTCGCACGGCCGCCCCCGCCAGCGCCAGGTGCAGGGCTCATAGCGGGCCAGCAGAgggcgcgccgcccccagggagccgagcggcggccgcgcggagccgggcgggcTAGGGGAGCCGCAGGCGAGCCAGTCGCGCCCCTGAGGCTAGGCCACTCAGGGTGCAGGACCCGGCCAAGGAGGAGGAGGATGGTGAGGAGCGGAACCCCCTCGTGGGCCCGAGGGGCAGACAGACAGGAGTGCTTCCTAAGAATTACA
>GRCh37;chr17:54897024-54897424
AGAAGCGAGAGGGGGAGGAATATAGAAAGACCGAAAGAGCAAAGTGTCTTATTGTGAGTGTCACTCAGGCGGTGAGAATTCTCTTCTAAACCCCATCCCGGTTCTCAGGAAAAGCCCCAGCGGGGTAACGAGGTGAGTCGGCAAGGCTCCCAGTAGAAGACGCAATTCCCAATAAATCCACAAGGTGGCAGAGCAGAAGGTGGAACCAGGGACAACTAAGATCAGGGGAAAGAGCTCAAGGCCACTAAGGTTAATTATTCAAGAAGTTGCCAGCGATTCCAGAGAATCTACTGGAGGTGGAGAGAGAGGGTGCTGCTGCACCTAAAACTATTTCCGTACTTTTATTTTAATTGATGTACTATTGAAGGCATTCATCAGATGTTGTGGCCTAGGAAAGCGG
>GRCh37;chr17:55320436-55320836
TAGTTTTTTCAGCCACTTGGAATTAGCTGATGGGTGATTGTAGAAATTGCAACGTGGGCTACTGTGGTGGGTCTCAATGTCAACTCCAGGAAACCTCTGAATCTGGGGGGCTCTGGTTTCAGAATCTGATAGCCAGGCCCTGAACTCTGGAATGTGGGGCTGTGACATGAGATACAGCTTCTCTTTGCTCGGCCACTAGAGGGAACTGAAATGTGGGGCGCAAGAAGGCGTTTCCTCTGTTCGCCAGACGAGGGCGCTCATACCCATGGTCCTCCAAAGTTGGAATTTCTCGCCCCAAAACAGATATTGTCGGGTTGGCCTCCTTGTAACCCAAACATACGATGGGATGACATTACAGCTGTGCTACTGATTGCTGCTTTGACCGCCTCCTATGCTGTGT
>GRCh37;chr17:55320436-55320836
TAGTTTTTTCAGCCACTTGGAATTAGCTGATGGGTGATTGTAGAAATTGCAACGTGGGCTACTGTGGTGGGTCTCAATGTCAACTCCAGGAAACCTCTGAATCTGGGGGGCTCTGGTTTCAGAATCTGATAGCCAGGCCCTGAACTCTGGAATGTGGGGCTGTGACATGAGATACAGCTTCTCTTTGCTCGGCCACTAGAGGGAACTGAAATGTGGGGCGCAAGAAGGCGTTTCCTCTGTTCGCCAGACGAGGGCGCTCATACCCATGGTCCTCCAAAGTTGGAATTTCTCGCCCCAAAACAGATATTGTCGGGTTGGCCTCCTTGTAACCCAAACATACGATGGGATGACATTACAGCTGTGCTACTGATTGCTGCTTTGACCGCCTCCTATGCTGTGT
>GRCh37;chr1:120154219-120154619
AGATCTCCGACGGGCAGCGAGGGGAGTTCAAAGAAAGAGACGAGGGGGCCGGATGAGTCAACAGTCTCAACTGAACAAGCACAAACGCCTCGCAGTGTTGTGGCCAACAAAATTTGCCATCCCTTCTTACACCTGAGAGTGCCAAGCAGGTAAAGCTCCTGCACCAAGCCCCGCTGCACCTCACGTGGTGCACCACACGGGGGCAGCAAAGGCTAAGAGGGAAGAACAAGGAAGCCTGACCTGGCCGGGATTTTTGGGTCCTTTTTCTCCACCTGGGTGGCTCTGCAGGGTACCTGACAAAGGATTGAATAAAAGCACAGGCAAATGCTCAACCACCGGCTTAAGGGCTAGGTGTATATGAGTACTGAGAATGGAGCTGAGCCGAAGTCACTGGGAAAAG
>GRCh37;chr14:52766401-52766801
TCAATTTAGAAACAGTAATATTAAAATGTATGATTATGGAGAATTGCTACttttataatttataaattatagttaattaaaattagattttgataattatttCCACATGAGTTCTTTCTTCTTTAAATGACACCAAAATTTAACCTCAAAATCTTGGCAAACACTGACAGCCCTGAGTTTTTTTATATTGCTCCTCTAGAGGGAGCACAAGTGCTTAAAATACTTCATAACCATGACAATGTTTCACAATAGTCAAGAATTTTAGAAGGGCAAGAAAACACAGTAATCTACTGCAGTTTATCAGTAGTGTAGTCTGGTGTAGATAATCTAGTCTTAGATACAGAAGACACCCTCTAGCTATAAATAATTTATTTTCTATTATTAGAGCTGCTTTTAAGTG
>GRCh37;chr17:55935268-55935668
aaaaaaacaaaaagaaaagaaaaaaTttaaaatatctttgttttgcaaattttagaaaacatataaccatgtgaacaGAGTAAATTTCCCTCTGTCTCTTTGGCCTAAGGCCAAACAGGTGCTCGCATCTTCCTTCTGGGAAAATGGTGCTGGGTGTCTCAGTGGCCAGTGACTGCCACTTCTGCAAGATGACCACCAGGTGGCAGTCGATTTACACAGCCCCCTTCACATGCCCACCCTCTCCCGCCTGGCCACCTCCAGAAATTTCCAACTCTTCCTCCAGCTGGTGCAGCCCATTAATCCAACAAATTAATCTATGCTGTGATAATGGGCATAAGGAGTTCATGTGCTTCTCTCTCAATAGCATATTTGCCATTTAATGGAAATGCTGAGAGATTGT
>GRCh37;chr17:56199272-56199672
aatcacttgaacccgggaggcagaggttgcagtgagccgagatcacaccactgcactccagcctgggcaacaagagcgaaactccgtttcaaaaaaaaacaaaaaaacaaaaacgagtgctcagctattgtctctggactttatttccaaggcactgcttggagttttgatgctggaacttgcttgatcttaccagaagatgtcagcaatgacaactacttcatggctgccacctggctgtcagccattgtgtggtcactagatttcagagttgtttatatgtgaaaaaaaaaaaatcagtattttagaatgggtgaaGACAGTAACTggtaaacattatttcaaatatctttctgtgcttataaacaacaagaagaataaatggatagaaagagaaagt
>GRCh37;chr17:56381630-56382030
AAGGAGCACTGTCTGATTATGGTCAAGTGGGGGTGGACGGTCACACAGGGGGGCAGTCCCCCACTTACATGTTGCTCTCTCTACATATATCTATCTCCATCTAGCACTGGACTCTTCTCCTCCTCGTTCTCTGAGGACAGGGAACAAAGAGAGGAGATGGGTTACCGACAGACCCGCACCTTCTCCGCCCGGCCACCAGGTGGCCCTGCGCAGGGGTGGGCCCTACTCTCCAAGGCCTTTGTGTTCACACATGGAAGCCCTGAGTTTTCTGGCTGGGGCTTGGCCTCTTCACCCTCTCTCCCTGCCCTCTGAGAGTGGAGGCTTAGTTGTATTCCACTCACCCCAAGGAGAGGCAAGCTCAAGGAACGAGAACCCAGGAAGCTGGGCCTGGCTGGGCAAC
>GRCh37;chr17:56394730-56395130
CCCGTCTACTTGCCCGGCCCACAGCCCAGGGCACCGCAACCTCAGGGCACCCCAATTCTCTGACCCTTGTTGAGGTTGCTGGGGTAGCCTGGGGAACAGGCTGTCTTCTCTTCTCTGCCAATGCCTGGGAGAAGGGGACCAAGTGGGCAACCTCTCCACAACCACATCCAAAGCTGGCACCATCCTTCTATCCCACGAGGGGGCAATAGAGGCCCAGGGCTTCGTTCTACCACTTTCTGAATGTTTGGCTCTCAGAGCTGCTTCTGACCTGCCTCCTCCACCTTCTGGGGTTTGTGGGTAGAAAGAAGGATGAGTTGACGACCAGAGCTATGAGTGATGCCCAGGAGCTTAGTaataataacagctgccccgtgttgagcacacatcctgtgtgccccac
>GRCh37;chr17:56394730-56395130
CCCGTCTACTTGCCCGGCCCACAGCCCAGGGCACCGCAACCTCAGGGCACCCCAATTCTCTGACCCTTGTTGAGGTTGCTGGGGTAGCCTGGGGAACAGGCTGTCTTCTCTTCTCTGCCAATGCCTGGGAGAAGGGGACCAAGTGGGCAACCTCTCCACAACCACATCCAAAGCTGGCACCATCCTTCTATCCCACGAGGGGGCAATAGAGGCCCAGGGCTTCGTTCTACCACTTTCTGAATGTTTGGCTCTCAGAGCTGCTTCTGACCTGCCTCCTCCACCTTCTGGGGTTTGTGGGTAGAAAGAAGGATGAGTTGACGACCAGAGCTATGAGTGATGCCCAGGAGCTTAGTaataataacagctgccccgtgttgagcacacatcctgtgtgccccac
>GRCh37;chr14:54396602-54397002
TGGGCTCTCTCTTCCTTTGGGAGCTTGCAGAGGTAAAGGCCAGGACTCTCTGAGAAGTTTTTAAACCAGGGAATCAGGCTATATTGGGGACAAATAGTCCTCTACCATAGTTCAGAGAGCTCTGGAGATAGGAAGATCCTTAGGATCCTCTCCCCAAGAGGGGGCACTCAGCACCTGATTGGGGTCACCTGGCCACTAGGGGGCTTTAGCAACACACTGGAAGACAAAAGGATTGAGATCAAAAGCACTTTGTTTTCTTGAGAACACTGTAGCCCTCTCATTTGATAACACATTCTTATTTCTCCACCTAATCAAATCCTCCCAATACTTAGAGGTGTCAAAATGCTCATTAAAAATATAATGACAGTCAAAACCCAGTGTCAGAATAAGCACAGAGCTT
>GRCh37;chr17:56788319-56788719
CTTAGCACATACCTGTAATACATCATAAGTAAATAAAGAACTTCCTCAGTAAAGTCATTTTAAAGCATACTTTTTTCTTTGAATTTCCAATTTTTTTTGCCATATGCTGAAAAGCATAGTGCCCTGTGTTTGAATTACTTTTTGCTTAAATTAATTGTAATTTAGCCTTTTGTTAATATCAGTGAAGAGCCTCCAGTAGGGGGCACTCAAGACTAATAGGTTGCATAGTTCCTTATGTTTTTAACAGAAATAGCTTCACCTTTTCCGACTAAAAAAGCAATCCAAACAATAACATCAAATAGTAGGTAGTGTTTAAGAAGAGTGATGTAAATATAAACGTCCTAACATGGAAGAAGATATATACATATATGTTATTGAGTGAAGAAATTTAAGTTGTATA
>GRCh37;chr17:56948097-56948497
atatttacatgaagatgtgccgtaagtattaaacatgaatccagcttacgtttctagtggtggatctcttcttcaggaggaatacttggttttagatgcatgattacccagactttagattttcctcttgaatgaccaaacaacttagataggagatattttggattaagtgtgccgcctgtgggaatagcccctcaaggtgtcacccttgtgttggtttttcccttttatgtgtcttggtgatcccaagaggcttgggtgcttaaggcagtaggtgatcagctgttatgtgtgttcatttaactttatggtttttgtttgtttgttttgctctgtcacccaggctagagtgcagtggtgtgattacagctcactgcagcctcgaattcctggtctcaag
>GRCh37;chr17:57037364-57037764
ATTCTGGAATTTGTCAGTTGTACATGATTACAAACACAGCTTTAGTTGTCTTCAGCAAAACAGAATGTATTGACTACCTTCCAGGATAAGGGATAcacaggtagattcaaggcatcaagtgatctcaacagaacctggcatttctccagctctcagctgtactttctttcactttgattttgttttcaggctccatgaggtggcagtatgacttgctaggaacccaggtcttcatctctccaaactcaagttgagcaggaaaacaagagtagattttctcagttgtttttacagaagccacaggatttactctaattggtccaacttggatggtttcccattcctgaactaatcacttttggccaaaggaatggggttgtctaactggctaaacctgaat
>GRCh37;chr17:57388321-57388721
tccgtctccacttgctaggtgccaataacatcgctttccaaaagttgtggcaaccaaaaatttctccccatattgtcaaatgctccctggggctggcgggcaaaattgcccttgattgagaaccactgCGTTAAAGGAAAGTCAATGGCATAAAATGAGAGCGTGTAGCTGGCTAGTTATGCCCTTATTTTACCACGAGAGGTCTCCCTAGACCCCATTATAGTTCTAATCTGGACAATACAGGGCTAAGGGCGCCACCAAATAGATTGTTATGACTTGGTGGATGGTGACAGTAGGTTTACACACTAAAGCAGTTGATCaatctcccatgcagaagaattccaaataaattatgtaactactctactgcaaaggaggggactataactcctcactcctt
>GRCh37;chr17:57388321-57388721
tccgtctccacttgctaggtgccaataacatcgctttccaaaagttgtggcaaccaaaaatttctccccatattgtcaaatgctccctggggctggcgggcaaaattgcccttgattgagaaccactgCGTTAAAGGAAAGTCAATGGCATAAAATGAGAGCGTGTAGCTGGCTAGTTATGCCCTTATTTTACCACGAGAGGTCTCCCTAGACCCCATTATAGTTCTAATCTGGACAATACAGGGCTAAGGGCGCCACCAAATAGATTGTTATGACTTGGTGGATGGTGACAGTAGGTTTACACACTAAAGCAGTTGATCaatctcccatgcagaagaattccaaataaattatgtaactactctactgcaaaggaggggactataactcctcactcctt
>GRCh37;chr17:58220220-58220620
GGAAGTCTCCTGAAGGAGGCTAAAGTTCTGGGTACTGGGTTTGGGGTGGACCTAAAGAGTTTTTTTTCAATTCTCTGAATGCTATTTCATTGCTGTTAAATGATACTCTTCCCCTAAATGGAAAGGAGACAGGAAGGACAGACTGGTCTACAGTTACACAGAAAGAACTTCCAAAGTATTAGACGAGCAGGGACAGCAGAGGGCGCCAATGTGGTGCAAGGGCACTCAGGGAGGAGTCGCCCACAAGCACATTTTTTTCTCACACGCTGCAAATCTATTCAGAACCACCTCACCCCCAACCTCACACATATTTCCCATCTCACAGGCACATCAGAGGTCAGAGTGAGGACTCCAGGCTCTGATTCTCCCACTGGCCGCCAAGGGACCTTCACCAGCCCCC
>GRCh37;chr17:58220220-58220620
GGAAGTCTCCTGAAGGAGGCTAAAGTTCTGGGTACTGGGTTTGGGGTGGACCTAAAGAGTTTTTTTTCAATTCTCTGAATGCTATTTCATTGCTGTTAAATGATACTCTTCCCCTAAATGGAAAGGAGACAGGAAGGACAGACTGGTCTACAGTTACACAGAAAGAACTTCCAAAGTATTAGACGAGCAGGGACAGCAGAGGGCGCCAATGTGGTGCAAGGGCACTCAGGGAGGAGTCGCCCACAAGCACATTTTTTTCTCACACGCTGCAAATCTATTCAGAACCACCTCACCCCCAACCTCACACATATTTCCCATCTCACAGGCACATCAGAGGTCAGAGTGAGGACTCCAGGCTCTGATTCTCCCACTGGCCGCCAAGGGACCTTCACCAGCCCCC
>GRCh37;chr1:10490232-10490632
ACACGCTTTGCACCTATGCGCACACGTGTTTCGCGGAGAGTGGTGCTCAGCGTtgtgccaggcgctgaatcaggctctggggtgcagcagtgaCCTCGGTGGTCATGTCCCCGCGTCGCCCGGCCACCTCCGCAGAGCAAGCTGAGCAGGGGGCTGGCTGGAGGCCGACGGCGGAATCCCCTCAACGGAGCGCCGCCAGGGGGCGCGCGAGGCAGGGCGGAGCTGCGTACTTTGTccgcccgcgcggcccgtcgctcgcgccgcggcgggAAAATCCGACCTGGCCGCGCACCACCGCCCCTTCTCGGCCCTCCTGCGTTTGCCCAGGGTCGGCCCGCAGTGATGGAGGAGGAGGCGGAGACCGAGGAGCAGCAGCGATTCTCTTACCAACAGGTACAGG
>GRCh37;chr17:58498578-58498978
ATAAGTGGAAGGTTTATTCCTCCCCTTacaacaacaacaacgacaacaataacaacaaGACGTTTGCTGAACATGCTGGCATAGAGGACAAGTTAAAAAGTTTCTGGACTCAAAGGGTGCTCCTCCAAAGCTCCGGGCCTCCGGGCTACCCCTACTTGAAGCCGCTATGCCCCTCTCCTGTGCCCGAGGTGGCCGCTGGGTGGCAGGGGAGGCCCGGGCCGACGGCGGTCCCACCGCACTGTCGCGAAGGCAGGCGAAGAACAGGGCCACACTGAGTGGGGACAACTGGGCCCGGGCCCAGAGGACACGAAGGAAGGTCCGGGAGAAGGAATTCCTAGTTTCAGGGAAGAAAAGGTGGCTCGAGTGAGGAAACTGCGGGGGCAACGGTCTCTCGTCGCCG
>GRCh37;chr14:55022359-55022759
TTTGCATTAAAATTCATTTTACATTAGACTGTCTGATATCACACCTGGTAACCCTAAGAATCCTCCAGATCCTTTAAAATATGCAATTAAGAGTGAAATCTACACTTTTGGTCACTTTTTATTTGAACATATAAAATGCACTTTTGTCGCTCAGAACAGCCTTTAAACAGTGCAGTTTTCTCATAATGGCAGCCAGCAGGGGACAGGCCTTtaccatttaaagagcaccaggcactgttaggcacttcacatgttcttcccttcaagtatcccagcaaccctataggtgagtagtaatatccccatcttacagatggtgaaatagattaagtaactgtccgcagttgcacagctgctcagatcacatttgaaataccttgtctagttcctagagtcactg
>GRCh37;chr17:58498578-58498978
ATAAGTGGAAGGTTTATTCCTCCCCTTacaacaacaacaacgacaacaataacaacaaGACGTTTGCTGAACATGCTGGCATAGAGGACAAGTTAAAAAGTTTCTGGACTCAAAGGGTGCTCCTCCAAAGCTCCGGGCCTCCGGGCTACCCCTACTTGAAGCCGCTATGCCCCTCTCCTGTGCCCGAGGTGGCCGCTGGGTGGCAGGGGAGGCCCGGGCCGACGGCGGTCCCACCGCACTGTCGCGAAGGCAGGCGAAGAACAGGGCCACACTGAGTGGGGACAACTGGGCCCGGGCCCAGAGGACACGAAGGAAGGTCCGGGAGAAGGAATTCCTAGTTTCAGGGAAGAAAAGGTGGCTCGAGTGAGGAAACTGCGGGGGCAACGGTCTCTCGTCGCCG
>GRCh37;chr17:58654872-58655272
agtcttagcctcaacattgctagcagatggctcttgttttgttaatgccttgggagtcgggcattttttctgatgagctgagttctaagtcatcaagtaattacaactccctaggaatagagattttccagagagctgcaattttgaactaaatattggctgtactctggggatctttcttttaactgagcgccacaagaggtcagcccttgccattggctgtgagactgctgctctcggctacctctactgagctgaggagggagggtggatgggaatagcatcccagccacaagttaaaatatcacagatcacactgtcttagcaaagtttaacagcttctctttctagagttctaaaatggttggccttagtggttttgccagtatttttctttgtt
>GRCh37;chr17:58654872-58655272
agtcttagcctcaacattgctagcagatggctcttgttttgttaatgccttgggagtcgggcattttttctgatgagctgagttctaagtcatcaagtaattacaactccctaggaatagagattttccagagagctgcaattttgaactaaatattggctgtactctggggatctttcttttaactgagcgccacaagaggtcagcccttgccattggctgtgagactgctgctctcggctacctctactgagctgaggagggagggtggatgggaatagcatcccagccacaagttaaaatatcacagatcacactgtcttagcaaagtttaacagcttctctttctagagttctaaaatggttggccttagtggttttgccagtatttttctttgtt
>GRCh37;chr17:58654872-58655272
agtcttagcctcaacattgctagcagatggctcttgttttgttaatgccttgggagtcgggcattttttctgatgagctgagttctaagtcatcaagtaattacaactccctaggaatagagattttccagagagctgcaattttgaactaaatattggctgtactctggggatctttcttttaactgagcgccacaagaggtcagcccttgccattggctgtgagactgctgctctcggctacctctactgagctgaggagggagggtggatgggaatagcatcccagccacaagttaaaatatcacagatcacactgtcttagcaaagtttaacagcttctctttctagagttctaaaatggttggccttagtggttttgccagtatttttctttgtt
>GRCh37;chr14:55030709-55031109
CTGGGTTTTATTTATACTCCCTTTCCTTTGCCCAGAGGAAAGGAATTGTTAACACACAAATACAAGAGTACTGACAGCTCATGTCATGCTCAACTTTATATGTCTTAGAGTGTCCTGAACAGTAAGAATTCAAAAATGAGATAAATCAATGTCTTTTCCTAGGTCAAAGGCTGGTGTAAGAACTACACTTTTCCAGTAGATGGCAGTATTTTCATTCACCAGCTTAAGTTTTGTTTTTTTTTTTTGTTGTTTTGTTTTTAGTTTTACTATACCTTTAGTAAGCTGCAGGTGAAAATACATGTTAATGAAATTTCTGGTTTTTTCACTTTCTTTTAAAAAAAATTCACTCTTGGGAGCTTCCAAAAGCCCTAGAACGACATCTGCTTTGCCTACAATTTAT
>GRCh37;chr17:59470977-59471377
AGTTCCCTCCACCAGATCAGTTGGGCATGTTGGGGGCAGAGATGGAGGGTTGTTGAATCACACTAGGCTCTGTAAGCTGAGAAGACGATCCTGCACAGGGTGGCATAAGCCAGTCCCTCCTGCCAGGGCACCTGCAGGGCGAGAAGTCACATGCCAGACTGAGGCATGCTTGCGAACACTAGCCTGGCCCCAGCAGCAGGGGGTGCTGGAGGAGCTGCAGCTTTTCCCCATCTTGCTGAATTATTGATGGGCCTGGCACTGCCCCTACCCCCAGCTACAGCCATGTTTCAATCAAAAAGGGACAAGGAGGAGAGTGCTACCAGGCTACCTGTGCATGCTGCCCATGGCCTGTCTTCCTGGGGATGGGTTCAGCTGCCCTAGGAAGCATGAGCCCCTCTGA
>GRCh37;chr1:93324398-93324798
GCCACAGACACAAACTGTAATTACTGTCAGTAAAACGATATTCTAAATAAAAAGACACAGAAATTATAGAGAATGTTTCACTTTACCATAGGATGATCAGCGAAAACATCAAAGGTTTTTCCTGTCCTAAGATTGTTCTTTACTCCGGTGATTCTCCTAAATGCCTCTCTTGCCTGCACATACCTCATCAAACCAGGAGATGGCACTCTTTAGTCTTATTTGACGAAACCCACCCGAGTTGAATGAATAATTTCATCAACTATGGAAACTATACCACAAGGGGGCAATAACAATGAACAGATGTATACTACCAGGTTTTAAGTAATTTTCTAAGATGTGTGTTCTAAAAATGTATTTCAGACAAACTCATCAATTTTTCCTAAGGAAAAAAAATAGCTGA
>GRCh37;chr14:55030709-55031109
CTGGGTTTTATTTATACTCCCTTTCCTTTGCCCAGAGGAAAGGAATTGTTAACACACAAATACAAGAGTACTGACAGCTCATGTCATGCTCAACTTTATATGTCTTAGAGTGTCCTGAACAGTAAGAATTCAAAAATGAGATAAATCAATGTCTTTTCCTAGGTCAAAGGCTGGTGTAAGAACTACACTTTTCCAGTAGATGGCAGTATTTTCATTCACCAGCTTAAGTTTTGTTTTTTTTTTTTGTTGTTTTGTTTTTAGTTTTACTATACCTTTAGTAAGCTGCAGGTGAAAATACATGTTAATGAAATTTCTGGTTTTTTCACTTTCTTTTAAAAAAAATTCACTCTTGGGAGCTTCCAAAAGCCCTAGAACGACATCTGCTTTGCCTACAATTTAT
>GRCh37;chr17:59489708-59490108
TATCTGTTCCTCCTATTGGATGGGGCCGGGGACCCCAAACCCACTCCGGAAGCACCGATTTCCAGCGCTGACGGCCGCGCCTGGTTTCCCAGCGAGTCCTCTTGGCAGCTCCCGCAGCTCCCCGCCGGGAGCACGAGTGGGAGCGAACCCAGAGCCCGCCCAGGCCTCGGGCCTCGGCAACTCCTCACAGGTCCACGAGATGGCGCTGCAGGCCAGGGCCCGGGCCGCGGCCTCACAGCCCGCCTCGGGCGAGAGCGGGAGATAGACTGCGGACCCCGGCAAGCGGGGCACGGAGGCACAGCCACCGACACAGGCAGAGCCGGGTCCGGAGCCCGGCACAGGCCGCCGAGGGACCGAGGGACTCCGGGGCTGCGGACACACTGAGCGGAGGGCTTGAGGC
>GRCh37;chr17:59489708-59490108
TATCTGTTCCTCCTATTGGATGGGGCCGGGGACCCCAAACCCACTCCGGAAGCACCGATTTCCAGCGCTGACGGCCGCGCCTGGTTTCCCAGCGAGTCCTCTTGGCAGCTCCCGCAGCTCCCCGCCGGGAGCACGAGTGGGAGCGAACCCAGAGCCCGCCCAGGCCTCGGGCCTCGGCAACTCCTCACAGGTCCACGAGATGGCGCTGCAGGCCAGGGCCCGGGCCGCGGCCTCACAGCCCGCCTCGGGCGAGAGCGGGAGATAGACTGCGGACCCCGGCAAGCGGGGCACGGAGGCACAGCCACCGACACAGGCAGAGCCGGGTCCGGAGCCCGGCACAGGCCGCCGAGGGACCGAGGGACTCCGGGGCTGCGGACACACTGAGCGGAGGGCTTGAGGC
>GRCh37;chr17:59494212-59494612
CAGATGAAGGGCGACGAAATCCTGAGGGCAATGAGCCTCCGTGCGCACGCGCGCTGGTGACACCTCCTCCCTCTCCCAGGGAAGCGCGGCCAGGGGAGGGGCGTTTCTTGCCGCAGGACGGTTGCTGGTGACCCGGCCGGATTACTGTCATCTGTGGACTGCCTGCGCTGTGCGGGCAGTGGCTCCCTCCTACCACTAGGTGGGGATCTGGAGTCGTTCAAACCAGGAGTCCGGGGCTTGGGTTCAGGCCTGGAGCCCCTCGCCCTCCTGCCGCCAGCCAGGGTTTCCCAGCCTGCCTGACTGCCGCCTCCCGGGCACTGGGCCCGCGCTCTGTGCCTCCACTCTCATTTCTAGCTAGGTCCTGCTGCCAGAGAATAacattgaggcaaatgaatgagaa
>GRCh37;chr14:55039034-55039434
ttgagctgagtcctgaggggcgaataggagttggTTCAATATTTTAATATAAAAAGATTGTAAAGAGGGGTCAAGAAGGTATCTCCCATGCAGAAGATAGTGTTATCCCCTTTAATGTATGGGCCTACATGCATGATCCTCTGAgaggcatgagtggaagagccagtttagttcagacagtttccattttggccacatggtggcattatcttctaagggcagcttggttgctgtccgcattggcatatgcaggagaaggaaggatggAAATAGAGAAAAAAGTATTCTCCAGGTGCCCATCTATTTATAGTCATAGGAGGGCATAAGTTGTAGAAGATTTTTAGAGTACAGATTTTTAAATCAGcctgggctagttaaataatttctaagcctcagtttt
>GRCh37;chr1:145421623-145422023
AAAGAAGAGGATAACAGAACAAAGGAAAGACCTTATTTAGTGATTTTATATTCTCCGCTACTCCTATGACAAGGACCACATTCCTTCCTCCAGAATGTCATTCTCAAAGTCAGAGACCACAGAAAGGAGATTTTCCGATTTAAGAACATCAACCCTGTGAATCATAATTCTGTCTTTCCACTTCACCAAGAGTCAGCAGGTGGTGCTAGTGACTAAAAAGTGACTTGGCAGACAATGAGGCAAGtttccaggaaaagaaaaattatcgtctaagattatctgatatgttgaccatttgaaagaaaatattaataggcatttgccagaattgacatttaggaaataaactgaagataggtacatagtaaacaaagtaaaattttaaataaattataattta
>GRCh37;chr1:145421623-145422023
AAAGAAGAGGATAACAGAACAAAGGAAAGACCTTATTTAGTGATTTTATATTCTCCGCTACTCCTATGACAAGGACCACATTCCTTCCTCCAGAATGTCATTCTCAAAGTCAGAGACCACAGAAAGGAGATTTTCCGATTTAAGAACATCAACCCTGTGAATCATAATTCTGTCTTTCCACTTCACCAAGAGTCAGCAGGTGGTGCTAGTGACTAAAAAGTGACTTGGCAGACAATGAGGCAAGtttccaggaaaagaaaaattatcgtctaagattatctgatatgttgaccatttgaaagaaaatattaataggcatttgccagaattgacatttaggaaataaactgaagataggtacatagtaaacaaagtaaaattttaaataaattataattta
>GRCh37;chr17:60749649-60750049
CACCAATGCCTTCCCTTCCATGTGAGagactgccggggcttgaatcctacctccacctccacctccaagtagccaagtcaccttgggcaagttactagagggtcactggggagatcagaggagttaattctcgtgaaaccttaggcacagtgcctggcgcatTCTTGGTCTCCTCCCAGCTGCCCTTCCCTGCCAGAAGGTGGCATCAGAACCCACATTATGTGCAGATACTTTGCAAGCAGGGCTGCACTCTGCCAGCCCTCGCCCCCAGTGCTCTACCCAGTCCAGGGTCCTGTCATCTCAAGAGATTGTTGGGTTTTATGACAATTTGCCATGGTTTGGGCTTAGATGTGGTGTAAGTGAAGGAATTGATGGAGGGCTTCAAGCAGAGATGAAAGAC
>GRCh37;chr1:145427383-145427783
AGAAACTTGTTTTAATGTAGAATTTCTTTCCCTCAGTCATGAACACCACATTTCCTTCATTTGTTCCTTCTCATAATCAAAAATCATCTTTGCCACTCAGGGGAGTGATCTGGGCTGTTTTGGCTCTCAGAAAAGCTTTTATTTGTTTGAGACAATTCTTGGACTAAGAATTTTGACAGTATATTAAACTGCCCACTAGGTGGCAGAGCTGAGTCAACTGTATTTCTGAATTGTGTAAGAAATAATTTCTCAGAAAAGGGGAAGTTGGGTTGAGCACACAATGTCCCATCTCCCTCATACTTATAAACACCAACGCAGTCCAATTTTCTTCTCACAGAAAAACAAACCACCACCTCTCGCCTCCTTACCGTCCCTGCTCTGATACATATTTGGGCCACAG
>GRCh37;chr17:60781108-60781508
GCAGCAGGGAAGGGCGGCAGGTTCCCTGCCTCCCGTGGCGACTCTTTTCGGAGCACCACCCTAGGGATGTTCTTCTGCCCTCCGGAGACGTCGGTCTTCCCTGGGGCCGGGGCTCAAGGCCAGGGTGCCCCAAGCCCAGGCTCCAGGGTGTGCGGGGAAAGGCTCGGTCCTGCTCGGCGCGGCTCGCCCTGGGCACTAGGGGTCGCCCCTGCCCAGCGGAAGCCACGCGGGCGCGCCCGGTCGCCGCAGGTTTCCCCGGACCGGGAAAAGCGAGGCGTCTccggggcggggctggggagggggcgcctgggcgcggcgccgggACCCTGCTGCCCTGTCCTCCCGGCCGCGGCTGGACGGAGCGCGGGGCCGCAGCAACCAGGCCGGGCTCCCCGTCGCG
>GRCh37;chr17:61502737-61503137
CAGTCCTTAATATTGTATAGTAGTTTATGAGCCCCTCTCTAAATATTGGTATTTTTATATTCCAGAGATGTACCCAATAGAAAAAATTAAAAATTAATCAGTATCTAATTTAATATCCATAAGTATTTTTCCTTAGATTTTAGTCACGTACAGTGGGCTATGTGGATGTCACTTGTGCTTCACCATAGTTTACCACTAGGTGTCACTGTGGCTCTGCACTGCGCTTGTTTTGTAGCAAAGAACAGCGGCATCCCCTCGGGAGAGAGGAGCTGCTTCCAGGGCAACAGGCAAGCGGGCTCAGAGGTTCAGGAGAAGGCAACAGAGGCCTGGAAGGGGTCTTCGTGCATCTGTGCCAGTTGTGCAAGACGAACTCTTTGAACACTACATGCTTTGGACTTCA
>GRCh37;chr17:61502737-61503137
CAGTCCTTAATATTGTATAGTAGTTTATGAGCCCCTCTCTAAATATTGGTATTTTTATATTCCAGAGATGTACCCAATAGAAAAAATTAAAAATTAATCAGTATCTAATTTAATATCCATAAGTATTTTTCCTTAGATTTTAGTCACGTACAGTGGGCTATGTGGATGTCACTTGTGCTTCACCATAGTTTACCACTAGGTGTCACTGTGGCTCTGCACTGCGCTTGTTTTGTAGCAAAGAACAGCGGCATCCCCTCGGGAGAGAGGAGCTGCTTCCAGGGCAACAGGCAAGCGGGCTCAGAGGTTCAGGAGAAGGCAACAGAGGCCTGGAAGGGGTCTTCGTGCATCTGTGCCAGTTGTGCAAGACGAACTCTTTGAACACTACATGCTTTGGACTTCA
>GRCh37;chr1:145524649-145525049
TTCTCAATATAAATAATTTGTCTAAAACTTTTAAACAAAAGTTTAAGATTCTTTTCTTATAAAAAAGAATCCATCTCCCACTCCTGTTCCAAATTTGAGGAAAGCATTATTGACCTGGCAACAATAAACAGTAGAAAAAAAGAAATAGCAGAAATGGGCAAAAAAATATGTTCTCTGGATATAGAGATGAGGCCTCCAGGGGGCAGCACCAAGGCAGAGAAATAGACTAAGATCGCTCAGTGTTTTCCTTGGTCTGGGGCTCCCCACAGTTCCCCACCATCACTCCTCCCATTCCTTCCAACTTTATTTTTAGCTGCCATTGGGAGGGGGCAGGATGGGAGGGAAAGTGAAGAAAACAGAAAAGGAGAGGGACAGAGGCCAGAGGACTTCTCATACTGGA
>GRCh37;chr14:55737803-55738203
TCCACCCACGAATATTCATAAACTTGACATGTCTGCTGATTGAACCCTGGCGTCACTACCCTTCTTGGCTGGCCTGGGAGGTTTGATTCCTTTCCCTACAGTCGTGCTCAAACTTTCATTCTCTACCACTTGGGGGCCGCAGACGCGTCATCCAGGTCTCCCTTTTCACTTCCCCCTTCCCGCCCCCAGTGTCCGGCAGGGGGCGCCGTGAAACTCTGGATCCGTGGCCCCTCCCCCGGCCAACCGTCGATTGGGCCGGCGCGTGACGTCACTCCGTTTTAGCCAAACAAATGGGTTTCGGGGCGAGCGTTGGGCGCCGCCGCGCCGCGCTGGGTGCTCGGTCCGACTCAGCGGTGGGGAGTGAGCCAGGCCTCCCGCCACCGCTGCTGCCGCCACCACT
>GRCh37;chr17:61775247-61775647
AGTGGGGCCGCACCAGCCCCTGCCAGTGCCTGAGGCTGCAGCCTGGCGAGTGCTTTTGCTTCTGCTTCTCCACGCTGGTGGTTCGAGATGGTCCCAAGCCCCACTGGGGCAGGCCCTGCCTTGCCCTGCAGAGGCAGGGTGGCTCCACTTCCCCATCTCCTCCCCCATGGGCTGCAGGGGCATTTATGATGCCCAACAGGTGGCACTGTCGCGCTCCTTCCTCCCTGTCTCCGTGGCTCAGAAACAGGTTAAGGGTAGAGGTAGATGGGGAGACGTGGGGGCCACACAGTCTCCGGTGGCAGTGAGGGAGCTTGGGACCCTGAGGGGGGCATGCTGACTCCTTGCTGGAGAAAAGGCACCTAGATAGGGGAGCTGGGCTTGGGGGCCTCCCAGGGGGTCC
>GRCh37;chr17:61988977-61989377
TCTCTATCCTATTCCTTTCCTCCTCCCCGCATGTTTAACCTCCACCCACCAGACAGAATGTGTGTGTTGGGAAAAGGGGCCAAGCACAGCCAATAGATTGTGGGGGTTGTGAGCATGATTCAGTCCTGAATTCCACTTCTGCTGACGACTCCTGGGCCCACCTGAGTCAGCTGGATGCAGTGCTAACACTGACCACTAGAGGGAACCAACCCCACACTTTGATCTCCCCTTTCCCTGAGCCTTGGGGCGGGGCGGAGGGAGGGGGTTGGGTGGGGGGCTCCCCCAGGTCACTGGGGACGAAGAACTCAGACTCTCAAGGTATTGCCCCAGCTCCCTGGACCTGCAGCAGAGACACAAACCAAGAAACCGAAATCCCGGGAACAGACACGGACCACAAGCG
>GRCh37;chr17:61988977-61989377
TCTCTATCCTATTCCTTTCCTCCTCCCCGCATGTTTAACCTCCACCCACCAGACAGAATGTGTGTGTTGGGAAAAGGGGCCAAGCACAGCCAATAGATTGTGGGGGTTGTGAGCATGATTCAGTCCTGAATTCCACTTCTGCTGACGACTCCTGGGCCCACCTGAGTCAGCTGGATGCAGTGCTAACACTGACCACTAGAGGGAACCAACCCCACACTTTGATCTCCCCTTTCCCTGAGCCTTGGGGCGGGGCGGAGGGAGGGGGTTGGGTGGGGGGCTCCCCCAGGTCACTGGGGACGAAGAACTCAGACTCTCAAGGTATTGCCCCAGCTCCCTGGACCTGCAGCAGAGACACAAACCAAGAAACCGAAATCCCGGGAACAGACACGGACCACAAGCG
>GRCh37;chr17:61988977-61989377
TCTCTATCCTATTCCTTTCCTCCTCCCCGCATGTTTAACCTCCACCCACCAGACAGAATGTGTGTGTTGGGAAAAGGGGCCAAGCACAGCCAATAGATTGTGGGGGTTGTGAGCATGATTCAGTCCTGAATTCCACTTCTGCTGACGACTCCTGGGCCCACCTGAGTCAGCTGGATGCAGTGCTAACACTGACCACTAGAGGGAACCAACCCCACACTTTGATCTCCCCTTTCCCTGAGCCTTGGGGCGGGGCGGAGGGAGGGGGTTGGGTGGGGGGCTCCCCCAGGTCACTGGGGACGAAGAACTCAGACTCTCAAGGTATTGCCCCAGCTCCCTGGACCTGCAGCAGAGACACAAACCAAGAAACCGAAATCCCGGGAACAGACACGGACCACAAGCG
>GRCh37;chr17:61996558-61996958
TCTCTATCCTATCCCTTTCCTCCTCCCCGCATGTTTAACCTCCACCCACCAGACAGAATGTGTGTGTTGGGAAAAGGGGCCAAGCACAGCCAATAGATTGTGGGGGTTGTGAGCACGATTCAGTCCTGAATTCCACTTCTGCTGAGGACTCCTGGGTCAGCCTGAGTCAGCTGGATGCAGTTCCAACACTGACCACTAGAGAGAACCAACCCCACACTTTGCTCTCCCCTTTCCCTGAGCATTGCTGGGGCTCCCCCAGGTCCCTGGGGACGAAGAACCCAGACTCAAGGTATTGCCCCAGCTCCTTGGACTTGCAGCAGAGACACAAACCAAGAAACAGAAATCCCGGGAGCAGACACGGACCACAAGCTCTTCCTCCCATAGCCCTGAAACCatcaga
>GRCh37;chr17:61996558-61996958
TCTCTATCCTATCCCTTTCCTCCTCCCCGCATGTTTAACCTCCACCCACCAGACAGAATGTGTGTGTTGGGAAAAGGGGCCAAGCACAGCCAATAGATTGTGGGGGTTGTGAGCACGATTCAGTCCTGAATTCCACTTCTGCTGAGGACTCCTGGGTCAGCCTGAGTCAGCTGGATGCAGTTCCAACACTGACCACTAGAGAGAACCAACCCCACACTTTGCTCTCCCCTTTCCCTGAGCATTGCTGGGGCTCCCCCAGGTCCCTGGGGACGAAGAACCCAGACTCAAGGTATTGCCCCAGCTCCTTGGACTTGCAGCAGAGACACAAACCAAGAAACAGAAATCCCGGGAGCAGACACGGACCACAAGCTCTTCCTCCCATAGCCCTGAAACCatcaga
>GRCh37;chr17:61996558-61996958
TCTCTATCCTATCCCTTTCCTCCTCCCCGCATGTTTAACCTCCACCCACCAGACAGAATGTGTGTGTTGGGAAAAGGGGCCAAGCACAGCCAATAGATTGTGGGGGTTGTGAGCACGATTCAGTCCTGAATTCCACTTCTGCTGAGGACTCCTGGGTCAGCCTGAGTCAGCTGGATGCAGTTCCAACACTGACCACTAGAGAGAACCAACCCCACACTTTGCTCTCCCCTTTCCCTGAGCATTGCTGGGGCTCCCCCAGGTCCCTGGGGACGAAGAACCCAGACTCAAGGTATTGCCCCAGCTCCTTGGACTTGCAGCAGAGACACAAACCAAGAAACAGAAATCCCGGGAGCAGACACGGACCACAAGCTCTTCCTCCCATAGCCCTGAAACCatcaga
>GRCh37;chr14:55737736-55738136
gaaccagtatgaggatccaggtctactAGGTTATCTAATAGTATCTGAGACCATTTACAGCTTCAGGTCCACCCACGAATATTCATAAACTTGACATGTCTGCTGATTGAACCCTGGCGTCACTACCCTTCTTGGCTGGCCTGGGAGGTTTGATTCCTTTCCCTACAGTCGTGCTCAAACTTTCATTCTCTACCACTTGGGGGCCGCAGACGCGTCATCCAGGTCTCCCTTTTCACTTCCCCCTTCCCGCCCCCAGTGTCCGGCAGGGGGCGCCGTGAAACTCTGGATCCGTGGCCCCTCCCCCGGCCAACCGTCGATTGGGCCGGCGCGTGACGTCACTCCGTTTTAGCCAAACAAATGGGTTTCGGGGCGAGCGTTGGGCGCCGCCGCGCCGCGCTGG
>GRCh37;chr17:62141098-62141498
GGTTTACATTAATTTAGTACCTGAGTTTTGGAACATTAAACAGTTTTCAAAAACTGACTCAGAAACACAGCTACCTTGTTGATTTTCCTTGGGGGTAAAAATGTCCCAAGGTCTCAGGGGCCAGCCGGGAAGGGCTCTGAGCACAAGGCCTTCCGAGCTCAGTACGGTGTAACTACCAGGGCCGGCGGTCGCCCACCAGGAGGCAGCACGCTGTCACCTCAGGCTACTGTGGGAGACCTGCTCTTACCTATCAGAAGCCAGTAATTCCTCAAGTAGTTGAGCTTGTTCTTGCTTTTGAGTCCGGGATCAAACTTGACGTCCGTGCTGGGCGTGATCACACACTCCCCCTTGTCCCCAATGGTGACGCCATCAGTCTGGGGCCCTTCCAGCAAAGGAAGTG
>GRCh37;chr17:62959896-62960296
agtgagccaagatcacaccactgcactctagcctggatgacagagcaaaactctgtctcaaaaaaaattaaaaataaaaataaaataaagcatctgtttactccttgactctctgtctcatccactagtgtattagggtaggagttctttgttcactgctgtattcccaaggctttgagcagggcctggcacccagtaggtggtgctccatgaatattgttgaatgaaAAATACATGAATGAATGAGTTATAGACTTTTTTCCCCTTTAGTTACACAAGAGAAGAAAAAGATATCTATTGACAGTTACAGCTCAAGAGAGTCTTTGCTGCTATGAAACAGCTGGATAACCACAGGACACTGAAAGCACTGTGCCGAGAACCCACCGGTTCAGCATCTGAG
>GRCh37;chr17:63290286-63290686
TCTGTGTTCAGGGCAGGACAGGAGGAAGACGAAGGTCCTCCCAGGCCTTTTTTAGGGACCCGTCCAGCTTGGCCTAAAAGCAGCGAAGAACCCACAGGAAACTCTACCAAATGGTTCTGCTCACCAGGCTCTCGGTGGAATGGGGGCCCTGAGCCACGTTCCTGGGTTTCCAGGGGCCTGTGCTCAGAGCAGCCAGTAGGTGTCTCCATCACACACTATTCGAGGACTCGCACCAGAGCAGACGTAGATAAGGCCTTCAGCTCTTACCCAGGTTGCTCAGGGAGGCTCTGGGGGTTCCTCAGGCACTGTCTTCTTGGGAGGAAGCAGGAGAGGGCATTTTAGGGATTGGGAGAGGAGCGAAGACTAGGCAGGCAGGACCAAGTGTGAAGGGATGGAGGGA
>GRCh37;chr17:63452043-63452443
GATGGAGGCTGGGGTCCCCAGGCGTCCTCCCTGCCCACTCAGAGCAGATACCGGCCTGCTGTGAGGAGCCTGCCAACACAAGCTCAGAGGTGCTGCTCAGGTTCCACCTCACGCCTGTTTGAACTCTGATTTCATCCGTGGCCAACTTTTCTGCAACCTGGTAAAGGCTTGGGCAACTCAGCAGCCAGATGAACCCTAGAGGGCACTGGAGTGTTAGCCATCCCTCAAAGTTAAACTTACCAATCTGGCAACCCCCAGCCCCACTAATGCTGCGAATGCCATTTATGGGGCTTTCAAGGGCAATAACTGTAAAATCCAGCTCACTGTCTTAACAAACCAGAACAAAGCCGGGTGGCATTGCCAGAGAACTGCAGCTGCTTGCACTGCAACTAAAAAGTCG
>GRCh37;chr17:64711818-64712218
GAGTGATTCAGGTCATCTACTATAAAGGATACAGTTTTTTTTTTGCATCTGCGTAGATACAATTTTGTGTCTTGTTTGTGCCATCTTGCCCCATTTACTGGGACTTCACCTCGGTAAGGCAGACTAGTGAATCTTAGGTGGATCTCTGCTAAAAGATCCCAGCCAAACTGCAGTTGCTTCAGAAACTGAATACCACAAGAGGGCAGTAAAGATTTGCAAATGAAAGATTCCATGACACCTGCACACAACAAACAGCAATCAACTGTTGCCTGGATGTCTTTACATTTTAGTGGACATAGAGATGAGATCACCACCTTGTGCTCCCCATTGCTTCTTGGCTTTAGAGGATCTTCAGTGTGCTGCAAAGAAGTCAAGGGTTTCCCAAGAGCTGGATGGCTCC
>GRCh37;chr17:64724041-64724441
AGTGATGTAGCTGCTCGGATATCCACTGGCTGTCTCCCTCAACCCCAGCATTGATTAGACCCAGACTGAAAGTGGGACTTGCTCAAAGCCGGCCCAGACCCCTGAGGTTGCCGTACCGTGGAGTTTCCTACCATAACAGAGCTGCTTTCAAAAACTCAGCATTGGATGGCTCTGTGTCCTTTGGCAGCAAGGCCTGCAGGTGGCAGCGTGGAGATGGCTCAGGGAGTGTGTTCTGTAGTGGAAACAGAAGTGCTGCTCTTGATTGGGGGAGCAAGGGCGTGAAGATGCTGGGTCTGCTCTGATCTCAGGGCTGGCTTGGGCTGGGGAGAAATCTATTCTGACCCTCTGGGCCAGGCCACTGAGAAGCTACCTCTCTGATATGGACGTGGTCAGCCTGCCC
>GRCh37;chr17:64724041-64724441
AGTGATGTAGCTGCTCGGATATCCACTGGCTGTCTCCCTCAACCCCAGCATTGATTAGACCCAGACTGAAAGTGGGACTTGCTCAAAGCCGGCCCAGACCCCTGAGGTTGCCGTACCGTGGAGTTTCCTACCATAACAGAGCTGCTTTCAAAAACTCAGCATTGGATGGCTCTGTGTCCTTTGGCAGCAAGGCCTGCAGGTGGCAGCGTGGAGATGGCTCAGGGAGTGTGTTCTGTAGTGGAAACAGAAGTGCTGCTCTTGATTGGGGGAGCAAGGGCGTGAAGATGCTGGGTCTGCTCTGATCTCAGGGCTGGCTTGGGCTGGGGAGAAATCTATTCTGACCCTCTGGGCCAGGCCACTGAGAAGCTACCTCTCTGATATGGACGTGGTCAGCCTGCCC
>GRCh37;chr17:64837430-64837830
agtgagcagagggatgacattgaatagaatgggaggcaagtttgccttaagcagttcccagcttgacttttccctttagcttagtgatttggggcccccaagatttattttcctttcccaGCCCCATCCAGGAGAACATCCTCAAACGCCCACTGCTGGAATTGGCTCCTTCCACTCACCTGAAGATAACTTCCAGCAGGTGGCAGCCCTTTCTGTACCTGTCCAAAGGAGCATCCTACCCAGCTGTCTCCCACTGCCCTAGGCAAGGAGAGCCGGGCAGGACAGCAGAGATGCCTCCTGCCCAGGAATCTTCTcagggggctgccacaggaggagccctggcttcaggatgggcaacaggagaccggggtttgaggcccagtgactcagtgcgtgagct
>GRCh37;chr17:64911207-64911607
gggaggaggtgagatgcaccatttctaagaagtcctgggtcttgctgatgctgtggctggtccagTATTTCACTGCTGTTCAGGGGTTAGATGAAACCCTGGGGCAGGGAGAGGGAGGCAGGCACCTACCAGGGACAGTGGTATGATGAGAGCCTCCCTTGTGCCAATGGAGCTCCCACTGGCTTTGCCAGCCCAGGAGGGGGAGCCTCTGCCTGCTGGAAGCTCTGCAGAAGTGGGAGGTGGAAGGGAGGCTGGCAGGAGCCACCCCGGAAATCAGCACTGGGGCAGCACTCAGCCCTCCTTCCTGCCAGGGTGTCCAGCCCAGACTTGACCCACTGGCCAGGAAATAGCAGGAGATGTGTCCTTGGTGCACAAGCAGCCCGGAAAACCCCCTTTGCCC
>GRCh37;chr1:146644080-146644480
TTATTGAAATTGAAGCCGCACCCCTCGCTGGCGACCAGCGATTCCTCCTAAAATGGCTACAAGGCCGGCGGCGCGGAGTCCGCCCAGTGCGCGTTCCCTGCGGCCTGCAGCCTCGGCGCCCGGGACCCGCCGGCCTCTCTAGCCGCCGCCGCCGCCGCCTCGATGGTGGGCAGTCGCACGCAGCCTCCAGCGCCAGGAGGGGGCGCCAGGCAGGGCCTGTCCCGCCTGGGGAGACTGCGCCCGGGATAATAGGAGCGCTTGGCCTCTGAGACTACCCGGCAGAAGGGACGTCCCCAAATGACACTCGGAGGCCGCCTCCCTGGGCTCCGGTGCTCGGTGCCGGGAGGAGCGGCACGGCTTTCTACCCCGCCTCAGGTGCGCCAGCACGTTTTCTGGGCAG
>GRCh37;chr14:58574665-58575065
ATACGTTTTCCTGGGAACTCTTATGCCAATAACAATCAAAAGCCATTGTTTCCACCTATAAAGTGACTGAAGCCCTAGAAATGACACTGCTTTTATTTCCAGATTTTTTTTACCTTGGGCATCAAATTGGGTGCAAAACTTAAAAGCCAGAAAGAAAATATTAAATTCGTCTTGAGGATGTGCAGCGACTCTCCAGCAGATGGCTCTCCAGGATCATAAGGTTCTAAGGGATACCAGAATTTTCTGAAATAACTACCACAAAATCCAGCAACTCACAGTTAAGCTGACTTAGAATACATAGAATTTCATTACATTTCTAAAATGGAAATATTCCTGCCAAGTGCTTTTACAtttttatcatgtaataggagatatatattagactatatacatataccgt
>GRCh37;chr17:65370729-65371129
AAAAAAATGTGATGATCAGCCACGGCAGATTGTACATTGTTAATGGAACATCATGACTGTCCATAATGATGATAGCAACAGCTTCAAGGCTCTTCGTAAGTAGATATTGCGACTTCATTGGTTGAGAAGAAACAAAGATACAATTCTTGCCAGACACTTGCTGAGGACAGGACTTAAAACCACAGTGCTTGGCCAGTAGATGGCGCGCCCCGCCCTCAGTGTGCATGACTTATGAATGAATATGCCCTCCCTATGCCCTGCACCAGCCCCTCCCGCCTCTGCTAGCCCCTCCAGCTCACTGCTATCAGAACCACTGTCTGAAGCGCAGATTGCCAAGGCCTGGCTTTAAAATGGTGTCATGGGGATTGAATTGGGGAGAGGGATTCTCTGTGAAGGCAAC
>GRCh37;chr17:65370729-65371129
AAAAAAATGTGATGATCAGCCACGGCAGATTGTACATTGTTAATGGAACATCATGACTGTCCATAATGATGATAGCAACAGCTTCAAGGCTCTTCGTAAGTAGATATTGCGACTTCATTGGTTGAGAAGAAACAAAGATACAATTCTTGCCAGACACTTGCTGAGGACAGGACTTAAAACCACAGTGCTTGGCCAGTAGATGGCGCGCCCCGCCCTCAGTGTGCATGACTTATGAATGAATATGCCCTCCCTATGCCCTGCACCAGCCCCTCCCGCCTCTGCTAGCCCCTCCAGCTCACTGCTATCAGAACCACTGTCTGAAGCGCAGATTGCCAAGGCCTGGCTTTAAAATGGTGTCATGGGGATTGAATTGGGGAGAGGGATTCTCTGTGAAGGCAAC
>GRCh37;chr17:65374812-65375212
GGTCCCTGCGGGGCCCGACTTCTCGCCGTCGCCGCGGGCTTGGGCGCAGCTCCCGGCACGTCCGCCCTTCGAGGCTCGGGACCCGGCTGTGTCCTTTCGCAAACCGCCTGGCTCGGAAACTTTCTGCGTCTCTTGTTTCTTCCGCCGCGGGGAGCGGCGCGCGAGCCGGGAGCGGCGGGGGCTGCGACGCGGCCACAGGAGGGCGCTCCAGCACGTGGTgccggggccgcggctgccggctgggggcgccgggcgcggggcgggggcTCGTCCTCCAAGCGCGGCTCTGCTGTCCTTCTCCCGATCCTGCGAAGCCGCGAGCTCCAGTATTCAGGAAGTGGTGACTCAGATAGGATTATTCCGGCCCCGGCTTCCCTTTCTTCCCCTTCTTCCTCCCCAC
>GRCh37;chr17:65383072-65383472
TTTCTTGTAGGTTACAAGGAGGATGAGGCGCAAATATATTACAAATATTAAAACGGACAAACCAATCGTATCTGGAAAATGTAGAGTTGTCTGGAAAAATAATCTTGGAAACTTTACTTTTTGTACTATGCAACCTCTAATTTACAAATAACATCCAAATCATTCAAACGAACAGCGTCGCAGGGCTGCACACCGCCAGGGGGCGCCATTTACATGGGACCCAGTGGGAGTAGAGCAGTGTGATGGCCTGCAACTGACCAACCTGCCTTTTACTGCCCTTTCATGCTCCCAGCCCCTGCTGCTCTCCTGGGTTAGAAATTGAAAGTTTATACCAAACTCATGGGTTTACAAGTGGAAACATCACACCCTTAGCATCGTCTTTCCTGAACACTCCATCTAC
>GRCh37;chr17:66168538-66168938
TACAAAATACATTTTATGAAAAGGAAGTCATGAATGGAGCATGGTTGAGAACCCCAGCATCAGGTAGATTCAGAAGGAAGTCATGAGTGGAGCATGGTTGAGAACCCCAGCATCAGGTAGATTCAGAAGTGGGGAAAAGCATCTCCCACTTCCCCTTCTTCAGGCCAGCGTGCTGTGCAATTTATCCAGTGGCCACTAGAGGACAGCAGCGACTCATGTACAGGAAGTCGGCGTTTCAGGGTTTCAATACTAAGAATTCCCTGCTCTGTGCTCCCTATCCTGGGAGGTGGGCGTTAATACCCCCATAATACTCAGTTAGAGCTGAGACTTGGGACTCGGTTTCTGGCTCCTGATTCCATCTTGTTGGTCCCCCAACACCAGGAGCACAGGGAGgtcgccc
>GRCh37;chr17:66168538-66168938
TACAAAATACATTTTATGAAAAGGAAGTCATGAATGGAGCATGGTTGAGAACCCCAGCATCAGGTAGATTCAGAAGGAAGTCATGAGTGGAGCATGGTTGAGAACCCCAGCATCAGGTAGATTCAGAAGTGGGGAAAAGCATCTCCCACTTCCCCTTCTTCAGGCCAGCGTGCTGTGCAATTTATCCAGTGGCCACTAGAGGACAGCAGCGACTCATGTACAGGAAGTCGGCGTTTCAGGGTTTCAATACTAAGAATTCCCTGCTCTGTGCTCCCTATCCTGGGAGGTGGGCGTTAATACCCCCATAATACTCAGTTAGAGCTGAGACTTGGGACTCGGTTTCTGGCTCCTGATTCCATCTTGTTGGTCCCCCAACACCAGGAGCACAGGGAGgtcgccc
>GRCh37;chr17:66259201-66259601
ATCTGTATTTTCTCAATAATATTTGGTGAAATGTTCTGGGCATCAGGTTTCCCGTCTAATTTTCCATGTAGGAAATGGATAGTCATTGAAGTAGTTTTGATTTGGGTGAGTTGTTACATGGAAAGGGAAGTTGTAAGTTCTCTTGCCACTTTTCTTGTTCTGCACCTTTAGAGAGTCATTAACGAGAACTGAACACTAGGGGGACCCAGTTTCCTTACTTATGCAACGGCGGCTGGCCCAGCTGTACGCTACGATCGCCCTCACTTAGGACACATGCAATATAAACACAAATCTGAAAACAAGGGCAGCTTCTCTTTTATCAATGCAATGTATACTTATAGCAGTGATCATTTTTGCGTGTAACATGTCTGAATTCCTTAAATAGGTCATTTTAAGTAAT
>GRCh37;chr14:59495283-59495683
AGCAGAGCATAACATTGCAATCCTGGGGGCAAATTGGAGCCATAAATCTGGATGAGTCACTGAGGGCCTGAATTCCTACAGCTATCACAGATGAGGGTAAAGAGGAGAATAAACAGCAGAGAAAACAGATGACAAAGGGTGAGACTGGGCAGCTGGACAAAAGGCTGCACACGTTGTTAGGACCCCGGGAAGCCACAGGAGGGCAGCAGAAGCAAGTGGCACAGACGTAAGTTACAGAGCGTCCTTTCAGGAAGGGTGCATTTTAAAACATATCAATCTGTCACAGAATCTAGACTTCAAACCGCTGGAAGTTAGTGGAGTATTTCTTAATGGCTCTTATGCCATTAAACTGAACCCAAAACAATGTTTATATGCAATCTAAAGATTCAAAGGATTAGGT
>GRCh37;chr17:66347487-66347887
AATTCTAATCACAAGATGTTTTGCAAATCTAATCTAACAGCCAGAACCCAGCAAAGTGATTTTCTATGCATACTACAAAGGGATATTAATCAAATCCTCTTATAATTACATACTCTATAGCACTGCAGTATTAAATCATAGGAAATTACATTTTTGTCGTGGGTGTACAAAGGCAAGCACATGGAGTCGCAGCCACGTGGGGGTGCTAACCGGTTGCTTCTATTCCAGGTTTTGATTACTACTTTGGAATCCCATATAGCCATGATATGGGCTGTACTGATACTCCAGGCTACAACCACCCTCCTTGTCCAGCGTGTCCACAGGGTGATGGACCATCAAGGTAATGCTGTCTGACACATTTGCGATAGGCTCCAGGACAAGGCAAAGTTCCAAGACTGTG
>GRCh37;chr17:66530236-66530636
TATGCTATGTGATTTTTACATAGAAAGCAGCATTGTTATGTACATGTACCGCTAACATTTGTTTCTTGACATAAGTTCAGAGCTGTGACTTCATCTGGACTACACCTAAAACCAAAACCACTGAGTAAGATTTTTTCATTTTGTGAAAGTTCTGCCAATTTTGCTTAAGTAGCTGTGTGATTTTAAAGGTTGCCACTAGATGGTGGGCTTTTTTTAATCTTCGTTAATCTCAAATGAGTTAACTgttgatccttatcattcatggattctgtatttgtaatttacctacttgctaaactttatttgtaaccccaaaatcaatagtcacagggcttttgcagacatgagctgggaagtgaaaagtttgagcctcccaacacacatgttcccaactgaggtg
>GRCh37;chr17:66773527-66773927
TACAAACATGTGCTTCTAAATACATAAGCAATGAGCTTTTGAAGCTGTCCCATGGTTTAATTTGAATTAGTTCAAGATGATACCTCCGGGGAGGCCCAGCAGGCAGACATTTCCTGCCCCACTTCCCTGGTGGGGCAGAATCACTGCTGGGAAGGCATGAAGGAAATCTGTCACTTTGGTTTCCAAATTTGGCCAGAAGGTGGCACAATCTGAAAACCCTTTTCTGCATCTCAGTGGAAACAAGGGCTCTGTGTTTTTCACATTCAGGTCAAAGATTCCAAGTAGAACTGGAAGAAGACCAAATATTGTAAAAGACTATAATTCATATCCTGAAGATTCTTGCAGTCCTTGGGGGCATTTCTTTGGGAGGGCTTGGGAAAAAAATAAACAAGCAAAAGAA
>GRCh37;chr17:67331149-67331549
ATAACCCATGTTTGTCTGATCTCACATTCTTTTAATCCAATAATCAAGCAATGTTTGATTAAAGGGTACTTTATTTCCCTATTCAAGTAGAACATGGCCTTCTGTTATTAGCtaattataatataaataaaattcaaaataaaCAAGCAAATGTTTCCTGTATAATTTCATTCTTGTGGTTGCTTTCCTTTGCCACTAGATGGTACTTGTATGCCTGAGAGACCAAAATGCTGATTCCGTTTACCTTCCTGGAAACTGTAAAACTAACCAATCAGAGGATCAGGTCATTGAGAAGAAGAAACTTGCCCAACCTAAGATGTAAGTGATCCCGGTTTTTAAATTTATCCTTAAAAATTAACCCAACATTATCTTTTCTCTTTAGATAAATATGACAGTAAAA
>GRCh37;chr1:146966771-146967171
AAATAATAATCCCTCTGAGGACCAATGAGGCTCACGTCTATCTCCAGGGCTCCTCTGAGCCCTGCTTGTCTTTAATTCATGGTCAGTGAATGTGAACAGGCATTGAGGCCCCAGGTGCCCTGGCAGTCTGCATCAACGCTTTGTGAATAACTGCCCTGGAAAGGTTAGGTACCACTTGGTTCCTGCAAAGCACCACTAGAGGGCTGCAGACACTAGCAGTGGCTGGTACAGCCAGCCACTGAAACCGAATTTGAGAACCGCGCCATCGCCTAGtggtccaaccctccctgtaggttgaggaaattagagcctcagaaatattaagtggctctcccaaggcctcccggctggttagtgacaaagtcacaattccaccacagttcctctgatgcaaaattca
>GRCh37;chr14:59593850-59594250
CTGGGATAAGATTTTCTCTGATAGCAAAATCATAACCCTTTCCAAAAAAAAGTACAAGCTGGAGGCCTTCTTTCCAGACCTTTGATCTTCAGCCTTATTATCGAAGATTTTATTTAGACTTGGTTTTATTAATGTAAACGTGGGTGAGCCAGGGTGCCAATGGTGGGCAGAGAGAAAGATGACATGTATCTACCAGAAGGTGGCAGTGTTGTTTCTCCAAACATCTCACAGGTCAGACAGGCTCTAGAATGTCAGGATTAAAAACTAGGTGAGGTTATTTCTTGACCCATTCTATAATTAATTCACACATACCATTTACAATTAACAATATGGTCTCAATCTACTGCAAGATTCATATCAAATAATTCCCAAAATATACACAGAGGTAAAACGTCATCAA
>GRCh37;chr17:71251802-71252202
AAGGGTTCATTTGTTCATTGTCAGTATACAGCACTGGGCAGAGTGCTGACTCTGGGCTTGAGCTTTCTAATGAATCAAAGTGACATCACCCCCTAGGTGATGCTGGCCAGCATTTGATGGATGGAGATAACAGAAAGTCATCTACACTGGTTGCCGTTCTGCTGCGTGCACGTCTCTGCATTCCTGGCCTGGCCAGCAGGTGGCAGCAGCACCTCAGCCTTCAATCCGCCTTTCAGAGACGGGGGTACTGGGCTGAAGACCCCGGACACCAGTCCCTTCCAGTGACTCTGTCCCACTCCTACACCTCCCCAACAACACTCTGATTCCAATTAGAGTGATCATCACTTTGATATTCGAAAGCCATATGCATTCATTTACTGTAAGAACAGTAGATTACATC
>GRCh37;chr17:71307103-71307503
GCTCCGGAGAGGGGGCGGGGCCAGGGACGGCCGATCCGCGCGCACCCGCCCCAAGCGGGCGATTAAATCATTAACCGACCGCTCCCGCCTGCGATCCCGCTGAGCGCGCTGAGCTCGGGGCGCACTAGCCCAGGAGCGGCCGTCTCCCCGGCTCCAAGGGGGCGGGTGGCTCGACTGCCCTCCCCCCGCACCCCGCCAGGAGGCGCCTCGGCCTCCCGGGCTTCCGAGGGAGCGGGCGGGGCGGGAGCCTGGCGGGGGAGGGAAGGGTTCGCGGGGCGGGAGTAGGGGAAAGGAGGACCATTTGTTCCTTCGGCCATTCCCTTCCAGACAGCTCCTTCCCTCTGGCTTCCCGGCCGGGTGACATTGGGTGGCGTGTGCTGCAGTGTGTGTACGAGAGCGA
>GRCh37;chr17:71646294-71646694
GACCACAGGAGACATTATTTTTAAACAATAAAGCTGCTAAATGTAGGCTAGGCTAGAGGAGGACATGAGTGCATAAGAAATGGGAATCTTCTCTCTCTGGGCCAGTTTAGCTATTCTGAGCCACGGGCAGAGCATGGGGAGGTGAGGGTGTGTGCTCAGCCAAGTCTGGTGGAAGCCCAGTGCAACTGCCAGACAGGAGAGGGTGCTATAAACATGCTGCTGGAAGACTCAGGAAGGAGGAGGTTGGTGGGGTCAGAATGTGTACTTTGTGGTAGTTTCAGAAAGAAAAATAGCACCCATTTTACTCATGAATGTCTTTAATGTGTCTACTATAAGATATGTAAACACCAGGGAGAAGTCTGCCTCTGGGTGGCTGGGACATTGATCTTTGAATTGCACA
>GRCh37;chr17:72086008-72086408
GGAGGCTGTGGACAAGAGCTGTTTCCTAGGATCTCAGACTCCAAGAAGGACCCTCGCGGCAAACCTATCAGGAGATCCAAGCTAAGAACTTTCTGTGCTGGTTCTTAAACTGCTGACTCTTACCTCCAAACCTCCCAGTCATactctgcaaaccatggttgtgcttcgcctgatgcacccagttagctcctgccagtagggggcactcgggagacaggcaagaagagggaggaggacttgttcctttcctttgcttcctgtccctctctggtgatgggtcttcaatctggtggtggagctggttctattgtcagtagttggtcctagtttgcaatgtgcttgtcccacacttcagaaggtgccttattgtgccctctcagagatcccagcagcaactggc
>GRCh37;chr17:72297280-72297680
ATCTCCCTGGAGTTCGAATCTACTTTGGTGAGTGTCCCTTGCTGTCCCTTCCCCGACTTGCATTGACAGGGCAGCCAGGGCTAAAGACAGGCCATTGCTAGGATATCAGGTGCTCGTGGAACCCAgcaccagcccagggaggccaccctcactgcagccatcctagacgtgtgtggcctttacaacaactttccagcagggggcagcagagcttctcgaagaaggACACCATAGTCATCATGGCACCAAGTCATCTTTTGGCCAGTGGCCCAGCTGAACACAGAGGGCAATCTTTTGACAGAACAATTCCAGAAAAGCCCTGTTTTGTGGGGAAGGTCACGCCCAGGACCAACATCGGGAGGCCTGGACTCCAACCCAGGTCCTGGCCCTGCCTGGCACG
>GRCh37;chr17:72364386-72364786
CCCTAGCCTCCTGCTGCAAGGAGGTGGTGGCCTGGGGCGTCATCTGTGCTACTTGCACTTTCTGGGGCTGGGGTCCCAGCACTCCACCAGAGGACCTGCCCTGAGCGGGCAGCTCCGTCTCCAGTCCCACTGTGCCACCCAGGGTGCCTAGCCAAACCATGGGACTTTCAGGCTTGCAGGGTCAGGATGTGGCCACCAGGGGGCAGCAGGGCCTGCGCTGTGAGTATCCGAGGGGGGGTTGGGATGGGGAGTTCCAGGCTCTGATGTGAGATCTAACTCCCAGAGCTGGGAAGCTCCCTATATTTCCTGCCATATTTTCTGCTGCATTCCCAGAGGACAGGCCATGGGAGGTGATTCCAGGGGGGCCTGAGCTCTCCTCCCGAGACCGTCCACGGGGCAT
>GRCh37;chr14:59593850-59594250
CTGGGATAAGATTTTCTCTGATAGCAAAATCATAACCCTTTCCAAAAAAAAGTACAAGCTGGAGGCCTTCTTTCCAGACCTTTGATCTTCAGCCTTATTATCGAAGATTTTATTTAGACTTGGTTTTATTAATGTAAACGTGGGTGAGCCAGGGTGCCAATGGTGGGCAGAGAGAAAGATGACATGTATCTACCAGAAGGTGGCAGTGTTGTTTCTCCAAACATCTCACAGGTCAGACAGGCTCTAGAATGTCAGGATTAAAAACTAGGTGAGGTTATTTCTTGACCCATTCTATAATTAATTCACACATACCATTTACAATTAACAATATGGTCTCAATCTACTGCAAGATTCATATCAAATAATTCCCAAAATATACACAGAGGTAAAACGTCATCAA
>GRCh37;chr17:72364386-72364786
CCCTAGCCTCCTGCTGCAAGGAGGTGGTGGCCTGGGGCGTCATCTGTGCTACTTGCACTTTCTGGGGCTGGGGTCCCAGCACTCCACCAGAGGACCTGCCCTGAGCGGGCAGCTCCGTCTCCAGTCCCACTGTGCCACCCAGGGTGCCTAGCCAAACCATGGGACTTTCAGGCTTGCAGGGTCAGGATGTGGCCACCAGGGGGCAGCAGGGCCTGCGCTGTGAGTATCCGAGGGGGGGTTGGGATGGGGAGTTCCAGGCTCTGATGTGAGATCTAACTCCCAGAGCTGGGAAGCTCCCTATATTTCCTGCCATATTTTCTGCTGCATTCCCAGAGGACAGGCCATGGGAGGTGATTCCAGGGGGGCCTGAGCTCTCCTCCCGAGACCGTCCACGGGGCAT
>GRCh37;chr17:72375531-72375931
aaaaagaaaaCATTGAGCACTTTGGTTGGCCAGATTACAGAGGTGCTGGCTGGCAGGGACCAAGGGACAGCCCTTGGCATGGGGGTGTCTTGGAAATCTTGCTTCCCTGGCCTCCTTGTCGCTGGGGGTGGCCTGAGCTCCCTGGCGGGTTTTCTGCCCACCTCCTCCTTTTGCATGTCCCTGTCAGCTCAGACAGCAGGGGGCGCTGCAGGACTGGCTGGACGGTCGGGCCAGGGAGTGGGAGGGCGGGCCTTTAAGCCAAGGTTCAAAGGAAGATCGAGTTACTGCAAAGAAACTGCCTGCCCTGGGCCAGCAGCCAGCACCGAGTAGTTGGGTGGGAGGGCTTTGTACCCTCTGTCAGTCTCCTCCACCCTAAAGCCACGTCTGCCACGCTGGGGCT
>GRCh37;chr17:72375531-72375931
aaaaagaaaaCATTGAGCACTTTGGTTGGCCAGATTACAGAGGTGCTGGCTGGCAGGGACCAAGGGACAGCCCTTGGCATGGGGGTGTCTTGGAAATCTTGCTTCCCTGGCCTCCTTGTCGCTGGGGGTGGCCTGAGCTCCCTGGCGGGTTTTCTGCCCACCTCCTCCTTTTGCATGTCCCTGTCAGCTCAGACAGCAGGGGGCGCTGCAGGACTGGCTGGACGGTCGGGCCAGGGAGTGGGAGGGCGGGCCTTTAAGCCAAGGTTCAAAGGAAGATCGAGTTACTGCAAAGAAACTGCCTGCCCTGGGCCAGCAGCCAGCACCGAGTAGTTGGGTGGGAGGGCTTTGTACCCTCTGTCAGTCTCCTCCACCCTAAAGCCACGTCTGCCACGCTGGGGCT
>GRCh37;chr17:72653546-72653946
ACATGAGAGAGAGGAAATAGAGCAGAAAGAGTGGCTGAGAGAAGTCCAGGTAAATTTTGCTGGCTTTTTATAATTCGACTGGCCCTCCCTGAAGACTGGGCAATAGAATTTCCTCCTCCCTGGGGCTGTTGAGCTTGTCAATTCTCTGATGACACAGTCACCAAGTTCTGAGACCCTGCTGGAGACAAATGTCCACAAGGAGGAGGCAGCGAGCTGCAAAGAGCCTGGCACTCAGTGAAGGAGCCTGCCTAGACGCAGCTTCTCCCACAGCCTGCAGCTGCTGTTCTCTGTGCTACAGGAGAGCACTACCGCGCTGATGACCATTAGAAGGACCACACGctgaagtcccagctacttgggaggctgaggtgggaggatcacttgagcctaagatgtcgag
>GRCh37;chr17:72740723-72741123
CCCAGTTCTCAGCCCCCATTAGAGCAGAGTGAACAGGGTCCCAGGTCAGGGGCTAAGAGTGCAAAGGGTTAGCCCCAACTGCTGTCCTATTCCAAGACCCTTTACCAAAGGTGAGATCCCAGAGCTGGGAGCTACACTGGGCAGAAACCCTGGCCCCAGGCCAATCACACCTGCCTGCAGTCCCTTGGGCCACCAGCAGAGGGCAGGCAACGCCTGCTTCTGGGGCAAAATATGGGCCCGCTGGGGCGGAGGCCTCCTTCCCCAGAGTGACCCATTTGGGCTTGACAGGCGGATATGAGCAGCGAAAGAGTGATCCGTTCCGAAGACGGAGAGACCTTGGCCAGGGTAAGTGATTGTCTGTGGGACAGGGTGAAGGGTGGGGGCAACCCGACGCTGGCCC
>GRCh37;chr1:146987182-146987582
tcaatattcttgatctatacatgttctttgtattctcttttgatccagttataatatctgcctagttctctcatagattgagttaaataaaatctctaacacatgttcatgttcaatctgtatgagtcatgattctatgttttgttttttttttaaattaccttttaacGTAGGTCACAGTAGAGCTTTCATGCATCAGGTGGCAGTGTTTGTTCAAACTTAGGTCAACTGTAATGAAATGGGATACCTCAACAGGAAGGCAAACCTGGATCCCTAGCAAGGCAGAGGGACTTCCTGGTTTAACTTTGTGCTGTTGCCTAGAGGAATCAAAAGGAAGGGGAGAATTTTATTGTGAAAGACCACATGCCAGCAATGATTTTAACTGCTGCTCTGTAAGATC
>GRCh37;chr17:72740723-72741123
CCCAGTTCTCAGCCCCCATTAGAGCAGAGTGAACAGGGTCCCAGGTCAGGGGCTAAGAGTGCAAAGGGTTAGCCCCAACTGCTGTCCTATTCCAAGACCCTTTACCAAAGGTGAGATCCCAGAGCTGGGAGCTACACTGGGCAGAAACCCTGGCCCCAGGCCAATCACACCTGCCTGCAGTCCCTTGGGCCACCAGCAGAGGGCAGGCAACGCCTGCTTCTGGGGCAAAATATGGGCCCGCTGGGGCGGAGGCCTCCTTCCCCAGAGTGACCCATTTGGGCTTGACAGGCGGATATGAGCAGCGAAAGAGTGATCCGTTCCGAAGACGGAGAGACCTTGGCCAGGGTAAGTGATTGTCTGTGGGACAGGGTGAAGGGTGGGGGCAACCCGACGCTGGCCC
>GRCh37;chr17:72740723-72741123
CCCAGTTCTCAGCCCCCATTAGAGCAGAGTGAACAGGGTCCCAGGTCAGGGGCTAAGAGTGCAAAGGGTTAGCCCCAACTGCTGTCCTATTCCAAGACCCTTTACCAAAGGTGAGATCCCAGAGCTGGGAGCTACACTGGGCAGAAACCCTGGCCCCAGGCCAATCACACCTGCCTGCAGTCCCTTGGGCCACCAGCAGAGGGCAGGCAACGCCTGCTTCTGGGGCAAAATATGGGCCCGCTGGGGCGGAGGCCTCCTTCCCCAGAGTGACCCATTTGGGCTTGACAGGCGGATATGAGCAGCGAAAGAGTGATCCGTTCCGAAGACGGAGAGACCTTGGCCAGGGTAAGTGATTGTCTGTGGGACAGGGTGAAGGGTGGGGGCAACCCGACGCTGGCCC
>GRCh37;chr17:72787598-72787998
AACCTGAGGCAGCTACAAAATAAGCTTTTTCCTTTTCCTGCAAAGGAAGTTGATGGAGGCCGGTTGATGGTTTTGCACCTCCTGCTTGATTGCCTCTGACCTTGCCCTCTTCTGGCCGATTCTGTCTAGAATAACACCTTCTGACAGCGCTAGAATCTGCTATGCGCACGCCTGGGCGTGGCTTCCCAGTGGCCGGCAGAGGGCGCTAGGAGCCCACACCCAGGCTTGCTGAGTGAGACCGGAGCCCTGAAGTGTGCTGGTGAACCTGCTCCTTCCTGGGATCTGGCTGCAACCATAAGGGAGCCACCCAACTCTGGGGTTGAGTTGTTGGGTGTGCCAGCGACATCTTATATCTCCATGGCAAATCTGGTTCTTTTGGAAGATGAGCTATTTAAGAGTT
>GRCh37;chr13:102167063-102167463
ATGAAAGTTTAACCTTGAACCTGAAATGACCACTAAATATACTGCCTTAAAAACTGGAATACACATGGGTGTGGTATGTGTGTACCCTCACTTATTCCAACTTAGATGCCTTCCATTCCTTCTATCCACCTTTGCTCCTGAGGTCCCAGGCTAGGGGAATTTGGGTTGTACTAATAAGCACTTTAATATTGGCCACCAGAGGGCTCCCATATTCCTTCCATCTAAGTATGAAAATACAAAGTGCAACTAACATAAAGTTCACCATCAAATAGAAAATATTATAGGAATTTATGATATAGTTCTCTCTAGAGTGAAAGTGTTCCAAACCCATTGTGTTCTTATATAAAATACTTACAATGAACCAATTTGGGATACTCAACACTTTCATTAAAATAAAGTT
>GRCh37;chr14:59974050-59974450
TATTTTCATCAGCTCTTCAATTGTCTTGTTTCTCACAGGGTATGCACTTTAAGGTTCAGGGCCTGGAGTTTATTCAACTTTGTCACTGTAACATCTGCTCCAGTGTCAGGCTCCAAAGTGCCCAATGTTAATGAAGCTAGTGCAGTGATCCTGGAGAGGGCAGGACCTGCAGGGCTGCAGTGACTATCATGGCCAGAAGAGGACAGTAGAGGGGTGCTGAACTGAGATAAGGGCTTCTCCAGAAGTCCTGTGGCAGAACCCATTCAACAGGGAACATTCAAAAGCTGGGAGGTTACAGGTGGCTCAGAGATGGCCAAGGACTTGAATAGTAAATTCAGATTTTACTATCACCTCTCCAGGAGGGTGGTAGGTTTCAGGGATCTGATGAGTGCCTAATATG
>GRCh37;chr17:72861967-72862367
TCCCCCGGCCTCGCTCCACTCAGCTCATCTCAGTCTGCAGGTGCCTCATGCCTGGTCCCCACTGTGCCCTGGGGCTTCCCCACACCGGGAAAGTCCACAACTCTGGTCCCTCCTCCCCCACCTGGACCCAGCTCTCCCCCGAGGCCCTCCACAGCTGGCCTCCCGCCTCAGTCAGCACAATGTCACATCTCGCCACTGGATGGCAGCTCCCTCTTCCCCCAGGTCTGGCATCCAAGGGCTGAGGGGCGGGGAGGAAGAGGCAGCGGGCGTGCTCCCCATACTCACCTCCTGGTTCTCAGGAAGCCCGTTGTACCAGCCCACGAAGGCCCGGGCGGAGCACACACCTGGCAGCTCCTCACCAGGAATTTCCAGGGCCCGATGGTCCTCTGCCCCGTAGCTC
>GRCh37;chr17:72957661-72958061
ccaattttactttttaacttttttaattttaaaattgcactcgtggtttgcattctatttctactggacagGCGGCTCTTGATGGAGGACCCAGGGACGGATTACTGAGGGGCCCCCAGATTCTGTCCTGTCGAGGACTCCAAGGAGAGACGGGGCTAGTGTGAGGTGTGGCTGGTAAGTTAAAGTTCATCACCACCAGGGGGCAGCACCTCCCCTCAAACGAGACCCAGAGCTGGCGAATGGACTCAGCTCTGGATTGCCTGGAATAAGAGGGAAGAGAGCGCAGAAAGGCCAAGGGCCCTTCACCTGTTCTCCGTGGAACAAAAGAACTGAACCCATGGGTTGGTGCTGCCACTTTCCGGAGCTGGGGGCAGGTACATGGCCTCGGAGAAGCATGTCA
>GRCh37;chr17:73110125-73110525
agggcaggagccccagttgcccaggtcCCCGAGTGATGCCAGCTCCTCTAGAAGATTATTATGCCAAACAAATATTCTAAAAAGTTGGTCTCTAAAACGTCCTCCGTCCCGTCCCTTTTCGTGCCTCTGCCCCCACAGCTGCTGCAGTCTGAACGGTGACGGTGGCCCCTGCAGAAGCATGTGGCTAAATCTCCACCAGGGGGCGATAGAGCTCCTCCAAATCAAGCTGCTGCCCCTGGAGAAAAATTGGCGGAAGTCACAGAGCAGTCCCCACCAAAAGTGTTTACCAAGTGGAGTCTTTCCTGCTGGCGTTTCCTCAGGGTCAGGAAGCAACTTTCCCAGGACAGGGGCACCCTGAGGTCCGGGTCCACTGAGCTATGGGGGCGGCGTGGGCCTGGGC
>GRCh37;chr17:73236725-73237125
GCCCTGGGGCCCTCAGGGTCGCTGAACTTCACTGAGTACCTCCAACTCAGGGTTCTTTGCCCACCCCAACAGTCACACTGGGGCCCCGCTCAGGGCTCCTAATTCCACACACCCTTCCTCCCAGAGCCCTGTCAGGGGATGCCCCTGACGCCCCCTGTGGGCCGCACCCAAGCAGAGTAGCTCCTCGTCCAGCCAGGAGAGGGCGTTGCTTGTGCTGCTGGGCCCCAGGGTGGCCTCGGCCTGGCTAGAGGAGCGGCTCCGTGGAGGTCCTGAGGCCTGGGGTGGTGGAGGGAGGATTGGGATGCCTGAGGAGGGTGGAGTAGGTGCTGGGGCCAACACGGAGGACAAACTGTTGGTCGTGTCCAGCTCCGCAAGGTCGATGAGCGTGCCTTGGTTACTG
>GRCh37;chr17:73319126-73319526
gaggaggagcttgcagtgagccgagattgggccactgtactccagcctgtgcgacagagtgacactccatctcattaaaaaaaaaaaaaaaaaaaaaGGCATTCTCTGAGAGTGCTTGTTCAATGAATGAATGAGTCCCTCCTCTCCTTCAGTCTTTCAGCTGATGGAAACCAAAGGCTTCAGAAAATCAATCCGGCAGGTGGCAGCACTGAGCCTCAAGGAAGCCACTCAGCACAAGATGCCTCGCATTTGGAAAAAATACTGCTTTACATGTTAAGACAAAATGTGGAAGGTGAGAAAGCTTCATTAGCAAGGGTATATTCCACGGCACTTCTGGCCCCACAGAGGCCCACTTCCACCCATGCAATGCAGGTGGTTTCTAAGAGCCCAGGGCCCCAAT
>GRCh37;chr17:73422370-73422770
AAAGCATACTTCACGGTTTTAATTAGCAAGTGGAATAACTTCTACTTGCTCATGTTGTCAGCCCTACGTGTTGCCATCAACCACAGGGTAATTAGTGAGGGAAAGGATCAAGCGGCTTCTGTTGTGACAAAGAGTGCAGCATTTGTAGGTGATCCTTACCTAGGCTGGAAAATCGGGTACTTCCCTTGGTTGCCATTAGATGTCACTCGAGACAGGCAGGCATTTCCTCAGAGGTGGTTGTAGAACTAACTAACTGTAAAGGAATGCAGTCCTTTGGCTCCAAAAATGGATTCGACCTTGCTGCCCGGACTCGCCGCACTAGAAGTGCCAGGAAACGTTGTTTGATGGAGCGTGGAGGAAATATCCTGTTGCACCATATGTAATGGAAACCCTATTTCCC
>GRCh37;chr14:59974050-59974450
TATTTTCATCAGCTCTTCAATTGTCTTGTTTCTCACAGGGTATGCACTTTAAGGTTCAGGGCCTGGAGTTTATTCAACTTTGTCACTGTAACATCTGCTCCAGTGTCAGGCTCCAAAGTGCCCAATGTTAATGAAGCTAGTGCAGTGATCCTGGAGAGGGCAGGACCTGCAGGGCTGCAGTGACTATCATGGCCAGAAGAGGACAGTAGAGGGGTGCTGAACTGAGATAAGGGCTTCTCCAGAAGTCCTGTGGCAGAACCCATTCAACAGGGAACATTCAAAAGCTGGGAGGTTACAGGTGGCTCAGAGATGGCCAAGGACTTGAATAGTAAATTCAGATTTTACTATCACCTCTCCAGGAGGGTGGTAGGTTTCAGGGATCTGATGAGTGCCTAATATG
>GRCh37;chr17:73511833-73512233
TGGACTTAGACCCAAGGGCTAGACACCCCGGGTCTGACTGGTGGGAGAGAAGACGTAATGTGAAGGGGGTTGGCAACCAAGACGCGGGACCCCACTTGCAGTACCCCCCGTCTGCGGCCGGCGTCGCCCACCCGCAGCCGCCGGCCGGGCAATGGCACCACCTAGCGGACGGCACCAGTGCGGGGACCCCAGCCTCGAGGAGGCGCTCGTGCCGGGCGGAGGTGGCGCTTCAGCACCGTCGTGGGCCGGACAGCGCCTCCCGCCCCCGGCCCTCGAAACCTGGCTTCGGAGCCCAGCCGTAGGGACCGGACGGAAGACACCGAAGGAATGGCGAACCTCCCCGGACCGCTCCTGACAGTTCCCGGGTGGCCTTCGGCCTGCAAAGTCGGAATTTGCACAC
>GRCh37;chr17:73628976-73629376
CTAGAACTCCTCCCAGTGTGAGCACTGCTGCGGCTGCAAGAAGCCCTTTGAGGGGCTGCGACCCCAAGGCGCAGGCTCAAGGATGCAAGGCTGATTGCAACACCCCGGTAAGGAAGCAGGGCCTGGCTGACTTTCTTTTAGCTGAGTGAATGCAGCTCTGAAGCCTGACCTGGGCTGGGACAGCCGAGGCGGCCACCAGAGGGCGCTCCTGCCCCCACTCTGCTCCAATGAGTAAATGCAACAAATGGTTCATCCCCAGGAGTCCGTGCGCCCGCACAGCGGCCGCCTGTCCAGCCTCTGGGAGGCTCTGGCATCCGAGTGGTGTGACCACATGGCTGGCTTCCTCCCCCTGCCCTCCTCAGGCCCTGACTCACTGGGGTTTTGTGCTCGGACTCAAAGA
>GRCh37;chr17:73628976-73629376
CTAGAACTCCTCCCAGTGTGAGCACTGCTGCGGCTGCAAGAAGCCCTTTGAGGGGCTGCGACCCCAAGGCGCAGGCTCAAGGATGCAAGGCTGATTGCAACACCCCGGTAAGGAAGCAGGGCCTGGCTGACTTTCTTTTAGCTGAGTGAATGCAGCTCTGAAGCCTGACCTGGGCTGGGACAGCCGAGGCGGCCACCAGAGGGCGCTCCTGCCCCCACTCTGCTCCAATGAGTAAATGCAACAAATGGTTCATCCCCAGGAGTCCGTGCGCCCGCACAGCGGCCGCCTGTCCAGCCTCTGGGAGGCTCTGGCATCCGAGTGGTGTGACCACATGGCTGGCTTCCTCCCCCTGCCCTCCTCAGGCCCTGACTCACTGGGGTTTTGTGCTCGGACTCAAAGA
>GRCh37;chr17:73635904-73636304
GCTGTGCCAGTCCCAAGCACCCAGGCAAAACCCAGTAGTGGTACCTCAAGACAAGGGAATGGAACAGCGAAGCCAGAAACCACCACCAGCCGCCGCCTTGGCCGGCAGCCCCCGAAGCAAGCCCTTGGTCTCACTGTCCTCACCGGCTTCCTCCACCCTGAGCTGTGTCAGCTGGGTGGGGACTGAGGGCCACCACTAGGTGGAAGTCACCAGGGGTGCAATGTGTGAGACCTGACAAACTTGTTCTGCGGGCTGCGGATGGGTGCGAGGGTGGAATCTCGGTGCTGCGACGAGTGTGGGGCCAGCCGTGGAGGCTCCAGGTGTTCTCTCTGCCCCAGCAGAGCCCGGCAGGAGCCCCAACAGGAAGCCAGCGCGGCATGGCTGCCACCGACTTCGTGCA
>GRCh37;chr17:73670991-73671391
cggctggtcttgaactcctgggctcaagtaatctgcccacattggcttcccaaagggctgggattagagctgtgagccaccaggcccagTGCACATGAACATAGGAAGTTTCTAACAATAGAATATGTTACAAGTGTGGATCTTTGTTAGAAGTGTTGTTTAACAATTAGATTACTGTCATAATTGTCATCTCCACTAGGTGGCATTCTCCTTTCTACTTTGGTTttttgttgtttttttgttttgttttgtttttgagtaggagtttcgctcttgttgcccaagctggagtgcaatggcgcaatctcagctcactgcaacctctgcctcccgcattcaagccattctcctgcctcagcctcccgagtagctgggattacaggcacatgccatgtcgccc
>GRCh37;chr17:73670991-73671391
cggctggtcttgaactcctgggctcaagtaatctgcccacattggcttcccaaagggctgggattagagctgtgagccaccaggcccagTGCACATGAACATAGGAAGTTTCTAACAATAGAATATGTTACAAGTGTGGATCTTTGTTAGAAGTGTTGTTTAACAATTAGATTACTGTCATAATTGTCATCTCCACTAGGTGGCATTCTCCTTTCTACTTTGGTTttttgttgtttttttgttttgttttgtttttgagtaggagtttcgctcttgttgcccaagctggagtgcaatggcgcaatctcagctcactgcaacctctgcctcccgcattcaagccattctcctgcctcagcctcccgagtagctgggattacaggcacatgccatgtcgccc
>GRCh37;chr17:73675668-73676068
GTCCTGTCCTTTAGGTTGGGGCAGCAGGGATTGGGCTCTGCAGGTGCTGAGTTTGCCCCAAACTAGCGAACAGGAGATTGGAGAAGGAGGCTGGGCGTTGCATAGGAAACAAGCTTTGTTTCCTGTGTTCCATTATTTTTTCGTCTCTAACTTCAAGTTTCTGATCTTGTCTCTTCGGTAAGCAGCAAATTAACAGGAGGTGGCACTGCTGTTCTGGAAAAAGAGCAGACGTGACAGTCCTGGGGCCAGCACCTCACTCCGGGAAAGGAGTGCCTGGTGGCTGAAGTGCTTCCTCCCCCTGTTTACCTTTGGCACCCGAACATCCCTTTCGCCACTCTCCTTTGTCCATTTTTACCTCGTTTGCTCTGGACGGTTTCCCTTGTTTATTTTTTTCTCCACT
>GRCh37;chr14:59974050-59974450
TATTTTCATCAGCTCTTCAATTGTCTTGTTTCTCACAGGGTATGCACTTTAAGGTTCAGGGCCTGGAGTTTATTCAACTTTGTCACTGTAACATCTGCTCCAGTGTCAGGCTCCAAAGTGCCCAATGTTAATGAAGCTAGTGCAGTGATCCTGGAGAGGGCAGGACCTGCAGGGCTGCAGTGACTATCATGGCCAGAAGAGGACAGTAGAGGGGTGCTGAACTGAGATAAGGGCTTCTCCAGAAGTCCTGTGGCAGAACCCATTCAACAGGGAACATTCAAAAGCTGGGAGGTTACAGGTGGCTCAGAGATGGCCAAGGACTTGAATAGTAAATTCAGATTTTACTATCACCTCTCCAGGAGGGTGGTAGGTTTCAGGGATCTGATGAGTGCCTAATATG
>GRCh37;chr17:73901037-73901437
AGGCCCCGCCCCTAggcccgcccccgggcccgcgcTGCGGAGCAGGCCTCAGACGCCTGTCCCGGAGGCCCCTGCACCGTCTGCCTCGGGCGCAGGTGGAAGGTGGCCGCGGTCTGTAGACGCCCGGCTCCGGAAGTGCCCGTTGGACGGCGGGGCGGAGCCGAGAGCAGTCATATGCTCGCCCATGGCTGGCCACCAGGGGGCGGCACAGACCGGGGTCGGCCGCCGGGGCCCTCCTCCAACCCCTGGACGCTGCGTCCTGATTTCCCCAGGGACGCAGGCCTGGTTGGGAGAAGGGGTGCGAGCTCCGATTCCGGACTCTGCTTGGGTTTAAAACCCAGATTGAGggctgggcgcggtggctcacgccgggaatcccagcactttgggaggccaaggc
>GRCh37;chr17:74117484-74117884
TAGCCCAGCCTTAGCCCCTATTACCGGAGGCCTCCGCTTTCTAGAACCCCGGGAGGGGCTTCGTGGACGTGGCTGTGCCGCAGGGGGGCGCCCTCCTCCCGCCGTGCTCGGGGGTCGAACCCCGAGCGCTCCGGGAGGGCTTAAGCAGGCGGGGAGGTGAGGCGAGCccgggccgggccgggccaggccgggccgCGAGGGGGCGCCCCACACCACCCTTGGCCTCCACCGCGCTCGCGCAGCTGGAACCTCCGAGAAGGCCCAGGGTGCAGAGGAAGGGAGAGGCCCAGGGGCCAGGGTCATGGGTGGGGACAGAACGGGGGCAGGAGGGGGCGCTGAAGAGGGAGGGAACGTGGAGATGGAGGGGAGGCAAACAACGAGGGGGCATCCAGAGGGTCCC
>GRCh37;chr17:74117484-74117884
TAGCCCAGCCTTAGCCCCTATTACCGGAGGCCTCCGCTTTCTAGAACCCCGGGAGGGGCTTCGTGGACGTGGCTGTGCCGCAGGGGGGCGCCCTCCTCCCGCCGTGCTCGGGGGTCGAACCCCGAGCGCTCCGGGAGGGCTTAAGCAGGCGGGGAGGTGAGGCGAGCccgggccgggccgggccaggccgggccgCGAGGGGGCGCCCCACACCACCCTTGGCCTCCACCGCGCTCGCGCAGCTGGAACCTCCGAGAAGGCCCAGGGTGCAGAGGAAGGGAGAGGCCCAGGGGCCAGGGTCATGGGTGGGGACAGAACGGGGGCAGGAGGGGGCGCTGAAGAGGGAGGGAACGTGGAGATGGAGGGGAGGCAAACAACGAGGGGGCATCCAGAGGGTCCC
>GRCh37;chr17:74244512-74244912
caagcgatccacctaccttagcctcccaaagtgctggaattacaggcgtgaaccactgcgTGTGGCTCCCGCTCATGTTTTTGCTCACAAAAAAACCCTTCCACTTGTGCCCTTTCCATTCCTGTCTGCCAAGGTGAATTCCACTCAGCTGAAATCCTGCCTCTTCCATGAAGCCGCCTCTGAGAACTGCTGCCAATAGGTGGCTCTTCTTTCTCAGAAGTTCTATTGCATGAATTATTTTCAGTATAACTTGATATTTATGTGCAAGATGCCCTCAGTCTACAAAGGCAAAAGACATATAcagttgtccctctgtatctatgggggattggcgctagataccaaaatccttggatgctcaagtccctgatatgaaatggcacagtatttgcatacaacc
>GRCh37;chr17:74404633-74405033
GCAGGTCTACACATTTAAAGACAGTGATTCTTCTGCTTATGAAAGAAAGAAAAACTCTCTTCATTTCTGAGGCAAGTGGAAGGCAGCAATGGTGGCCACTGACTGCGGATGCCTGCTAGGCACAGTTTGCCCTCCACTTCCCCTTCTACCTCCAAAGAGCAAATGACAGGTGCCAGCCGGCCTGGCAGGTGAACACTAGAGGGCACTGTGCCCACTCTGGGAAAGCACCAGATTTGTGAACAAAACTAAACCTTGGAATAAACCCAATCCCTACTGTTAAGGGGTGCCCTGCTTGTAGTTTAAAAAAAAATTGTTACTAGGAGGGGATCTGGGGTCGGGGGTGAAGAGATTTCAACTGTCCTCATGGGCTCTGAAATTCTAAACAACCTCAGAGTTGGTG
>GRCh37;chr17:74462047-74462447
ctgtctcccaaagtgctgggattacagcggtgagccactgtgcctggctTACTGCCTCATCTTGTTCCCTGAGGTTCTAGACCTCTAGGGTGTTGTCCGGAAAGAACAGGGCCATGTGGAAGTCAGCAAAGAGAGAGGCCGATTGAACAGCAGGCTCTTCTCAGGCATCGCCAAGTGACTGATTAGGATTGGCCACCAGGGGGTGCCATGGAGCCACAGTCTATGAAGGGACAGAAGAGGCCTTTTGGGGGACCCTGGAGGTTGAAGGTGGGGATGCCCAGCTGAGGTCTTGGACATGACCACCCCACCAACCAAGCCCAAGGAGGTCTCTGGTCGGTCCTGAGAGGTCTGTTGAGGGTCCCTTCTAGCAGGCAGGTGGGCCTCAGAGTGCAGAGGGGCC
>GRCh37;chr14:60099066-60099466
TCATTTTTGGGAATTCTGTCAGTTAAATACTGAAAAGACTGGTATATGATGATAGCCTGATCAGCACCGACTTCTCACTGCATGATATGAGGACAAGACTGAGAAGAAAGGAGAGGGTAAGGCAGGGGTTGCCTGGTGGGCTTTTGCTGCCCTGGCTGCTTTTCAGTTGGAGGGAGATCTTTAGAGCTGTGGCCACTAGGAGGCACTGCCAGTCCAATGATAGCCCCAGTTATCATTCCCTAAGTCCAGAAGGTGCCAGCAGGTACCTTTACTGATGAGTATTGTGTCCACCACATTACGGGAAACAGCGTGTACTGCCAATCTGACAGTCTGTATAGTGTGTATGGTGAATACACAATGTTCCCAATAAGGAACAGGGAGAAGCAAGCTCTCTTTAAAG
>GRCh37;chr17:74519156-74519556
GTACAAGGCTGCACAGAGAATCCCCCACTTCCTTCTCCTGCAAATAAACTGGGAAGGGATTCCTCCAGCTTCCTCGGTCTCAGGCTGCAGCGCGGCTGCAGCTCCCGAAAGTGAGGGAGCAAGTGGTCACCCCAGGAGGGTAATGGGATCCGCGGCGCAGGAGGCGGCTCCCGGGTGAGGATCCCTCCGCGGCCAGCAGGGGACGCTGTGGGGCTGCGCCGCCAGGACCGTTTTGCCAGGGAAGAAGCCATCGCGCACCTGGGTTCGTGACACCCGCGTCGCTCACAGCCCCAGCTCGCCCGGGGAGCTGACCCACTTGCTCAGCTCCTGGGCGAGATAGCTAACTCTGGGTGTAGAGAACAAAACCAAAGCCGAGACGTTGCTCCTTACCCACTAGTCC
>GRCh37;chr17:74864231-74864631
CTCCGCTGGGTGCGCATCTCTTCTGTGCTCTGCGGGAGCCAAAGCAGCTTTCGGCCCTCGGGGCTGGTGGCGCCCTGGGAAGCTGCTTGGCTCAGGGGAAGGAGCAGGGACCCCCGCCCGCCCGTCCTCGAAGCTGGTCCTCGGCGTCCCAGCCCCGCACGGCCCCGGGCAGGGCGCACAGCGGGGCTGCGGCCACGAGGTGGCGCCGGCGCGCCTTGGAAGCGCAGCTGCAGCTCCCGGGCCGCCCCAGCGCCGCTCGGCCGCCTCCTCCGAGGAACAATGCGGCGCCTCCGGGCGTAGCGTCGCGCGGGGCCGGACGCCGGACACCAGAGCGCGGGCGGCGGAGCCAGCGGGCGAGAGAGCGCGCGGCGGGCGCGGGTTGCCCTCGTCGAGAGCCATg
>GRCh37;chr17:75007256-75007656
ggatcacttgaactcaggagtttgaaaccagcctaggcaacatagtgagggttcatctctacaaaaagaaaaaagaagaaaagaaaaagaaaaaagactatagaccctcaaagtctaaaatatttactaactggccctttacagcaagtttgcagactactAGTTCAGAATAAAGTTCCTGGGCAGTCCGTACCACATGGGGGCAGTATAGCCTCATTACAACATCAAGATTCAGGGGACGaataaaatgtgataattgactacaaaactggaagaaaaaaagtaaaaataaaatattagccaataatgggcaaatcacttgagtccaggagttcaagaccagcctgggcaacatggcaaggtcttgtctctattaaacatattaaaattagccatgtgt
>GRCh37;chr17:75327471-75327871
TGTTTGTCGAGCGGGGGCGGTGTCCACTGAGGACTGGATGTTGAGGTGTGGGTGGGGGGAGGTTATGAAGCACTGGGCATTTCCCGTGCACCAGTGCCCCGAGATTGCAGAGAGGGGACCCGCCCAGCCTGGGCAGGGAGGCGGGTGGCAGCGAGGAAGGGGAGAGGAACTCGGGTGCAGAAAGCCTTTCCTCCAGCAGGTGGCGCCGCAAGCTCTCGAGAGTCCAGCTCCTGCGGGGTTTGCATTTTCACTGAATTTGTGGGCAGAGGCTGCCTGGGTGTAGTTTCCGCCAACTGTGACTGCTCACTGCGGGCGAGGGGAAGTGGAGTGCAGAGAATGCACCGGAGGGCAGATGACCAGCCCCCGCACAGGCACGGGGGTGCCTCCTTCCCCGCACAGG
>GRCh37;chr17:75426135-75426535
TGGAGTAGGCCTGTGTCTGGCCAGCCTCACTTTGTGGCCAGAGGAGGGAGACAGTGGTTCTGGAGACAGGAGCTGGCCTGGGGCTGCCCTCCCAGCCCCTGTTCTCCCAGCTCATCTCCTTGCCTTGCGGGTGCTGGCCACCCTCCCCCCGCCAGCTCCATCCCCAGCTTTCTCTGCCCGAGCCGTGACCTGTCAGTAGGGGGCAGTGGAGGCCTTGAAAGTCCTTGGAGAGGACTTTGAAGCAGTTTTTACAAATCTGTCCCTGGAAAGTCTCTCCTGTCACACCCCCAGCGGCTCCCTCCCTCCTAACATTTTTCCTGGGGTTGTCATGCAGCGGGGGGTGGAGGAACCCACTAGGCCGTGGATAGAGCAGAGCCATGTTGACACAAACCCTGGCTGA
>GRCh37;chr17:76246929-76247329
GGGCTCCTCTGGAGTAAGGAGCCAGACCCTGAGTCCTGTGTCTGCTCCCCCGAGGCCTGGGCCTTGGAGCCTTTCCTCTGTTCTGTGCATCTAGACAGACGTCCCAGCTGGGGGGCACTGGGCCCCTCCCCTATTAACTCTTCAGATGCTGCTGTCTGGCTCCCGTCGGGAGCGCGGGAGTGCTCCGAGTGTCCACTAGAGGGCACCAGGCACCAAGCACCGCCCAGGTGTCTGCCCGGCAAGCCTGGGGCCAGCCCCAGCCGCTGCCGCCCCCACGTGGCAAATCTGGGGCTCTGCTCTCCTTCCTTCCTCCCCTGGAGAGGCTGCCATCCCAGCCAGCTTCTCCATGGCTGTCCCTTTCTCCCCTCCGCAGGTCCCAGCCTGGTGCCTGGGAAGGGGG
>GRCh37;chr17:76356833-76357233
CCAGCCTCGGCCCACTGCCAGGTTCTTTGCCAACCCTGACGCGAGTGTGGAGCCCCCCTCCCCTCCCCTATGAAAACGCTTTCATGCACTGGGGTCTGCAAACCTGGTTGGTCCGGTGTGGGTTGGGCCAGGTGCTCTCGGCCGGGCTGGAGAGCTCGAGGTGGAACGATGGCCCCAACCTACGGCCCGCGTCCGCCAGAGGGCGCCCTGGGGTCTCCTAGGGGAGGGCAGTTTGGTGCTGCGCGGCCCAGGCCTTGGAATAGGCACGCCAGGGATCTGCGGGAATGGCTGTCTCCGGAGCTGGAAAGGTGGCCGAGAAGGGGGCATTCACACCCCAGGCTGGGGTCAGACCTGGGAATAAAATTCTAGCAGGAGAGAATTTCCGGAAAGCAGTTTTCCG
>GRCh37;chr17:76861820-76862220
ccgagattgtgccactgcactccagcctgggcaacagagagagactccatctcgaacaaaaacaaaaacaaaCAGAGAGCTTCAGCATGGGCGAGGATTCAGCTGGGTATGTTTGGACACCGGTGCTGGCTCAGACCAAGGTCACTTTTGCACCCAAGAGTCCTTCCGCAGCGCTGCAGTTTGGCCAGAAAGCCCCTAGAGGGCAGTGTGACGAAACTGAGCTGGGACGGCTGGGACTTACTTTAAAGGCTGTTCCCTGTGGATAGGAACAAACAGGATGCAGAAAACTGGAAGTAAGTTCCCTGCACCACGGGGGATTCTGTCTCCTTTCTTGTCTCTCCAGATTTTATTTTTCTGATGACAAACGTAATAAATGCCATAATTTTAAAGGTTTAATACA
>GRCh37;chr17:76989223-76989623
TTCCcagcaaacaggtccacctcatgctcactgcgttctcagggtgaggcatagggcctgacatatggtaggagctctagggatattcactgaacaaaagaaCATAGGAAAGAAAAGAAACGAGGTCGGATGGAAGAAACGACCCAGCCAGTTAGGCAGGCCTTGAGTCAATGCCTGAAGTGACCGAAATCACCACCAGATGGCAGCATGGAAAGCAGTTCAGACCGCGGCCTCCGTGGGGCCCGGGGGTCCAGTGCCCGCACCACTATGGGGCCCGGGACTGGGCTCCCTGTCCAGACCTCCAACCCAGGCACAGTTCCAAAAAGAACAAAACAAAACAAAAGTGCACTCCTCTTGTTTTTATAAAAGCTGAGTCCTGATGGCCTTGCTCAGTGTTTCC
>GRCh37;chr17:77015605-77016005
CTTTCATTGGATTTTCATTCTCCTTGTCTTCTTTGCATCCTCAGAGACTTCACCATAGACTCCTTTTGGAAATTCTCTTTAGTTTCTGTGGCTCTGCATAAAGGACAAGACATTCTTTATTGAATCATTCATTCATATGTTGACATGCATTTACTCACTCATTTCATAGTTAAGTGCTTGGAACTGGGGAGTCCACCAGGGGGCCCTCCCATCTTATTTATCAAGTAAAATATTGCCTAGTCGATCAGTATATGCCTGTCTCCATGTAACTGAAAACATTCATTGCCAAAACAGGAGAGTAAATAttcagaggtgaggaaactgaggcatagggaaattaaatggcttgATAGAGTTGCAAGGCACACGTGTACATGGCCTCAGGGGAGACTTCTGTGGA
>GRCh37;chr17:77024601-77025001
AAAGTGAGAGATGGAAGGATCTGGGTGGGTTAGGGGGTGACCACAGGTCTCTTGCGTCCTCTGGCATTCAGGGGAGCCCCCTCCTCCATGAAAGGATATCAATGAGGGCAAGGCCCATGGTCCTGAGGGTCCTCCCCGTGTGGTGCGTGAACTTAGATTCCTTTGCAACTCAGAGCTCAGGTCTGCTTGTGCCCATTAGAGGGCACTGGTCGGGAGAGAAAAATCATCTGTACCCCAGCACATGGGTCTTTTCCTCCCTTCTTCAGAGCTTGCCAGCATGCTGGTGTCTCTTCACCCTACAAAAGCAGTGCCCTAAAAATGCACATCCGATGGGCCACACTGCCCAAGCCCCTCACATTTTAAGgtgtgtgtgtgtgtgtgtgtgtgtgtgtgCATGCAC
>GRCh37;chr14:60816621-60817021
GTAAAACTGGGCTCCTGCAAGACCACCTCCATCCCTCGCcccaggtttcttgacatcagatccagtgctattgacaccaccacCCAGGCCAGGTGAATTCTTCTCCAGTATAGCACTGCCTTTTCACAAACCAGTGTTGAGGCTCACTGTTCAAAGTGGCCAGCTCCTGAGAGCAGCATTAATTTTAAATGGCCAGCAGGTGGCAGAGTAAATCCTAGTCCCAAATCTATTTCAGTAGTTTTAAATCATTTGAAACTAACAGCTGAAAACTTCATTATCAGTTCAAATAAGCTTAGCATTTAAGGTTTCATTAAAATATCGGCAATTATAATATGTAATATAGAGACCTAAGACCACTGTCAAACTAAAAGCTGATTCTAACACATGGCTTGCTTTTTTT
>GRCh37;chr17:77041925-77042325
ctgggcttatgggtagCTGAACTTAGGGCACAGAGATCCGTTTCCTGGATAGTCTGGGGTGCAGAAGTGGGAGCAGCATTAGATGAGGAGCTGGCCCATCCAGGGGGACTTTGCTGCCCCCGTGGGTCTGCGCAGCTCTACAGCCTGGGCAAGAAGAGCCACAAGCCAGAGCACATGTGATGCCATGAGGGGCCGCGAGGTGGCAGCCAGGAGCCGCCGCCGTCCATCCTGCCTGCGGGCTTGTCCTTCCAATCAGGTTGGAAACATAAGAGTCTCTCCAGCGGCTACAGCTGAGGGGAATCCTAAAGATCCAGTTGAACCTTCTTATTTGCAGACGAGTCAGCTTCATATGTTATTTTCTAGCATCACGGATATACGATAGGGAGTCCCGGCATTGTCT
>GRCh37;chr17:77184036-77184436
AAATTCTCACATTCCCAGAGGAGGCGGCTTCCTTATATCAGGAGTCGGGGGCTGCTTCCACTTTGTTCTGGCCTGTTTAATCTCCCCAGAAGGGCAGAAAAGCCGGCAGAGGGTCCCTGCAAGCAGGGGTGAAGCAAGCCCAGGGATGAGCCGTCGGTGCAGCCCTGGCAGGCGAGGCCTCGCTGGAGGTGGCCAGCAGAGGGCCCACTCACACCACCTTCACCGGCTGGCCTGCGAGGAAGGGCTGCTGGGGTGCTCCCCACCCCCAACCCCCTCTGCCTCCCTCTGCCAGGGGTCCTCAGCAGTGCAGAGGGAAAGCTAAGCCCAGCCCAGCTGCCGGGGCCAGCACTCACCTTCCGGCTCAGCGGGGGTCCCCCACCCACTGGCACTGTCCCCCTGG
>GRCh37;chr17:77813535-77813935
CGGAGAGCTTGACAGCCCGGAAGGGTCTCGGCGGCGACCCCTCGCCCACATCCCGGTGCCCGGGCCTCCCCCTCGCGGCACGTTCTCAGTGTTCACGGCCCCGGGACCCCTGCTGGGGGCCACGGAAGCATCCGCCGCCGCTCCCAGTTGCACCGAATTGCGTCACCAgcgccccgggacgcgcgggccccgccggcagggggcggAATGGGGCAGGGGCAGCTCGCGCCCCACTGCGGGCCCCGCCTCGCCTCCAGGCTCCGGGCATTTTGGAGCGCGAGGAGGGAAAGGGACAGGGCGGAGAGAAGGCCGAGGACTGGGTGCCAAGGAGAGATTGAAGAACGCACGAGGAAGGGGACCGAGGAGCAGCCAATCCCGGGGCCCTGGCGCCCAAGAACCT
>GRCh37;chr14:61736276-61736676
tatgcgtccatgtgttctcatcctttagctttcacttataagtgagaacatgcggtatttggttttctgAGGAGCTTTAATTTCTATAGCTACTATTTACATGCACATACACAATCCCCTAAGAGCAGATTTTTTTTGCTGTCGTTTGCATTAGACCCAAAGGTAATTAAATGCTGGTGATTCTGTCTATGTCCAGCGGAGGGCAGCAGTGCACATCTTTAGAACGGGATTCTCATTACAGATTGGACCGACAATCAACCTGAGAAATTGTACGCTGCGTTCCGTGTCGCTGCAGTCAGGCTCCGGCCACAGGTCCCGTCAGGGGCAGCGAGGCCACGGCGAGGTGACTTCAGGGGGCCAGGTGGCAGAGTTGAATCCTTTTCTCAGTTCTGTAGAACGA
>GRCh37;chr17:78448327-78448727
AGAGCAGGGCAGGCCCCCTCAGTGCAGCACCCCAGCGGCTACCCCAACCCATTGAGGCCTGCAGTGGGGGATAGGGAGGGGCCCAGCCCCTGGCCTTTCTCCGGGTGTTTTTCATTCCCCAATCTCCGCTCCTTCCCTCTCCCTCCCTCCTGAGGTCCTTCCTTCTGATCTGTTTTTCAGTTACATAACAAGCCTTAAGATGGCACTGTTTAAATCTGTCCGGCACATTTTGCGGTCTGAGCAGGGTCACGTGGCCTTGCTCCGCACCGGGCACCCCCCCCCCTCCCCTTTTACAACCTTGTTTGATTTCTGCGACTTCAAGACAGAGCCTCCAGCGCTCATCCAGGCGCCCTGGGTGATAGACTGGCTGGCCTGAGTTGGTGACTGAGAAACCTCAGGG
>GRCh37;chr17:78962750-78963150
atccactcttaactcaaaggctgtacaaaaaaatagattccaggccggatgtggcccgcaggctgtagtttggcaaaccctgGCTTACATGCTACAAGAATTCAGAGATATTTCAGATAGATATCGCGGGGAACCTGGGGAGAACCTGCGGGAGTGGATTCGGGGGGGTTGGACCGGGAACACCGAATCGGAACACTAGAGGGGGCTGAAGTCCCTGATATGGGGGCCTTGATCGCTCTGCCGGGTCTGCAGCTGCAGCCACAGCTAAGCGCTCCCTCGCGCGACggctgaagctcagacccagaggcccgcaggtcacgaacccaagaccccagaccctccatggcctgctgtggaggagagaatccgaaggtccacggacaggcagtccgtgagtgtg
>GRCh37;chr17:78997582-78997982
TGCCAACCACCCAGATGCAGGGGCCAGCACAGGACGGCCACTATCCGAGTCTGTGACCTCTCCCTTGTCCCTGATGTCACACCCCACTTGCTGTGGCCTCTCTATGCTGGTCTCCACAATGCTCAGCCGTCTTCGTCCGGGACACTGCACCCCTTCCGCCGCGCAGCCCACCAGCTACCACTCCCAGGCTGTCCACCAGGTGGCAGTGAAGGTCACCGATGTCAAGTTCGTGGCTCACCCTCCCAGCCCTGCACCCACCCTGGCTGCAGCAGAGTGGTGGGGGCCCAAGGAGCCCTCCAACCTCGTCAGGCCAGGGGGCTGGGATGCCAGGGACCACTTCTCCTGCACAGCAAAGCTTATTATAAAATCCAAATGCggctgggcgtggtggctcacgcct
>GRCh37;chr1:150045037-150045437
ACTTCTCTTTGTTACTATATTTAATGCACTGAAAGTATAAATCATCAGGTAGTGATCTCTTATGTGCACAACTTTCTTGGAGTGGGGGTTAGGTAGGGGAGATCTGGAAATAAACTAGGTTTGTGTTTACTATACAATTTACATGGATTTTTTTGATCCAATACATTCGGCTGTAGAAGTTACATCTATTCTCCTCTAGATGTCATTATTTATCTTTATGTTAATAGTGTTAGTGTAGTCTATTTGGTAACATTTCCAAAACCAAGGACTAGATTTAACAGTAAGTAGGGCATTTGAGAAGTTTTAAAGCTTACTTAAAGGTATTAGAGTTTTAGGGTTTAGACTACAGTCTAAGACGTACATACTTTCTTCAGCGTATACTACTTAAATAGAATAATGA
>GRCh37;chr17:79227105-79227505
TGGACTGTTACCATATTTTCCAGCCAAATGGCAGAGTCAAAGCAGTTTCTTTTTCCTGTTCGATCATTAGCAGCTAAGTAGCACAGAAAACTGTCATTTTTCATGTGTATTCACAACAAAAATATGTCAAAATGCGATTTACACCTAACTGGGGGCAGGGAGAACTAGACTCCATGTAATACTCAGTCATTACCACCAGATGGCGGCACGAGCCCACCGACCCACTCTCCCACAGTCCCCTccattaccatcacctccatcatcaccgtcatcaccgtcacctccaccaccaccaccaccatcaccgctatcatcaccatcatctccatccctaccaccatcaacatcaccatcatcaccatcatctccatccctaccaccaacatcaccatcatcacca
>GRCh37;chr17:79917543-79917943
GCCCCTGGACTCCTTCAGGTAGTAGCTGCGGGGGAGGACGCACCGCGGGGGGTCGGCCAGGGCTGCCGAcccgccgcgccccgcgcgcccAGCTCCGGCGGAGGGAACGCGCCACCTGTTCCGGCCGCGCGCGACGGTCGCACGGGGGCGCCCTCGGCCAGGCCCACGGGGAGCTCAGGGACGGCGGCGGTCCCGGGAGGTGGCGCTCGCGGGGCGGGGAACGGGCCGCGCGGGGCTGTGGTCCGTGGAAAATCCCCACGTTCCGCCCGGCGCGGGTCCCGCTGTCACCTcggcgcgggcggcggtcctcccggggcgcgcggcggcgcTTGAAGCGTGAAACGCGTCCGCACTGAAGGAGCGCGCTTGGCGGGGGAACGGGACGCCGCGGGGAGCGCGG
>GRCh37;chr17:79917543-79917943
GCCCCTGGACTCCTTCAGGTAGTAGCTGCGGGGGAGGACGCACCGCGGGGGGTCGGCCAGGGCTGCCGAcccgccgcgccccgcgcgcccAGCTCCGGCGGAGGGAACGCGCCACCTGTTCCGGCCGCGCGCGACGGTCGCACGGGGGCGCCCTCGGCCAGGCCCACGGGGAGCTCAGGGACGGCGGCGGTCCCGGGAGGTGGCGCTCGCGGGGCGGGGAACGGGCCGCGCGGGGCTGTGGTCCGTGGAAAATCCCCACGTTCCGCCCGGCGCGGGTCCCGCTGTCACCTcggcgcgggcggcggtcctcccggggcgcgcggcggcgcTTGAAGCGTGAAACGCGTCCGCACTGAAGGAGCGCGCTTGGCGGGGGAACGGGACGCCGCGGGGAGCGCGG
>GRCh37;chr14:64810851-64811251
aaggtttctgaggggagagggaggtagttgtgttccttggaggcttggtaataaaggaaaagaaaaaagcaaacagtggaaattaatatgtttatacaaatgagacagtattacagaatcagacatcatataaaccctcactcccaaaaaggcttgatctagtaaactttagaaactgcactcactgtgccaacagaagagggtagtattgagctaaggaacctagtgaGTAAGCCCTGCCTCCAGCTACCCTAAAGTAGAAACATCTGAAGACCAGAGCAATTCAAGGAATTTGAAAGTGAATACAGACAAATGGCaaattatattcacataaaattactttaagaagaaaatagaaagacactatcatctaaactgttcaggcgatgaaaaaaaaaat
>GRCh37;chr17:80064135-80064535
CTGTCCCTACCGGAGGCTGCATCACGGAAGGCGGGCACACAGGCCTCACTTGGGCGAGAAGAGACCCAGAGACGCATGGCCTTCCTCCTGGGCCGGCTCCCGACCAGAGCCCATCTGAGCTCAGCCCACAGGAAGGGGAGGTGCCAAGAACCCCAAGCACAGGTGGCTGCAGGCTGGTGGGTGCCGAGGAGGCCACTAGGAGGCTGAGACGGTGAGAGCCAGGGCCAGGCAGTGGCCTGAGAGCTGGACAGCCTCTGGGTATCTCCACACCCCACCCTTCTCCTGCCTTTCAGAAGAGTAAACGCAGGAGAACGCCCTGAGGCCCCGGAAGGAAAGTGACAGGCAGCGGCTGAGCTGGGGCGACAGGAAGTGGCAGCTGTCTCCGCTGTTTCGGAGGCAT
>GRCh37;chr17:80194224-80194624
GGAAGCCCTTGGGGCCAGGATCCTGCTGGGCAGCAACATGCTCTCCACGGGGCCAACCCAGGCAGGGCGCGAAGTCCATCCTGGCCCCTGTCCAAACGGGTCGGCTGTATTTATAGACCGTCTCAGAGGACAGGCTCCTGAGAGCCGTTCCTGAAAAGGTGGCTGTTCCTGAGCTGCAGGGACCCAAGGGGCCCAGCAGGCGGCGCTCACGTGTCATCATGGCCTGCGCTCGGGGAGCCTGCCCACGGGGTGCCCCTGGTGCCCCGCGGGGGGAGGGGTGGTGTGGGAAGGGGAGGCCGGCTCCAGGCTGTGAGCTCAGTCGGCTGGCGGGGGTAGAGCTGGCTGCAGGCCCGGCCCCTCTCAGCTGCTGCCCTCTCCAGGTCCGCTCTGCAGTGTGTGC
>GRCh37;chr17:80202158-80202558
CCAGCCTGTCTCAGAATTCCTTAGTCAACATTTTTTTTGTAAGACTGCAAAAACAGACAAGAAACAATAAAAAGACAGATTTTCTTTACACAGATTTAAGCCAATAATTTTTAGCAAAATGATACAAAACTGTCTTAACCAAGTAGAAGATTGGTAGTTACAGTGGAATCGTCAGGGAGTACAGGGCGGCCACCACTGGAGGGAGCTGAGGCCCTGGAAAAGGAGTCTGATTCTCTGCAATTCTCTCTCTGCTTTTCTTCCCAGCCCCGTTACAACCGAGTTCACGTGGGGGGCCGCAGTGCAGCCCCAGCGGTGGCAGCTCTTGGAGTCTGTCCGTTTAGTATGTTTCCCCCACGAGCGTCGCTGGGTGAGTGGCCTGGAGAGCTCCCGGTGTTAACAT
>GRCh37;chr17:80258647-80259047
GGACCTTCCCATTGGTCCATGACTGCCCAGCCGACTGGGAATTCACCTTGAGGTGCCCTGGCGGGGAGGGGGGCTCCATCTCTTGTCAAAAGTCTCTGCTACCTCTGGGCCTCAGTTTCCCCACCTGTTAGCCCAACTCCCTTCCAGGCCAGGAAGCGCTGGCAGGCGGTCTCCCACCCACGCCCCGTCCCGCCACCAGAGGGCAGGCAGTCCTTCTCGGCTGGGGCCAGCCCGGCGCAGCTGGCATTTCTCCTGCAGGATGCCATGGCCCACCGAGCTGGGAGGCCACATGCTGGAGCCGCCTGCGGGCAGTAGAGGCCTCAGAGGCAGGCCCAACCCGGGTCAGGGCAGGCCGGGGCTGGCCCAGAAGATTTCAGCAGAGAGGAGGGGTTCCAGATGG
>GRCh37;chr17:80309679-80310079
CAGATCAGAAGATGGAGGCAGAGCCGATTGGAGGAGGAGGGTCGGGAGGCCTCAGGAATTGCTAAAGGGCCAGCCATGGTTCTCAGTTCTTCCCAGCAACCAGTCCAGAGACCAGGCCAATGGCAGGGCCCCTTTGCGGGCTTGGCTGATTTGATGGTACAAAAGCACGAGCGTCCGTGCAGACTGAAGTGACCACCAGGGGGTGCTATTGGCACACAGCAAGTTGGCGCCCAAATCCAGAGCCTAGAAATTGATCCTGCTGCCTCCGGGCTGCTCTGCCGCACCCACAGGTGCCCAGGGATGCCAGGCGCCTGCCCCAAGCCATGTGGGGGTGGCACAGGTGCACCCGGAAGCCCCCAGTTTCCATAATCTTCCCTCCCTGCCAGGAGGCGTGTGGGTT
>GRCh37;chr1:150227735-150228135
tagctgggattacaggcatgcaccaccacgcctggctaatttttgtatttttagtagagacgaggttttgctatgctttggccaggctggtctggaactcctggcccacctgcctcggcctcccaaagtgctggcattacaggcgtgagccaccacgccTCATCTCAGTCAAGTTTCAGTATATCTACAAGGACAGGAGATGGCGCCAGAAGGCAGTGAGATGCTTGGTTTTGGTTTTAACGGTTTTAGCCAATGCAAGCAAGGAAAGGGCTTGAGAGAGAGGTCAGAACTAAAACAAAGGTGCCAGAGTTTGAGTGGAAACTAAGACTGAGTGGGGAGAGGGAGCTGTGTCAGTTTTTTTTTTTTTTAACTTACATATAAGGGTCCCCTTGACACCTAC
>GRCh37;chr17:80626393-80626793
cctcccatgttcaacagcgcccagtcccgagggggctgaggtggcaagggctggtgtgtccgtgctgccccaagtgtggacccacccggatggtctgcagcagcacctgggctcagccccaactgtgctccacgactggagcgggcgtggggagtgaggagaggccaggcatttggagcaggcacttctaagcctgcagggggcaggggtggccttcccaggcctccaagagcacagagacgcccgcgtctagagctgccccagggcagcgggccgcggcacgcagggaaggcggagctgctgcctgatccgtggatcgagaggcccagccatgcctccgctgcagccggcatcttggcagcagccactctagatgggccactgctaccatcaGCATCTT
>GRCh37;chr17:80739637-80740037
TGGCGCCTTACATGGGGACCACGGAATGATGTTACCTGTGATTCCATCTTGACGTAATTGGAACCCCGTGGGATTGATTTAACCGGGCCAGGGTCTTGGGCAGTTTCCTTTTCCCTCTGCTTTGGGTCCTGCCTCAGGCAGGGCTGGTTTCTGCGCTGGTGCTGGTGGATGGGCTTGGAGCCCCACCTGTTGCCAGCAGAGGGCAGTGGTGCCACGCAGCCGGGGCTCCCCAGGGTAGGTTTCTCTGCATCTGGGCTGCTTAGTTCCTGTTTAAGTGCAGAGACTGAACGAGCTCTAATAAAACAAGGTGGGTGAGTTGAAATTTGATTCTGTTCCTTTGCACTGGGCTCGGGTTGGATGTTCCTGACTGCTTCGTTGGGACACAGACCCTGGCCTCTGC
>GRCh37;chr17:80834554-80834954
CTGTGTTTAGTTAAAAACAGCGTTTCTCAGGCGTTGCTGTATTTTCTGTGAGGTTCAGTAAAATATACACGCAACAGCAACCATTTTGACTTCTCATGGCAGGAGCCAGCTTCGTTGAAGTGGGCCAGGCTGAAGTGAGGCCAGCTTTGCCTGCTGCAGCCCTGTGGTCTGTGTCCAAATTGCTGAGTACTGCCGGGAGAGGGAGCCGGGAGTGCCTGCGTCTCCTGCTGTCAGCCGGTCTGACTGCCTGAGCGGAGCTGTTGAAGTGGACTGAACAACAGTAACCTTAGAGGGTTAGACTTGGTGAGGATGGTAGATGATTTTAAGTTTCTTCTCTTTTTTCCATTCTTTCTTCATTAATCAATGTTCCACACTTTAAATATAGTAATTTAAACAAATA
>GRCh37;chr18:624000-624400
GGCTGGGGTTCAGAAGTCCACACTTGCAGGGAAGCCAGAGGTTTGGGCAGGGGCACAGGAAGAAAGGTCTGTTGCACCATGGTGCTGACCCGTGAGGCACTCCAGGGGCAGGGCTGAGGCTCGCAGGGACAGGTGCCACTGCTGCTGGGCTCCTCACCACCCAGAGCAGGACTTGGCCAAGTACAGCAAGCACCACAAGGGGGAGCACTGGGAATATAAACAAGAAGAACAAAGCTTGTTTATATTCCCATttatatttatttaatattacattatatataaatatatttattatattacattctaATTGCAGAGATGCCATCCTGCGTCTCGGCAATTACAATGTAACTCAACGGGAACATTTAACTTGACATACAAGAATTGTACTTTCTTGCAATGT
>GRCh37;chr18:2994525-2994925
tattttatacatgtatacaatgtgtaatgctcaaatcagggtaaatgggatatccatcccctcgaacatttatcttttctttggatttacagcttttaatagtttagatacaggttttctcagcctattgacatttttggtcagataattctttgcttgggaggtgaggagtgtagcagccctggcctccaaccaccagatgccagtagcaccctccccagtggtgacagccaaaaaaatgtctccggttatttctgaatgtccccggcggcgggtgggggcggtgtgtgggcaaaattgtctgcagctgagaaccactggtttaaacagatggtatatggccctgtattgataagcctgttctgactgggtccccacaaacatgttaggggtgggccGG
>GRCh37;chr18:3771310-3771710
TCTTTATTAATTGGGCTTTGTGTCTATTCTAATGAAAAAGGCACCGATGCTCCGTCCCACTCCTTCCTGCGCCCCCGTGGAAGGACGGTGGGGGGACGACGGCGTAGGTCCAGGGGAGCTGAGAGTGCGTCTGTGTTTCCCCGGAGACGCGCTCGGCCCGGGGGCGGGTGGCGGCGTCAGTCCCGGGGAGGACCGGCAGGGGGCGGTCGAGGCTGAGGACTGCGCAGGACCGCCCGGGCGGGACGTGCCGTGTGTACTGCGGGACTTGCATAATACCACTCTCCAAGTCAGGGTGCCTTCCAGGAAATCCTGAGCGAGTTGCTCATTCAAGTTTTTCCATGTTTGACGTTGGTGACTTaatcaaagaatcaaaggatgtcaggggcctggattgctgtta
>GRCh37;chr18:5073251-5073651
ggccagggccgtttcgctttaatcacttaaggtctccatttctcatctgtaaactggagaagctgaatgaaatttgttctcatatttctctatctctaaaattccatgatATCATCTAAAGTTGGGGAGGAGCGAGTGGGAAAGGGAGGGTAGCAGACTTCAAGGATGATATTGTGTCATTTCAGAACACGGTCACCAGGTGACAGCATTGCACTTCATTTTGATATTGTTTCCAAGGACCGATTTTGCCATGCTGTAACTCCACCCATGTGCTTGTTACAAAAATAAGTTTCTTTCTCCTAGAGGCTTTTAGCTTAGCACTCAATTACCCAAAACACAGATCTTACATATCTTGGGACAAAGCCATACATCCTTGCACTCTTCTCCCaattattttaaa
>GRCh37;chr14:65138226-65138626
atatatatatatccagtatatatCCAGGCAGGACCCTGATACACTGTTCTCACTCTTGATCCAGATAATCCCTAACCCATTATCACCTCCCTTTCATGAACTGAAAGTAGTTTGTTTTTAGGTTTGGCTCTATTGCAGGGCTGGATCTATTGCGATTCTGAACACTCATTTTAACCATGACCTTCCTTACCTCCTCTAGGGGGCAGAAATGAACCACTTGTTCATTCTTTGGGGCTGAACTTTGCGACTTTCTCAGACTTTCATAAGAAAACAAATACCCAGAGGAGATCAGAAAGAAAGCAGATCTTATACATGCTTTTCTTACTAGGTTGAAATGCAGTTGCAATCTAGACTCCTCTAAGAGACAAAATACTGTTAGGCACTCTggcgttgaattcaa
>GRCh37;chr18:9073577-9073977
TTATTTTTTCCTACAGGCTGATCGAAGATGATGAAATGCCACATTCGCTTCAGTAAACAGACATCTCAAAGTCCAAAGGAAACAAACTCAAAGGTTAGTTCATTTGTGTCTCAAATAATATTCATCAGCTGGTTTGCTAACTAGGGCAAGTCTCTCTGAAGCAAATGCACGAAGGAACGCGGGTATCATTATCCACTAGGTGGCAATATAGAACAGGAGTAGCCTTAGCCTTAGCCTGTTTACTGACACGTGGGTGGTGTGAACCGCAAAAGAATTTCGAAATCCAGGACTCCCCAGTAATTCACATGGATTCAGACTGAAAGTTTACTCAGCGCTCCTGGCATGTTTCTGCCCTTTCTTGGAACAGCCCTGAATTTCAGCTTCATTCTTGCTGACGGGC
>GRCh37;chr18:11655291-11655691
GCAACACAACCTCCCCACGTGATAGCTATTAGTAAATAGCTCACAGCTGCGAGGAGGGGCTCCAAAGGACACAACACCCTGTGCCATGGGGTTTCCACGAAGATACATTCCTAGGTGTGGGCACGGTACTCCTCCCCTCCCTGCGGCAACGCGACGGGATGGCACCGGCGCGCTCTGGGGTTCGGAACGAGGCCAGCAGGGGGCGGTCTACACCACTGAGTGTTTTCCCAGCTCGGTTTGTTGTTTGGAAGGAAATTCACGTGTGATCAATCACACCTTAAATATCTTCTGTAGCTATAAATATCAAACATATGTTTTCTAAATGGTTTACACTCCTTATCTCCCCTTTTATAAGTTCAATAGTAGAGAGGTCGTGGTGAGGGACAGAGAAGGAACACCA
>GRCh37;chr18:12394415-12394815
aaaggtaaggggtggagcctagaaagttgcatctttaataTGCATTAACCTAGTGGGAGAAACACAAACATAAACAAGTGCAGTAATGAGGAACCAATGTGCTGGGTGTGAACGGAGGCAGCGGGAGGATTGCAGGATGACAGAGGGGCGTGAGAGGCACCCAGGCGGGCATTATGAGGCCTGGAGGGCATGCCAGCAGAGGGAGCCCCAAGGGGCAAATCCCAACTGCCTAGCTGTTAAAGTCTTCCAGAGGAGTGAGCCACAGCCAGGGCTGAAGGGGCCGCACAGTAGGGCTGGTCATACAACAGCAACCTGAGAGGAGCTCGCTCACATCGTGCACTGCCTCGCATcactgtgctaaggacttcacacttattctcctttcattctcacaagtccc
>GRCh37;chr18:12394415-12394815
aaaggtaaggggtggagcctagaaagttgcatctttaataTGCATTAACCTAGTGGGAGAAACACAAACATAAACAAGTGCAGTAATGAGGAACCAATGTGCTGGGTGTGAACGGAGGCAGCGGGAGGATTGCAGGATGACAGAGGGGCGTGAGAGGCACCCAGGCGGGCATTATGAGGCCTGGAGGGCATGCCAGCAGAGGGAGCCCCAAGGGGCAAATCCCAACTGCCTAGCTGTTAAAGTCTTCCAGAGGAGTGAGCCACAGCCAGGGCTGAAGGGGCCGCACAGTAGGGCTGGTCATACAACAGCAACCTGAGAGGAGCTCGCTCACATCGTGCACTGCCTCGCATcactgtgctaaggacttcacacttattctcctttcattctcacaagtccc
>GRCh37;chr18:12744128-12744528
tgttgcttttgaaaattatttaattatatAAGTGATGAATACAGTCCCACTATAAACTGCTTCCTAGCTGGTCCTTCCTACCCTATGCCCCTCCTCCTGAGTGACCCATTTCCAGTTTGCTGAACGCTCTCTGACTTTTCTGTGAATCACAGTATGAAAGAATATGGCATGTCCAGCTTCCTATTAAACCTTCCAGTAGAGGGAACTGTTTGACTATCTTCTCTTTTGATGCATAAGTTCTATTTCTTTTTTCTTTATGAAAGTCTAAGCATTTTGTATGTTATTTCCACAATGCAGAACGGTATATCAGATTATAAAGTTAACTCTACTGAGTAGTTTCTAACCTAAATAAGATTTTTACATCTTATATTCCCTCTTCCACCTTTTCATTGGTTTTTGT
>GRCh37;chr18:13832109-13832509
GTCTTTCTTCTTGTCCTGGACCATACATAACTAGAGAGAGCAAAGCAATCGGTGACTTCAAATGGAGATCATAACCCAGAACAGAGAACACAGGTAGGCAGCGCCACATCTCAGAGTCCCTGTCAGGAGACGTCCACTCATCTGTTCGGCGCAGACTGGTCCCTTTAAAGTTAATGGTCAAACTCTTTTTTGCCAGCAGGTGGTGGTAAACTTACCTCAAAATTTTTGTGTCTTCCACTAACCCTCTGACCAGCCAGTTAATGAGTTAAAACAACCCCAGGTGAGAATTCTTTCCAAGGCCTCAGTGCTTAAAAACTGCTTAAGTccgggcatggtggctcactcctgtaaacttggcactctgggaggcagaggcgggcagatcgcttgaggccaggag
>GRCh37;chr18:18775121-18775521
ggtagctacttcatgatgcaacttcttaatttctaaattcagatctggtgcccctctctgagctctcaggaatcatgtccctattttcaATTGCTGTGGCTATCACAGTGGTCTTTTTCCTTTGTCTCCCCTCATTTGTTTTTCTGCTGTAATTGAGAAAATAGTAGTCCAAGTTACAGATACTCCTAATGAACACTAGATGGCACTCTTATCTTTTGTTTGAGCAAATGAGTTGCTATTAATTCTACGTCTAAACTCAGCTTTTAAAATTGTCGTTTTCCTGGTTAAATCTCAGAGTTAAAAATAAAAGCATTTCTGTCCTGAAGTTGTTTGTTTGTTGTTTGTTTTAATGAAACCAAGTCTTTATATGTATGCAGGTTCAACAAGGAATCACTCAATC
>GRCh37;chr18:19494680-19495080
ggcttaggtgatccacctgcctggcctccctaaacactgggattacaggtgtgagccattgcacctggccTTCTCTGATGTATGTTGACCATTAAATATAAGTGTCTTGGGGGATAAAATTACTTGCTCGTTTAATGTTATTTAAATTTGATTTTTTTTTATCTTGAAACTTGTGGACATGCCTTATCTCCACCACTGGGGGTCAGGCTCAGTATGGGGAATTTCTGCTCATTCCATCCCACAATGCAGTTCTTGGGGGCAGCAGAGGGAAGAGGAGTTAAGTAGACTGAATAATGAGGAATGATGGGAAGGTAGAGATGGTGGGATGGGGAGGGGTTGAGAGAAGCTGAGAACTCAAAGGGAAGACTGGGAGAACTGGGACTGCAGGGAGAAGTTAGGA
>GRCh37;chr18:20393589-20393989
CTCATTTATTCTTTTCTTTGACATATGCTCTTATTTTCATTGTTTTCATCTTTATAAAAAATATTGATGTTGCAATTATGATTCGCAAAGGAATATGTCCTAGATGACCATATTTATAACTTCCCCAAAGGTCCAAAGAACTTTTTTGGATGTTTTGTACTGGAGTTGGTCTTGAGTTTCTGCACATGTGATACACTAGGTGGTGCTAATTGACTGAGCTGAGCAGGGACACTCTTTGCAGCGACGTTAAAGACTAAACCTCACTGAATAGATGTTTTTACAGACGTCAATCAAAGGAGGAAATCTCAATTATTAATAACTGCACTTCTTGAAGATATAAAGAGAAAATGCTATTAATAACGATCATGGTCTTTTCCTTCCCAAATTATTTATAATTACC
>GRCh37;chr18:20426052-20426452
aatgggtatgctggatcacctgaaggcatctttgcctatctatttttgtacaaatttggaagtactttctttaaggtaaattcctataatggaatttcttgatgaaacagtgtaatttcctatgtaggggcaaactgctctagaaagaagtgttatcaatgtacattcccacaaataatgtacgagagGAGAACACTAGGTGGTGCTAAGCATGCTAATTTATATTTATTATGTCGCCGGAACTGGTGAGGCTTATTATCTAGTTTGGGCCTTATCCCCAAATAAAACTAGACTAGTGCTGATATAAAGGATTTCAGATCTTAAGTCAGGTCTTCCTCGGTCTCCCGtcagacttatcacatgcagtcccagagagcagaatagtcccagcatttggaaa
>GRCh37;chr14:65239113-65239513
AATGACTTCTGAAGCTAAGGAACATCTGAAAGCCACTGCTCCCAGCCCTGAGCTCCTGGCTGTCTAAGGAGGCAAAACCTCCTGGCACTTATCCTAGAGGTTTTCCTGCTGACAGCCAGGTGGGGACTGACACCCAGGGCTCCTGGAAATTGGTAGCAGGTGGGCGGCAGGGGGCTGAAGGTACCTGGACACCCAGCAGGTGGAGCTCCCGCTCGAAGGCTGTGTGCACCCGGTGGAAGGACTCGGCCGTGCTGGCGTCCAGCCCCACGTCCTCGGGCAGCTCGCGGTGCTTCTCGTCGATGAGGCCCAGGATCTCGGCACCCGTGTAGAAGTAGCGGTGCAGGTCATAGGAGGCGGCCAGCAGCTGCATGCGCGTGTCAATGAGCTCCAGGAGGTCTGC
>GRCh37;chr18:21414444-21414844
TGCCCTGATGAAGTTCTTCTCTTCCAAGAGCACTAACTGACAAGGGCTTATTAAAAATGGTTTTGTTTGCATAATATTTCAAGATGTGTGCAAATGTTCAGAGCATGCTGTAATTAAAGAATCAGCACAAGGGGTGTTTCCACATGAAATTAATTGTATACTAAATGGGACTGGAAGTCAGAGTTCCTTGAAACAGCAGATGGAGCACTGCAGTAAACCCATCCAGTTCTTGGCCATGGCCTTGAACATTGTATTACTACTACTTTCATGTTGCTTTTTGTCAAACCCAAGATGACCTGAAGCAATGGACATCTTCCCTGTTGTGAAAATGAAAACAAATAAACAAATAAACAAAAACTTATCCAAAGAGTTACTTTTAGTAGCTTAGAATGGAAACTTT
>GRCh37;chr18:22180020-22180420
ATTGTGTAGGGATACATATTCTAAGCATGGAATCCACCATTGATCCACTGGATTTTTTTTGAATGAATTTATTCCAATGGGAAGGTGGCACTCAAGTTTTCAGTATCTCCCTGGGGAATTCATCTGGGCGAGCAGACTACTAAATGAATGACTACCAAATGAGTTTTGTCTACCAAGGGTCTACCAGAGAGACCACATGATGTCGCTGTTGCTTAAATATATACGAAAACTCTTTTGTGAGGATTAGTTTATAAAGGAAGTTTCAGGAAGATGGAAAAATGTTATTCCAATAAGAGAAACACTTTTATACACATAAAAGGCATTTTTAAACGTAAAAACAGCTGACTTATATACCAAAGCCTCCttttaaatttttatttattattGTTTTTCCTTTACT
>GRCh37;chr1:11898705-11899105
GCTGTGGGAGAGGTGAGCGAGGCCCCGGCCCTGCCCCCACCTTTGAGAGAGGATCCCCTAGCCAGGTGCTGTTTGTGCACCCAGGCTTCTCACCAGAAACGTAGGCATCCCACCAGGAGGGGAGAGTGTGGCCCAACACTAGCTTTGAACCCTGCTCGGCTTCCGTGCACTCGGGACCCTTTCCCCTGCCTGCCAGCAGATGGCACCAGCGTCCCACTGGCCGTCCTTTCCAGCCAGAGCCGCGCCTCTACCAGGCTGTGTCTTCCTCCTGAAATGTTGCTCTTCACTCCGTACCACTGGTGTTCCTTGGTTCTCCACCTGCGTAGGGATTTGCGCATTAGATGAGAGAATTTCAAGCAAAATACTTTGAGTTTTACAAAGATATAAAACACCTAGTAAT
>GRCh37;chr18:24943875-24944275
TTAATGTCAAATTTGTTTGCTTTAATTATGTTAAGAGGTTATGCTGGAAGGTTATCCATTTAGTCTTTAACAGCATGAAATAGCACTTACATTATCATTGTCAGTTTCTGCACATAAACAAGAACTTGATTAACTGTAGCTAACCATGAAGAAATAAATGTTCTCTTAAATGCAGACATTTTTAGTGGATAAGCACTAGGTGTCACTAGTATACTCTCAACTACAATTATCTATACCTTCAGAGGAACTTTAACTGAGGTAGACTGATGAAGAAATATAGGCATTCCTGGCAACAATGGGAACTGTTTCTTCAGCAAATAGTGCTTCTCTGTTTAAAATCAGATCAGACAAAGGTCTTTGTAAAAGATTTTAATGAATTATAAAGAAAATAGTAAGGTAA
>GRCh37;chr18:31702655-31703055
tctccacaatctcatgcCAGTCTCCCATGTCTTACATCTCCTTGCTATTATACTCATTGCAAATTCATTACCTATATAGTTATTTATACAGGTGCATACATGCAGGCACTTTAAGAAATTTGGTCATTTTATTTTTTTTTACACTATCAGAGTAGCAAGGAAAACAAACCTCTCGATCTGAGTGAGAATCACCCACTaggaggcattaaccagctactttttaaagccgcattggctccttttcaccactagggagcactaaagtagtaatttactaggctgtcataaacaactaatgaagtttctccaaaaggtaaattatatttcaaagaatattcactgggatattataatttaatataaaaattattGATGATGTGGTGTGTGACACTAGCTGATG
>GRCh37;chr18:32585939-32586339
AGCGTGCGAGCATGTCTGTGACAGAGATGACGAACCTGGAAAGCCTCATTTTTTTCTGTCTGGGATTTGTCTTTGAGATGCAATCATTTTGACCTTCAGTTATTTCGAACTATTACTCTAAGTCTCTGTAAGTAATGTCTTCAAGAGTCACCTCCAGGAGCCCTTAGAACAAAGGAACAATTAACTGAAATTCCACCAGATGGCAATGTTTGGAAAGCCATTCAGAGAGGTCCCAAGCTACAAGCTATTATTGTTCACACAGAATAGTCTCACAAAGTGTGGTGTAACATCCTATATTTCATCAAAGGTACTCTAAACATCTTTTATTTTACTCCTATTTCTCCACAGCATCAAACATTTTTACTTAAAAAAAAAGTGTGTGGGGACGTATGTGTTTTCT
>GRCh37;chr1:150951920-150952320
CCCAGTCTCCTGCATGTGTCTGAGGTCAGCCTCGGGGGCTCCCCTGAGTAGGTATCTACCTGAGGCTCTTCCCCTGATGCTACCTGCATACCAATTCCACCCAGGAACCTGGCGTCCTCAGGAGGCTGCACTTCCCAAGTGGGCTGAGACAGCCCCTTAATATGTGGGGCTGGAGCCAGAGACCTCAAGGGGCCACTAGGGGGCTCGAGACTCTCAGTGGCTGCTGACGCCCTCTTGTGGCCATTTTGGGGATTGGCCAGAAAAGTTTCAGAAGCGAGCCAAGATCGGAATTCTTAAGGAGGTAAGTAATAACAACAGTAACAGTTACCATATAACAATACTTATCGTTATATATTTGATAACATTGTGACATTTCTACTTAACAGCGCtgtgcccagaa
>GRCh37;chr18:32987830-32988230
agaaggatgtttccagacaaggaaaaataattatacaatacaatctacctggttcatttgtgaaaaaatttgcaaaatcatactatgatgaagacaTATCATTACATTGTATTGCAACTGTATGTTAGAGGAAGAGGATGAACTAAATTCCCGTTTTCTGAGGTAGTATTATAGTATTCTTTGCCTTCTTCTCCACAAGAGGGCGCAAGGTGAATGAACCTTTCCTTTTGTGGCCTGGTCTTCATACTCTGCCGTTGGCATTTCAATCTAATCCACAAGTATTTTCAAAGCAATGGCTCTTTTCAACTTGAAAAGTGGAAAAGTGGTCTGTAATGGTCTGTAACCACCTTTCAGACCCTAAGCCTGGGTCTAGGAGAGCATTTCCGATTGAGCTTGTCTG
>GRCh37;chr18:33336462-33336862
tccatttccttttaaacggagagatctcttaggctcttctcacttttttagtcattgagtgagttgatacaccccaaaatggggatggcaggccaaagagtcacaaagcatcctcgcgtcaggcattcagttccagcaagagcttggtCACAGCTGCCTTGGAACAAAAAAAAAGTTTATTTGGCTTCTCTTCCAGCAGGTGGCGCTGTTATACTAGGAACTGCCTCTGAGTAGTCCTGCAGCCATTAAATCTTTAATTAAATTGATTTCTCTTTCTCTTGCTGTGATTCTTTGTCTCTGCTGGGCCACCAGGTATTGTTTAGGTAGGTAAGAGGGgaagaaaaaatgataccagaaggaaatgtggaacattagaaatgaacaagaacagaaatggcaa
>GRCh37;chr14:65289920-65290320
CGGGGAAACTTATTCGGAGCATCCAACGTGAGTAGATCCTGACAGAAGCAGAACGCCATGTCATCTGCCTGGGCGTGCTTCCTACCAGGGTCTCTGGGTCGTTTGTTATAAAATATTgcagcagcagcagcagcaacagtaccggcagcagtggcagGGATGGAGAGCTGCACGTAGCAAGGGTCAGGACGGCCAGCAGGTGGAGACGTCAGTCGCAGCCAGCTGCTTCCTCCAGACCAGCCGCCCCGCCGCGGGGAGCACCCCGGGAGAGAGGAAGCTCTCCTGGGAGCCAGAGGCAGCAGGGCACAAGCTGGGGAAAGCAACCCTCACCCTGAGGACTAGGCCAGGACCTAACCTGGTGGGGGAGATGGGGACAGGCCAGGGGAAGGGAGAGGCTGGA
>GRCh37;chr18:43245064-43245464
GAATGGTGTCACCTCCCAAACACACTGGTATCTGCAGTCCCTGTCCCTTCAGAAGTGGGAACACAGTGCCTTCGATGCATCCCTTCTAGTGTTTTGACACCCTGACGACTCATGAGTGCAGAACGGGGGAACAGGCAATTCAGTCTGAAAACACAGGGTAGTCAGAGCCCAGCCTGCTATTCTCACACTTGACCACAGGAGGGAACCAAAGCATCAAGAAGGAAACTTCCAGGGGCCTGAACATCTTTCAGGATGCATAAAACCCTACTGAAATTGGTGGTCTCTAAAAGTAAATTACCTGTAATAATAAAAATGTTTAGATCCACATTGCAAGAGTTTTCTACAATTACAAAGGCTTGCCAAAATCTGCTTCAAGAGATTACATGGATGTCTCTTGTCC
>GRCh37;chr18:43313473-43313873
GGAATCTTATATCTCTCACCAAGAAATCAAACTTAAGCAACAGTTTCATATGCTAAAAGCGCTCTTCAAGTCAGAGGCTCTTGATTTAAAAGAATAACTTTCCAAAGGAAAGGCTAAAAGAAAACAGAGCAGATTGCCTTACTAAACTCCCCTTTCCTCTCAGCCACTGTAGACCTGTCTTTAGCCGTGACACCTGTAGAGGGAGTCATTCTCTATcaggggtccccaacccctgcactggagacaggtacctgtctgtggcctgttgggaactgggccgcacagcaggaggtgagcggtgggcgagtgagcatttccacctgagctccgcctcctgtcagatcagcagaagcattagcttctcataagagtgcgaaccccattatgaactgggcatgtg
>GRCh37;chr1:150997026-150997426
AGCAGCTGGAGTGTCCGTACCTATCTTTCTTCCTCTTTTCCCATACCCTCCCCTCCACAGAAGTGACACAGCCCTAGAGGAGGCAGTAGCAGAGGTGCTAGACCATCGACCCATCGAGCCGAAACACTGCCCTCCCTGCCATGTTTCAGTTGAGCTGGTGGGGTCCTGTGCTACCCTGGTGACCGAGAGAATCCTGCAGGGGGCACCAGAGATCTTGGACAGGCAAACTGCAGCCCTTCTGCATGGTAAGGGTGGCTTTTGGATTGGGACCTCAGTAGTTCTATTCCTGTCCCTGAGAAGGGAGGGTGGAAAAGTCTAGACGCTTCCAGCCTAACCATATGCTCTCAGAGCCATTCAGCTCATACCAAAAGATAGGATTCTTTCAGGGGACAATTGAGCA
>GRCh37;chr18:44025894-44026294
aagaatccaggctgtttttcctgtagtttccccttacctggattttactggttgcattcttgtgttgtcacttaagatgttccttagtttcttgtattctctggaccttggcaccaagattaaggcttgagtagattcaggttcaactcttatttcttggcataaatacttcataggtgatattgtattcttccaccagagagcactactgtctggttgttgcttcttttgtgatgttagcaacaatcaatgatctttgcttagatcctttatttctttaggggaagcaaaatgatgacaaaaattcaagaaaaattcaatcatcccttattcatttattagctgaaaaacttttacaaagagaaatttccactcatcaaatatttgattacctggaaat
>GRCh37;chr18:44626591-44626991
ACTGACCAATGGCTGGTTTTTTGGCTGTTTCAGGAGACTGAGGGCTACTCAGGCTCAGATATTAAGCTCGTCTGCAGGGAAGCAGCCATGCGGCCCGTGAGGAAGATCTTTGATGCACTTGAAAATCACCAGTCAGGTATGGGTTGGATCACCATGAAGGTGTTCCAGGAATTTGTGTAAAAATCCCTCTCACCAGCAGATGGAGCCTGGCGCCTGTTCTTGGTGCCGCTTTACACTTGGCAATGCGTTTTTTGGTCAAATCATCCCTCACTCAACTCATTCCTCCGTGGGTGTTCTGATTTGGATCGACTTTGCTTGCAGATGATAAACTCCTTAGGGCTCAGGCTTTTATTTCTCTGGCACACTCTGATGTTGGGCTGGATCCATTTGAGGCACTATA
>GRCh37;chr18:45072038-45072438
cccacccaagcgatttgagtaaaggaccaaggagggagattgagatggggtggagctgattagggatggctgcctggcagaggtggtatttgagctgggcttgatggctgagtgcgagttggatgtaaagaggtggtgttaccagtggagggagcaaggtgaagtcgggtgtctatgggaagagcaaggagtacagcaggtggcacagaggagcTTCCTTACATGCTCAGGTTTAGTCCTCTTGGTGAGGAAATAGCCCTTCTTCTCTGGTCATAGCATCAATTCCTAGATACTAGTGTTGAGAAATGCACCTGGCGCAGTCCTTTACCCTTAAACAGGCATCACTATCTTTATTTCAAAGTCAGCTTAAGGTTGTTTACGCCTAAAGAGATCTCTTTGG
>GRCh37;chr18:45071987-45072387
aggagctgacggtagaagaaggaagccatgcacttatgtaactcttgcccacccacccaagcgatttgagtaaaggaccaaggagggagattgagatggggtggagctgattagggatggctgcctggcagaggtggtatttgagctgggcttgatggctgagtgcgagttggatgtaaagaggtggtgttaccagtggagggagcaaggtgaagtcgggtgtctatgggaagagcaaggagtacagcaggtggcacagaggagcTTCCTTACATGCTCAGGTTTAGTCCTCTTGGTGAGGAAATAGCCCTTCTTCTCTGGTCATAGCATCAATTCCTAGATACTAGTGTTGAGAAATGCACCTGGCGCAGTCCTTTACCCTTAAACAGGCATCACTATC
>GRCh37;chr18:45122489-45122889
CCAACTGAAGAATCTGAGAAAGTGAGAATTCATTCTTCAATTCACACCTTCCACCAAAAGAAACAGATGCCTCACAAGCACCAGGCACCAGAAGACACTCATGACACTGAACTGCAAGGGCAGCCTTGCAGCCTGTCACCAGCCTAAGTTTGGGGGGGATTAGAGGGGTAGTTAGTGACCACGATTGACCGGCCAGTAGGGGGCAGTCCAGCCCAATGGGAAAGGAGGCTGAAATGGATGTCCAGAAAAATCCTGGTTTTATTACCACTTGACTATTGATTCACTGTGAGGTCCTCCAGTCCTCATCACTTCCAGTCTTTGGGCCTTAGTCTGTATAGTTATAGAATATCCCTAAGACTGCCTGACTTCTGCTCATTTCACAGACATACTATGAGATATC
>GRCh37;chr18:45458080-45458480
ATGCCAGGTATAAGTGTTTAACCTAAATTTTGGTTCCGTCTTCAGTAAAAATGATATCAATAATCCATGTCCCGAAGGGTCTTTGTGAAGTCTAAAAGAAACATCTGTCACGATGTCCCTTAATGGCTGGGATATCTTCCCTTCCCCTTTTCTCCACTGTTGCGACGATTAGGCCCCAACTTGCACATCTGCCCTACAGGAGGCAGCAAGGCCCTAAACTTACGGCTGCCCAGAACATAACTGCACCCAGGGAAAACCTTGTTGCGGTTACCCTTAGGAACACCCAAGCCTCTGCTGACAAAATATTGAGCCCAACTAATCACATCAGGTGTTTACTATGCACCCACTGTGACACAGGCAGGGAGTACCGTAGAACTAAAGTTGAAAAGAAACTTAGGTT
>GRCh37;chr18:47085686-47086086
GAAATTTTGACTGCAACACAGCAGAAGTTCCATCAAGACTCCTCAGCTGGAACTCCTCCAGGCGAGAGGCTCTTCAGATCTCCTTGTTCTTGGGAAGGATGAAGCAGAACAGTTGACATCATACATTCTAATGCTACAATTATAATTTCATGATGTCCTTTGAAAATTCTCGCATGTTATTTTAATGTGGAGACACAGGAGGGCACTCTAACCAACTAGCAATAAAACCTAAATGGTTTCATAGCCTTGGCAGTTAAAAAATAGATGTTGATTTGTTGAACCTGTAAAACACAGGtttttcatttacttatttatttatttgcaaaggagtttcactcttgttgcccaggctggagtgcaatggtgcgatcttggctcaccacaacctccgcctcccagg
>GRCh37;chr1:151072254-151072654
accctaggaaaacttcatacttttctatgccttgtttacttatctgcaaaattgggatataataatacctactttatgaggttgttgtgagagtttgagaatttgtatttcaaggtccattttataGTAGGGCTTCAATAATAGCTATTAAATGAAAACGTAGTATCTTAGCGAAGCTTGACCCCAACATGCCCACCAGGGGGCAATAGTGATCTTCATTTTATAAGCTATCAACAGTTATTTAAAATAATTTTGCATTCAGCAGGATGATACAAAAACTTTACATTAAATTTATATATACATGTAATCAGAACATTCACAATCTTTTGTATTCATATTGGTTCAGTCACACTGATTAAAACAACtttttttttttttttttttgagacggagtctcgct
>GRCh37;chr18:47745139-47745539
cctccccttctggatggtggccccctcatctccataaacctccagGGCTTATGTGGGGTTGAAGAGCGAGACATTTTGCCCCTTCCTGTCTTCTGGTCATTAAGTTAAAGATCACACCTTTGACGGTAGGTTTCCCTCTGCCTCTCTGCCAggcttagagggatttgaggctgatcaaggagaaagataggaccacaaggtggcagcagcaaacacaggtgcttaatagagctttggacagggtggcttaggagggagtccctcacagcCTCTGTACGCCTCCCCACCTGgtgtggggggtcagtgcccctagagacaacccttgaccaaagcgggcaagagtggggagatcaatgccccagcattgtgcacttgtgcacttcaaacttgagaggctttc
>GRCh37;chr14:66826138-66826538
TCTCAAAGGCAAGATGTCAAAGATGCACTCGTAGTCATTTTCAAGCTTTAGAGCTTTTGGTACCTATCAGAGAATAAGCGCAGCCCAAATACATCAGATGCCATTTGTGAGTGCATGCCAAAAATACCTTTGGTAAATTCCAAGATGCGATTCTTAAACTTGATGAAATATTAGTGTAATTGTATGAACTCGCCACAAGATGGCAGGCTTTAACTTCCTAAAGGCAACCTAAGCTTTTTTTTTTTTTTTTTTTGGCTTTGATGCCTGTAGGGTTGGGGGGGACACTGAAATGACAAGCTGTGGGCAGAGGCATCTACTCGTTTATTAATATTACCAGGCACAGCTTGAGGAGATCTCACATCACTTTAGGGAGCTGATTTGTTTTGGCATTTGGTTGAAG
>GRCh37;chr18:48346252-48346652
GCATGACTTGCTACCTTTGCTTCCCCACGCCATGCTGAGGTGTTTTTCCTTCTCCTTGCTGTGATTTCCCCTCCTTCTTCCCTCATGCCAGCCTGGTCGACACTTTCTGCAGAAATTCTGCAGATGGCAATTCTGGGGACCTTTCCTCTGCACCAAACAAAACCTCCCTGCCAAGGCCCGTTCCCCATGCGGCCGCGAGATGGCGGCATGACTCAATGGACGGGTTCCAGGCGACCCCTGCACAAAGCCGCCGCCGTGGCTGCCTCCTTCCTTACATAATCCTGTTAGAGCGCATTTAATCTAAGGATGGGACACTGTGTTCCATGCCAAGCAGCCTCATCGTGGCTGATTGTTGCACCAACAACAAGAGCTTTAACCGTTGACGTCCCTTCCTGCTCAA
>GRCh37;chr18:56435638-56436038
GGCCACCTAGCCCAGAGGGCATGATGGGCCCAGCGAGAAACCCTGGGGCCCCCGCGCGGGGACTGCTCGAAGTCCGCCCGGGGGCCTTGGGAGCTGGGTGCACCCCTTAGAGGAGCCCGGCTTCGTGGGCCCCAGCCTGGCCTTGGGTCTCCCTTCGCCTTCTGAGCTCGGGGCCGGCCGGGAGCTGGGTACCCAGCAGAGGGCAGCACAGGCTTGCGTTCGTCCCGGTCTGAGCGCCGTCTGCACCTGCCCGGGGCCCTGCAGCTGCGCAGCGCACGGAGCAGTGGTGCGCTCTCACCCACCCGCGAGCTCCCACGCACATCCAGGTCCTCCCCGTCCAGCTCGTGGCTCAATACAATACCTAGAAGGCCTGGGGGCCCTCAGGAAGACCGAGGGACAG
>GRCh37;chr18:56448775-56449175
GAACACTGTCGAACACTCCTCAGAAGTACATTTATGGTTTGGCTCATTTTCAGAGAAAAGGACATGAGGGAGCAGAGTCAAAGAGTCAAAAGAGCAGACTTTCGACTGTGGGAACCAGAGTCACTAAGTACAGAGTAACACAACTTGTGTTACTGATGCTCGAGACTCAGCGGGGCCTTTGCACGTGAATAGCCACCAGGTGGCAGTGTTATTCTCTCGAAAGGCTAAAGGCtgtgtgtggcatgtgcctgtgtgtgtgtatgccttggtggtggtgtgtgtataatgtgcagtgtagtgtgtgtggtgtgtatgtgcgtggtgtgtgattatgtgcatgatgtgtgcgtgtgatgttgtatgtgtgtgGCATGGGGTAAGGGGTGTGTATATGGTGTGT
>GRCh37;chr14:67633062-67633462
TTCATTTAGCCTGGAAGAGCCTCTTTTGTCTACGGAAGATATGACTTAACCTACAGACCATCAGTGATATTATAACAAAGAATGTTACTGTGGGAGCCTATTTCACCATTATGCCAAAGATGTTATAAAATTAAAACCTGTTTTCAAATTCCTACTTTTAATTTGAAACCTTATCTGCTCAGCCTGAGTGAACCAACAGAGGGCAGCAGAAACTCACATGTTCAGATTGTAGAATGTGCAAAGTGGTTCCATTTACAAGGAttttctttcttgtttttgttgttattggttttgtttgttttttgtgttttgtgttttttgtttgtttgtttgtttgtttttgagacaaggtctggctctgtcgcccaggctggagtgcagcagcgcgatctcagctcac
>GRCh37;chr18:58989475-58989875
TTCTTCCACTATGGACCCGTCTTCTGGGGCAATGGATTATCATGTCCATTGTTGAGCAGGGCTGTCTTAATCCCATGCTGTTGACAGCTCTTCTGACTGATCTATATAATACTCACCACCTCCCCATTTCCCATCCTCTCTGCATTTTGCCTTCGGTCTTCTGTGGCTCCCCTCATCCTATCTCGCCTTACACCTGTAGGTGGCGCCCATGCACCGGTGAGGGCAGATGGCGCCTGTTCTGTCCCTCCTGTCTCCCCCTGGCTGGGCTCAGACAGTAGGGAAGATCGGCCCTTCTTCCTCACAGAGACTCTCCATCAACATAAAGACATCACTTCTGGGTCCTTGTTCTCCACACCTGGAAGGCTTCCACGAACAGCATATTTCCTGGAATAATTTCTTA
>GRCh37;chr1:151507151-151507551
cgtggtactgcctcCAGTACCTCAGTTTCTGAGTCTCTTCACCTCAGCCTTGGCCCAGGTACTTGGGTTTCTCTCTCTTTTCCCATTAGAGAAATAAGGTTTTCCAATGAAGAGTAGATTCTGGGGTTTGCCTTTCTGTCAAAGGGCCGTCACCAGAGCATGGCCCCGACCTGCCCATGATGCCACATCTGGTCAGTAGAGGGCGCTGGCTCCATAGTGGCTCTGGGTCCAGGCAAGTACCAAAAGGTTACTGGGATGTGCAAGAGAGAAAAGTCTGTTAATGCTGGAGTTTGAGAGGCTCCTGGTCTGAGTTTGGCATTCTGGTGTCCAGCATTTGGGACAGAATTACTTGTTCTTCTGTCCTAGGAAAAAGTCTCACGGCTGGAAACAGAGTTAGATG
>GRCh37;chr18:67863069-67863469
AGAATAAAACCAAGGTAAAGCATAAATATTCAAGTAGCACAGGATCAGTGAAACTCCCAATGAAATAGGGATTAACTATGAAACATGATGACAAATGACTATAATATTTGACTTTCGATGCAGGTTGCATTAAGCTCACAAAAATCCTAAATGGTACTGGTTTTGTCGAAGCCAGGCTGGTACTCTATTTGGCCATTAGGTGGCACTTTTTCTCTGAAGTCTCACATTGCTGCAACACTTGACTACATTGCAAGTTGCATAAAAATACTCTTCATAAAATTCAAATCAATATTTTTCAAACAAAACAATGTATTAACACTATATGTAACTTGCTAAATTGTCCAAAGTCCTACATGAATAGCCATACCAAATATCCGAGTCACTACATCCCAACAACACT
>GRCh37;chr14:67893823-67894223
TATTGTGTCACGCGGGGGAGGGAGGGATGCTTCAGGCGGCTGATGACTATGGGGATGTGGGTGGCGTACTCCAGTAGAAAAGCTACACTGtaatatttgtgacagtcccgttaactgtaaagcactatccaaatgCCATTATAAAATCATCCTGTTGTCGACAATTTTAAGAGAAAAACTTCTGCCCAGTTGCCACTAGAGGGTGACCGAGTCCCGCATAGTTGAGAAGGTCTCGGGCAGGGAAGGGCCCTTGGTCTACAAACGGAGAGGGTATGAGAGGGCAGCTCTGGCTGGCTGTGGCCGTGGAAATGCGGCCTTCGGCGGGCCCTGGGTTCCAACGCGAAGTTGAAGCAGGCCACCTTTGTCAGGGGCTTCCGTCGTTGTTCTCTGGAATCCCAAC
>GRCh37;chr18:72020410-72020810
TATTTTATTTCTTTTCCATTAAGGACattattaacattttaaatttttttttaatCTCTATCCTTTTCAGGAACACAAAGTCAAGCCACCCAATTTGACCACTAAAAAAATGCTTAGGGCATCTCTGACTCAAGCCACTTCCAGAAAGCCTGCCTGTGCTCAAAGTCTTCTACCATGTTCAGTAGCAGTGGACCACAAGGTGGAGCTTTCAGTCAGCCAGCCAACATCAGGCATTTTCTCAGCTTTGCATCTCCAGCCAGAGTCTGTTCAGGGTAGAAAGAAATCCCTGTCTATCAGGGCTCCACAAGTACATTCAGAAGTATTAATGCCCAACAGAGGAAATACTCAAGTTCAGCACACAAATCTTAGCTCCCAAAGCAACATCACCCCTAAGTTTGTA
>GRCh37;chr1:151665530-151665930
GGAAAGTAACTGGGACTTAGTTTGTTTTTTTGTTTTTTTTTTCAGCTAAATGCATAAATGGAGAGAGAGATAGAGCTAGTAGTTGTCTTGAGATCCGAACCTGTTTGAATCCTGGAGCCCCCAGATTCATCCTGTTTTTGCTTTAGGCCTGACTGGAATTGGCAATTTCCTATCCCACTTGGCTCGTAGTTACCACTAGAAGGAGCTAGAGAATAGTGGATGAACCAGGCCTGGGTTTTATGGTACTTGTCAGGGTTTTTCTCTAGACTGAGTTTGGAAGATGGGATGACTGGGGACAGGAGTTCAAAGGCACAGTCCTGAGATGCCTGCTCTTGAGAAGTTAGTGAGTGTCACCACCTTTTTTTTCAGTTCAATTACATGCATGAGTGCTTCGAGAGGG
>GRCh37;chr18:77958107-77958507
GCAAACACACAGATTATGAAACATCAGCACAGATTACTATGCAGGGAGGGTGCCTGACTGTGCACCGGAAACAACTGCCCCTGACTGCCACCTGGAATGTCGTCATCTTTACAGTCAAATCCACTGAGGACAGCGAGAGGCAGCTCTGATTTTCCCAAAGACAGGACCGAGGGGCCAGTGAAGGGCTTGTCATCAGCAGATGTCGCTGttaagctctgacaacaaccccagagacaggcactaccacccgtgccacagatgaggacggtagagctctgcgggatgaggcgtgtgtttgtgtcacaaagccagggagaaggtggggtctgagttcaggtctccctagctccaCACTGTAACATGACAGAGGAAGGCAGGGGCTGCTGGCGACACGCTCACG
>GRCh37;chr19:921686-922086
atgttagccaggatggtctcgatctcctgacctcgtgatcgcccgcctcggcctcccaaagtgctgggatgacaggccgtgagcAAAACTCATTTTCAGGTGAGACGGCGCCACCTAGCGGCCGCCGGCGCTGGCCCCGCCCCTAAGAGCCCGCCCCCCCTCCCCTCCCGCCGGCCGCAGTCCCGCAGGTGCCCGGCAGATGGCACGCGCGGCCCGCGGAGGTTTCGCGCCTTCTTTTCTCGCCTCCAGAAGTCCCAGAGGTGCCCCGTGCCCAGGGCGCGGTGTCGCTCCTTCGGATCCCAACCTGGACCCCCGGTTGGAGGTATCCCCGCTGTGAAGTGGGGCAATCAGAGGCACATTGTGAATTATCCCGGTCTTAGGCACTTTACTTTTGAGGGCC
>GRCh37;chr19:1244358-1244758
ACAGCTGACGAGGCCACGCGGGCAGAGATCCAGATCCGAATCGAGGCCAACGAGGCCCTGGTGAAGGCCCTGGAGTAGGCGGTGCGTACCCGGTGTCCCGAGGCCCGGCCAGGGGCTGGGCAGGGATGCCAGGTGGGCCCAGCCAGCTCCTGGGGTCCCGGCCACCTGGGGAAGCCGCGCCTGCCAAGGAGGCCACCAGAGGGCAGTGCAGGCTTCTGCCTGGGCCCCAGGCCCTGCCTGTGTTGAAAGCTCTGGGGACTGGGCCAGGGAAGCTCCTCCTCAGCTTTGAGCTGTGGCTGCCACCCATGGGGCTCTCCTTCCGCCTCTCAAGATCCCCCCAGCCTGACGGGCCGCTTACCATCCCCTCTGCCCTGCAGAGCCAGCCGCCAAGGTTGACCTC
>GRCh37;chr19:2474518-2474918
accgcgcccggccGATTTAACttttaaattgaaattataaaatataaatatGTATGTTGCATGCGTAAAACATTGCATAAAGTTACATAAAACGTTGCAACCGCCACGGTCCCCTTATCCCCCGCCTCCAGCCCAGTGCCCCGCCCGTCCGTCCCTCTCTTCCGGCGCTGAGGGCGCAGAAACTCGGCGCGGCCACCAGATGGCGCCACCGCGCCTCGCAGCCCCGGGACATTTCGTGCCCCAGCGGTGGGCGGCGCGGAGGAGGTGGGATGCGTCAGCCGGACCCGCGGGCCGGGGAGCCGGGCAACTGGGGAAAGTGAGCCGCCGGGCGGAGGCCAGACCCCAGGCTGGCGGGGGAGGGGACTCAGATGTGAGTCACCCGGGAGCCCCCAGTCGACCG
>GRCh37;chr19:2474518-2474918
accgcgcccggccGATTTAACttttaaattgaaattataaaatataaatatGTATGTTGCATGCGTAAAACATTGCATAAAGTTACATAAAACGTTGCAACCGCCACGGTCCCCTTATCCCCCGCCTCCAGCCCAGTGCCCCGCCCGTCCGTCCCTCTCTTCCGGCGCTGAGGGCGCAGAAACTCGGCGCGGCCACCAGATGGCGCCACCGCGCCTCGCAGCCCCGGGACATTTCGTGCCCCAGCGGTGGGCGGCGCGGAGGAGGTGGGATGCGTCAGCCGGACCCGCGGGCCGGGGAGCCGGGCAACTGGGGAAAGTGAGCCGCCGGGCGGAGGCCAGACCCCAGGCTGGCGGGGGAGGGGACTCAGATGTGAGTCACCCGGGAGCCCCCAGTCGACCG
>GRCh37;chr14:67993286-67993686
AACAGGATAAAAATATGCATAGTTTAAAGTCTCCACTTTAAGCACAGCTTAAATCCCCATTAATCACCACATTTAGAGGTGACCAAAGCATGCAGTGTCAGATCAGAAGGGAATGGATCTGGCCCTACACCTGACTGGGAGCCAGAATGCTGGGGCTCAGGGTCCTTGAAGAAAACAAACAAGCCATCCTGGCCACTAGATGGTGCTGAGAGATAGTCTCCAATGTGCTGGCAGTCATGTCCAGGGCTTCCATACTGAGGGCAGGTTTGTCATCAGAACTCACCCCCTTTTACAAAGAGGGGAGGGCAAAGAGAGCTTCCAGTAGGGTATGAGCCCTGACACACCATCGAAAACCCTGAGCACAACAAGGAGAAGTCCTGACCATCAAGGGAGATAATAG
>GRCh37;chr19:3665827-3666227
AACAGCCCCGCCTGGCACCGTCATTTAAGGAGCGCCACTGCGTTTGCTAGGAGACCCCATGGACCCTCCACTGGCCAGACCCCATCCCACCGCTATCAGCCCCAGGGACACGCCTGCAGCCCTGACCCCTGCCCCTGCCCTCCCTCCACAGCCGACGCTGCTCAGCCATGTTCCCTGCATTCTCCCAGGTGGCCGCCAGGGGGCAGGCTCTCCCCAGGAATTCACCCCGCCACCCGGGCCACCCTCCACCCGCGCCACCCTCCACACTGCCCCCACGCCGGGGGACTCTGAGGAAGGATCCCAGGGTCCCAGGCCTGGTGGACAAAGCCCTCCAAGCTCTGGCTACGGACGCAGGGCCAAGGGTGGCCCAGGTGGGACAGGTGCCTTGGGGACTGCTCCT
>GRCh37;chr19:4140329-4140729
ggcagaggtgggagaattgctcgaacctgggaggcggagttgagatggcaccactgaactccagcctgggcaacagatcgagactccatctcaaaagaaaaaaaaaaaaaagaaaCTTTCCCCATGGCAGAAGAAAGACTGGGAGGTTAGGTAGTTCCGGCTGCAGTAGAGAATGTGAGTTTCTCATAAGATCCTCTAGAGGGAGCCGGGAGCTAGGACGCAGGTCCAGCCTCTTATCCGGAGTCCTCCTCGTATCCCCCATCCCCCAGCAGGATGGGCCTGGGTGGGAAAAGTGGTGGGGTCAGCAGGGGTGGTCTTTGTCTTTGCAACAGGGAAGGCCCTGTCTACCCTTCCAGAGTTGGGGGCTTGGAGGAGAGGGGATGCCAAATTCGCAcagggg
>GRCh37;chr19:4167474-4167874
aggaaagaaagagagaaagagaaagagaaagagagaaagagagaaagggagaaaggaaggaagggagggagggagggagggaggggaaaagaaaggaaagaaaagaaagaaacgtaagaaagaagaaaaaaaTTATTAATTAGTCTTAAAACACTTGCTGTCGCCAGGGAAAGGTGATGTTTCCAGGGATGGCCACAAGGTGGTGGAGTGGTACCCATGCCCAAAGTCTGGTGGGCAGTTGCCCATTTTACAGTATTGGGAGCTGGGAAAAGACCCTCAGAACCCAGGCACCTCCCAGAGACTCTGTGAGGGTTTGGGCAAAGGGTAGCTTCAAGTCATTAGGAATCTGCCTCTGGGTCCTTGGCTCCGGGATGTCTTGTATGCAAAGAGGATGGGGTGA
>GRCh37;chr19:4575996-4576396
tgccccCAGAGAAAGGGGctttcagcctcttcacatccatctcagcaagttttgtgggtgactccaaaaatctgtcccctatccatccactttgcccccctctattacccttgcctggccggcccccatcaattattaccaggacctggtcctcaattccagcctcgcccccgtctgtcttccccaaagctgccaccagagggcaccaagagtcaggtcctgtccctcctcttcccgcagccctccatggctcccacctccctgggggtcgaagctcaaatcctcactgcagcccacgaggccctgcatgactggccccgtactctccttgcccttccctcctcccactctcccctccacactctgctgcagccatacgggcctacttggtgttcctcca
>GRCh37;chr19:4732609-4733009
aaaaataaataaaaataaaataaaaTGGTTTCTTGGGTCCTTGAAGCTCTCTCAGGGCAGCCAACATGCTGTGCGACTCCTGGCAAGTTACACCATTCAGTGCCTATTTGCCTGCCTGAAGTCAGGTAGATGTTTCAGAGGTGGCTACTTCACAGAGGCGGCTTGTTTAAAAGGAACAATAGTTCCCTCTTTCCACTAGGTGTCAGCAGAAGCACAGCTGGCCTCACTCGGCATCTCTCCACCCCTACCCCCGTAACCACCCCCGTCCCATCCTCTCCATCTCCACTCCGGGCCCCAGACCTCAGCATCTCAAATTCAGACACTTCCCTCCCTCAGTAGACACCCTTGTATTTGCAGACAAATTCCTGTCCCCAGGCAGGCCTTCGCAGCAGGCATGGTT
>GRCh37;chr19:5547826-5548226
gaccaggctggtctcaaactcccgacctcaggaggtccgcccgcctcagcctcccaaagtgctgggattagaggcgtgagccactgcgcccagccttctttttactgtttttttcttgtggctaccaggaaatctttaattgcccacgttgatggcatttgcatttctaAAATGCTGCAGCCTTTGCACCGACCACCAGAGAGTGCTGTGCCCATGTGGCAGGATCAAGCAATCCGGAATCTGAAGGAAAAGAAAGTAGTTCAAGCTGACGATCAGTTAGATCAGTTCTTACAATGGAGACACGTTTACCATCTGGCATCTTTCAGCATCTAAGGGAGACAGATCTGCCTGGAGATAGGGAGTCTGCCGCTGATCCTCACACCATTTTATCCTGCTAGGT
>GRCh37;chr19:5773750-5774150
ggctggctttgaactcctgggctgaagcgatcctcccatggattataggtataagtcaccacgctcagccTCAGTGTGTATTTCTATCATACGAGTGATGTCCTGTCCCTACAAAGAGATTGCATCAGTCCACGTGTATCTTCCCGGGACACAATGTTTTGTATCAGGAATGCAGTGCATGCAGCAAAGCCACCAGCAGATGGTGTCCTGGCTCtttttttgcatttgctttttttttttttttttgagacggagcctcactgtgtcccccaggctggagtgcagtggcgcaatctcagctcactgcaacctccacctcccgagttcaagcaattctcccgcctcagcctcctgagtagctggacttacaagcacctgccaccacgcccggttaattttt
>GRCh37;chr1:7641746-7642146
CCTAGGTTTCTGCTCCTCACCGGAGCTTTTGCGGTTCTGGCACTGGGAGGCTGCTAGCATCCTCTTGCTGGGAATTTTCtggaatggaaggagcactgtttctggagttcaaacagctcagttctagtttctaactctgtactgaggggctttgagctcctcctttaagccatgtctcagtctcctcatcagtcaccagagggcaggaatgtgtctgtgttccttgcatggctgttgtagggtttacacaaAGCTGCACAGCCCACAAGGATGGTGTGATGATATTCGTGTGCCGGCGAAGCTCTCTCCGTCTTCTTGTCTCTCTGCTCTTGTTGGCTTTCTGGGGATACGTTCCCCTGGAGGACAGAAGGCAGCATTTGTTGCTTCCGTAACTTTCACA
>GRCh37;chr19:5805836-5806236
GGTCTCCAAGGGGCCGTTGGGGGGCTTCCGGATCCTGCAGAGCCCGGGCGGGGGGCTGCCGTCGCGGTCCAGCTGCGCACAGAAGTAAACATCTGTCAGTGGCGCGTTCCCTGCTCGCCGCCGCCGCCGCCGGGGACACGGTGTCCTCCGGTGAGGGCCGGGCCCTCTCGGCTCCTGGAGCAGCCCGTTCAGCCACCAGAGGGCGTGAAACCCTTTGGTGTTGGGGGTGGGGGTCCCTTAAGGGCAAAGCCTGGATGTGAAGTGGCGGGAGGCTGTGCCTGCCTTTCCTGCTTTTTATAAAAGGTGTCTCCTGCACGGGGATAGCCCCGAATTGTCCCAGGAGGTGGTTTGTGGATTAGGAGTTATTAGGCCCAAGGGGGCTGCAGACAGATTAGTGGGG
>GRCh37;chr19:5805836-5806236
GGTCTCCAAGGGGCCGTTGGGGGGCTTCCGGATCCTGCAGAGCCCGGGCGGGGGGCTGCCGTCGCGGTCCAGCTGCGCACAGAAGTAAACATCTGTCAGTGGCGCGTTCCCTGCTCGCCGCCGCCGCCGCCGGGGACACGGTGTCCTCCGGTGAGGGCCGGGCCCTCTCGGCTCCTGGAGCAGCCCGTTCAGCCACCAGAGGGCGTGAAACCCTTTGGTGTTGGGGGTGGGGGTCCCTTAAGGGCAAAGCCTGGATGTGAAGTGGCGGGAGGCTGTGCCTGCCTTTCCTGCTTTTTATAAAAGGTGTCTCCTGCACGGGGATAGCCCCGAATTGTCCCAGGAGGTGGTTTGTGGATTAGGAGTTATTAGGCCCAAGGGGGCTGCAGACAGATTAGTGGGG
>GRCh37;chr19:5987340-5987740
acaAATAGGAAATATTCGAGGAAGAGAAGGGGAGGAGGAGAAGGGAAGGAAGGAAATTAGCTCACTCACTCACTTGTTTTTGATCTTTCTTATCATGCATCGTTGCAAATAAGTAAACAAATCAGCCAGGCTTCTGGGCAAAATCCAACTTTGTGTCCCCTGTGAAAAGGAAAACGCTGTGTCACAGAGTGACCACTGGGGGGCAGCAGAGACTTGAGAGGAATCAAAACAACTCCAGGAAAAAGGGCAGTTGGCTACCTTCTGGGAAACTAAACTTACCGGTAAGCTCCGCATCTGCTGGGGTTCTGGTGTCTTCCATGAGCCAGGTCGTGGAAGTGGAGGTAGGGAGTCTTAGTTGCACCTCGCTCCCAGCCTGCTGCTGCTGTTGCCAAGCCGTATG
>GRCh37;chr19:6218476-6218876
GGACACTTCTTGTTCTGACCCAGTGCTGTCCGGGGCTCAGGGGTGGCAGAGAGCTCTGTATCCCCACCCATTCGCTGCTCCTACCGCCAGCTGCCCAAGACACTGAAGAGCGTGCGTGCACAGGGGACAGAAGCCATGGGCAAGCCCGGCCCCACCCGCCTCCTCCTCCTGCAGCTGTCCTTCCAGGCTCAGCCACCAGGGGGCAGTAAAAGCCACAACAAGGACACAAGGGGTGGGATGCCAGGACAGAGGGTGACAGTGCAGGGCAGGCGTGTATGGGGCAGAGGCGTAGCTCCTGGGTGGACGGGAGGCAGGCACTGCAGACACCTGCACGGGGAGGGGCCCATTGTTCTGGGCCCACATTTCTGCCAATGAGCTCATCCCAAGGGGTGTGCCAGAG
>GRCh37;chr19:6738448-6738848
GTTAAGCCTCTGGCCTCTATCCCCTATCCCCACGGTGGTGCTGACCTGGACTGAACCCCAATTCCAGTTTGAGTCTCTGAGCAGAGGTGAACTCAGAACTTTGCTAGGCTGAGCCCCCATTTGAGACTAGCCACAGAACTCACTGGGTTCAATTGCCCAACTGCAATCAGACATTTTCTAGCTCAGAAGCCACCAGCAGGTGGGGCCAGGTCTCAGCAGAGACATCAGTCCCAGTGTGGGCTCCCAAGGCTCTCCTCCTGGGCTCAGCTGTATCTCTCTGTTCTGGGAGCCTGGGTGCTCTGTGTAAGGGGAACGTATACCCAAGGGCCCCCCTGCAAGACGCCCAGCCTTGTCTGAGGCTGCAGAGAAAGCGCCAAAGCCCGGAGAGAATGGGAGTGGG
>GRCh37;chr19:7633243-7633643
aatcgctcgaacccaggaggcagaggttgcagtgagctaagatcgtgccactgcgctccagcctgggcgacagagcaggacaccgtctcaaaaaaattaataataaaataaaaCTAAGATAAAACAAAACAGAGCTCCTTGCAGGAGGAAACTGACGCACACACCTACCTGGACCAGATTCTTACTTTTCTGCCACCAGGGGGCGGTCCTGCTATGGCGTTCAGGCGTCTGGCTCCGGGGTGGAGCTTTGCTGACTAGGGGAGGGTTAAGCACCGAGTAGCTGTGGGCTGACTTACTGCTTTTTTTTTTTTTTTTTTTGTCGTTTAGAATTAACATTTATTGGAAAGGAGGGGAGGGGAGGGAGTACTGTTCTCATTATAAAATCATTACCTGTGTGCTT
>GRCh37;chr19:8223354-8223754
ATGACCGGAAGGAAGGAGTGGAAGTTGCTTGTGGAGAGACGAGCAGGACTCAGATTGAAAGGAGTCTTGAAAACCAGGAGCGTGGACATGACCTGGCGGCAGCAgggagccacggtgggttctaggcagggagcgacgccatctgatttacctttGAGGACCTCATTGCCAAGAGGAAGTTAATCAAATCTGTCACTAGGGGGCACTCAAGTCTTCCCATAGATTGTTAggtggccactggtcacagggagcttttgagcatttgaaccagttctatggagatataagtgtgaaatccacacggaatcgcaagcacttcatacaagagaaagaatgtaagatgcctcaaatagcaatgacaggggtgaaatgctgatattttgggtacactggactaagt
>GRCh37;chr19:8418819-8419219
acagagcgagactctgtctcaaaaaTCATCATCGTCGTCATCATCTCCACTTCCCCCTTGATTTACTCAGTCTTCTCGAGCCTCCCACAGCGGGCGGGCAGCCGCCAGGAGGCCTTGAACTTCCTCTCAGGCGCCTGGGATCAGCGGGAAAGGAGCGCGTCTGAGCGGCCAGAACAGCTGCTCTCGAGTTCACCACCAGAGGGCGCTGCTATCTAGGGTAAACCCCCCGGGGCCGCGGTTGTCAAACCGGGTATATACAGAGAAGGAATTTTCGGGGTGGGGGGTAGTGGGGGAATCTATCTCTAGCTTTTTCTTATTGTTGTAAAAATAATTTCCCAAAAATAAAAATAggctgggcgcgatggctcacgcctgtaatcccaacactttggaaggccga
>GRCh37;chr13:108974556-108974956
agggtacatgatCACCTGGCCAGATAGTATTTGCCAAATTCCCAAGAGATTACTTTGAAATTCAGATTTTTTTTTTTAGTCATGAAACTATTTAACTGTACATGCCACATTAATTTGGAAACAAACCCACAAAATATTCAGGTTAGACAATGTAGCCTATTCCTTCCTTTACAGTGATGTACATGTGTATCACCACTAGAGGGAAGCACTTGAACAACTAAAGTGTACAGTCTGGGTTATTCTTAAACGCAATTAAATTGATGATAGACAAACACCAAAATTTATAAAACCATGAACTGAAAGAATATTAAGAGACCAAACAGATACTTTAAGTGTTTCTTAAAACCATATGCCATGCCTAATGAAAGTTTACGACATGGCAGCTTCTACTTTTTCCTAT
>GRCh37;chr19:9958734-9959134
GAGGACTTTGAGTCTCTGGCCTCACAGTTCAGCGACTGCAGCTCAGCCAAGGCCAGGGGAGACCTGGGTGCCTTCAGCAGAGGTGCGCAAGGAATGGGCCTCACCAGGTTGGGGGACCCTTACCACCCTGAGGGGTAGAGGCCAGGAGGGTCTGGGCATTGGGCTCCCAGGTGCCACACCGGCCTTCGGGGTCCAGCAGGTGGCAGCACAGCCCCTTCCTCAGGCTTCAGAGGCTGCTCTGCTGGGCAGGGCCAGGGCCACACAGGGAGGGGGGCTGCAGCACTTTCTTCCTGGCATCATCTCTACCCTGGGGGGCATGGTCTCTTGTGTGTCTGTGCACAGATGTCCTCATCCCAGGCCCACCAAGGTGGGTACATCCTGTCCTCTGCCTCTTCCTTTT
>GRCh37;chr19:10369655-10370055
gtcccagctactcgggggctgagccaggcggatagcttgagctcagggggccaaggctgcagtgagtcatgatcgcaccactgcacccaaacctggggagagagctagactcttgtctcaaaaaaaaaaaaaaaaaaaaaaaaaaaGCTCCAAAGTCACCTCTGTCAAAGccacagtctgttccttccacagccacaagatggcgacatgagcctaagtcaagtcctgtccctcaacccacgcccctcgctggcttccccacctctctcaggatgaaagcccaagtcatcagggtggcacgtcaggccctgcacgatgtgccccgtcacctccctgccctcccgtcatttgccctgggtctcccccACCAGAATGGGAGCCAGGAGTCCCAGCCAGGCAC
>GRCh37;chr1:151861434-151861834
tgatatgctctcaaattatactctattgccctatgccctataatattataatgctcatatataaaaatatttaatcaatattaataatatagataagatgtcctttaataatgtattataaacatctttccatgtcaataaatatACATCTATGTGACCATTTGAAAATCTTTATTGTAGTCCATGTACAGGACACATGGGGGCAGTGTAAGATAAAAATCTTTTAGATCCACACTTTCAGGCTATCATTCTTACCCAGGTGGTCCTTCCAGGTAAGGGCCTCCTTGAAATAAGCAAACCATCCTTTTCTCAATGTCATTGTAGAACATCACGTATTCAAAGCCCAGGCCATCATCAAAGCTTCTGGTGAAGAGCTGGGCCTGTGACATTTGTTCTTCTT
>GRCh37;chr1:151906465-151906865
GTGtgtataagtttcctcttgttgctataacaattattacaaacttaatggcttaaagcaacacaaatttattattttacagttctggaggtcagaaatttgaagtgggtctcagggggctgaaatctaggtgtcagcagagctgtactcctagaggctctagggaagaatctgttttcttcctttttccagcctctagagggagcccacattctttggcttggtccctcagccagcaattgtaaaactacctctgcttctgtcgtcccattttctgtaactcttccgcacctttcttccttgcaccctacacccttgttattacattgggcctgcccatgtaatccaggataatcttcccatctcaagatccttacttaatcacatctgcaaatccctt
>GRCh37;chr19:11492649-11493049
GAGGCTGCTGTGACGCGCAACTCTAGGGGCACGAAGCTCGACGTGTCGGCTGTAGGCAGCGAACACCAGAAGCGCACCGCACCACGAGCCGTGGGAGCCTGGTGCAGGCGACACAGCTTCCATGGCTCATCCCTATGCGCCCAGGGAAGGGAGCAGGTTGGGAGGGGGGACCGGGGAGTTGGCATTGCCCGGCCTGTGGGGGGCAGTGTGTATGTGTGACACAAGGTCTAGCCTTGTGTGTGTGtgtgacaaggtgttccttcgtcgcccaggctggagtgcagtggcgcgatcatggctcactgcagcctcaaattctggggcttaagggatcctcccacctcagcttcccaagtagttgagaccacaggcacgcgccacgcctggctttttttttttt
>GRCh37;chr1:151906465-151906865
GTGtgtataagtttcctcttgttgctataacaattattacaaacttaatggcttaaagcaacacaaatttattattttacagttctggaggtcagaaatttgaagtgggtctcagggggctgaaatctaggtgtcagcagagctgtactcctagaggctctagggaagaatctgttttcttcctttttccagcctctagagggagcccacattctttggcttggtccctcagccagcaattgtaaaactacctctgcttctgtcgtcccattttctgtaactcttccgcacctttcttccttgcaccctacacccttgttattacattgggcctgcccatgtaatccaggataatcttcccatctcaagatccttacttaatcacatctgcaaatccctt
>GRCh37;chr19:12886324-12886724
GCCACCAGCGAGCGCCCGCAGCCCCGACCTCCCGCTCGGCCTAGAgcgccgccccgccccgcccccctaggcgcaggccccgccccgcccccaagcccaggctccgcctcgGAACGTAATCTCCTCCCTACGCCCGCTCTTGCCTCCAGCCCCGCCATCTTGGATCCGGGCACCGTTCGGGCGCCCGCCCTGCCGCTAGGGGTCAGCCTGGCCCAGCCTTGTGCATCCGAGGGTGGTCCCACCTCCCATCCTCGCCCTGGCCCTTTTTGGGGTGGGAGGTCCTCAAGATCCTTTTGAGACGGAGGTGCTCCACCCTGTTACACAAGCGCATTCACGTCTTTTCCCTGCAACTTAAGTAAAttctttttttttttttttttttttttgagacggagtctcg
>GRCh37;chr19:12888355-12888755
CACGGGTATGGTCCTAGGTCGAGAAGAGGTCAGTTAGACACACATGTCCTGGCTGATGGATAGGCACCCTTGCCCAGCCTGGATCCGTCTTCCACGATATTCCCCCCGCGCCTTGCCCTCCCCAGATGCGCGCCCGGCATCACCCCCACCTCAGAACCCAGGATTTGGCTGAAGCTGCCGCGTCGCCCGGGCCCACCAGGGGGCGCGGAGACCGCAGAACGCGGCCTAGGGGGAAGACTGTGCGCCCGCCCTGAAACCCCGGCTGGGGCGGTGGAGCGGGGGTCAATGGAAAGTGATGGGAATTATAGTTAACaataaattgcagtcaccatgtatggagtgcttactgtatgcagtccttgcgctaagcgatttaaatacatagactattgaatcctcc
>GRCh37;chr1:107973260-107973660
GTAATGCCATTCCACCGTCTTTTCTCCATCCCTCATTTTACCCAAGCATGTAGTATGCTATTACTCTGCTACTGTATACACTCTGTATACATTTCTGTTCTTCCTTGCAAGATTGTGAATGCTTCGGCCACTCCAATCGATGCAGTTATATCGATCTGCTAAATACAGTCATTTGCGTGAGCTGTAAACACAACACTAGAGGGCAGCACTGTGAGTTATGCAGGCTGGGCTACTTCAGAAATGCTTCTGCACAACTGGACGATGAGAATGTGTGCATAGGTCAGTTCCATTACAATTTCAGCTATTCTTCTGTGCCTTTTGAGCTACGGGGAGATATTTAGGGTGGAGAGGCTGGCGATTTGCACCGCGGTTGAGCCAGAATGAACTTTCTCAATGTAGA
>GRCh37;chr19:13094367-13094767
tccgggAcggcccggcccgggcgccgcggcgAACAATGCCCCATTCACGCGGGCCGCCGGCGCCATGGCAAcgcgcccgccccgccctccctgcgcgcgggccgcgcgTGCCAAGAGGATGCCATGGTTACGTCAGGCGCGTGCCCGTCGCGCGCGCCGCCGTCCCGCGCGCTCTTGCAGGGAGGGGCCAGGCCAGCAGGGGGCGCGCGGCAGTAGCCTCTGCCCGGAGTCAGAAGGGGCGGTCTTCCCCACTTCAAGGGGCcttcagctgcttagtgcctcagtttccccatctgtaaaacgggggcgatgggcAAAGCTAGATCGGAGTGTGAAAGAGACAGAAGGAGGAAGGGAGAAAGGGGAAGAAGGCGGCGGTGCTCCTTGGGGATGGTtgtgt
>GRCh37;chr19:13708442-13708842
gatgggtagaaagatggatgggtgatggacggatggatggatggatgcatgcacaattagaagtttaaatgggtgggtggtgggtgggtgagtggacagatgagtggatggaGGGGAGGTTAAGAGGAACCCAGTTTTGTGGCAGGTGGTGGGGAAGTCACAACATGCCTTCCTAAATGATGCTCAAACACGCCAGTAGATGTCAGACTAACCTCAGGAAACCACCTCGGGGCCAAGCTTGCACCACCCTGGCCCCATCCTGAAGTTCTTTGATTCAAAATGAGCAAAGGCTCATTTTAATAAAACAGTTTGCATTGCACCCTGTATTTACACACTCCCTCACCAGCACCCTCCCAACTCAAATGGCATTTATAACCCCACTTCCTCTCCTGCAAATGGA
>GRCh37;chr19:13990950-13991350
GGTGTCCTGCGGCCAGCCTTTCTGATGAACAACTTTTGGGAGTAACAGATCCGGGGACCCCAGAGCACGGCGGCCACGAGAGGGCACCACAGTCGCAGAATCGGAACTCCTGTGCTTTGTCTCGGGCTCTGGGTCCCAGCGGGGCCGCCCGGCGGAGCCAGAGACGTCACGGGGTCGCTGTCTCCGGAGCAGCCCCTGGGTGGCGCCAGAGGTCCAGCAGGCCCGGAGGCCGAGTCCGTGGGCAACTTGGGGAGCGTTGAGTCATCGCCTGTGATTAAGCATTTCTCTCCCTCCCCCTCCACTAGGTTTCAGAGGTGCCGGGAAGTCTGAGCCTTCGCCCTCCTGCTCTCCCTCCATGTCCACCTAGGAGGCTGCCTACACCTGGGCAAGGGCACCCGGG
>GRCh37;chr19:13990950-13991350
GGTGTCCTGCGGCCAGCCTTTCTGATGAACAACTTTTGGGAGTAACAGATCCGGGGACCCCAGAGCACGGCGGCCACGAGAGGGCACCACAGTCGCAGAATCGGAACTCCTGTGCTTTGTCTCGGGCTCTGGGTCCCAGCGGGGCCGCCCGGCGGAGCCAGAGACGTCACGGGGTCGCTGTCTCCGGAGCAGCCCCTGGGTGGCGCCAGAGGTCCAGCAGGCCCGGAGGCCGAGTCCGTGGGCAACTTGGGGAGCGTTGAGTCATCGCCTGTGATTAAGCATTTCTCTCCCTCCCCCTCCACTAGGTTTCAGAGGTGCCGGGAAGTCTGAGCCTTCGCCCTCCTGCTCTCCCTCCATGTCCACCTAGGAGGCTGCCTACACCTGGGCAAGGGCACCCGGG
>GRCh37;chr19:14684965-14685365
gtttcatcatgttggctaggctggtcttgaactcctgacctcaggtgatccacccgcttcggcctcccaaagtgcagggattacaggcttgaaccactgcgtccagcTGAGACCTTCTTTCCAGGGCTACCTGTGTGACCTGTCCCTATCTCCAGGCCACCACATTAATCTGTGATTCttgtgcccttctagactcaagggggcagcattcacattgtgatctctatgaatggtgcttctggagttgtgccgtgcacagcctgcacagctgcatccagtaaccctgACGTGTTCTGGGCGTGTCTCCTTAATCTTCCTTTCTCTGTGCTTCAGCTGCTCACCcagaggtcagagctcaaagggagtccagagaggcaaattacagtactagctcactttc
>GRCh37;chr19:14897084-14897484
AATGTGCATAAATAATACATGAACGATGAGTTCTAGCTGGGAAATGACAACTGGGAAAAGTGGGATGTGGAGGATAATTTAAGAGATGAGAGCTGTTTCCGAAACTCCTGGGGGGCCTGAGGCGCCCGGATCGGGGAGAAACGGGGGCGACCATCCACTTCCCCGGCAGTCGCACGCACCTCCCCTTGGCGGCCCACAGATGGCGCTGGCTCCACGCGCTGCAGCGGCGGGAAGCCGGAGGTGGGAAAACCCAAGCTTTAGCCCCCTCCCCTGTCTGGCTGCTGGGGTCAGTTCCTGGCCCGGATTAGGATGCCAAGCCCGGGCACCCTGCTTGGGGTCCCACCTCCTGGTAGACGGGCTTTTTGGTCAAATGAGGGGAATCTGAGAAGAGTGGGGGTGG
>GRCh37;chr19:15529937-15530337
GAAGCTGCTGGCAATCTCGTGAGAGCCCCGCCTTGTCCCCGCCTTCTGTTATTCTAAGGCCTCAGTGATTGGCCTACAGAAGCCGGCAGAGAGGCGGAGTCCTATAGAATTTGAGGGGGCGGAGCTGTGCACTACGGAAAGGCCCAAGGCCCAAGCATGGTCGGGCTGGAGGAGCGCCCGTACCCTGGAGACCCGCcagagggagtcgggtctacggctcagggcagggctgggatgccaactccgccaccgaggtgctgggtaggggacctagctaagtctctcaaattctctggccttcggctccAAAACAAGCATAGCAAAGCCATGTTGAGAAGAGAAAATTAAAACAGCACCAAACAAGATGCTGGACACACGTTTCAACATTACGTGACAAAGT
>GRCh37;chr19:15590398-15590798
TGGTCTCCCCCAGTCTCTTCTGTCCCTCCTAGGCTGAGGTCAGTGGTCAGTAAGCCAGGCCCATCCCCAGAGGGGCCTGGAGACCAGGTGGTTCAGACTCCATAAACTCTGCCCATTCTCCAGTGAGGTGGACCGAGGCAACCCCTCAAGTCCTGTCCCTCCCCATAGTGACGGCTCTGTAGCCGCTGCTGGCCACCAGAGGGGACTCTCAGCTGCCGCCTGCTGTACTGGTAAGACCGGCTGTGTTGAGGGAGAGGAGAGAAGCAGAGGCCTGAAGTTGGCACTGCCTTCTGCTTTTTTTTGCAACCAACACTTCAGGCTCAGGCACAGCATCGGTGCGGGGGCTGAGGACAGTGTTTGCTGAGGCCTGAAGTTGGCACTGCCTCCTGCTTTTTTTTGC
>GRCh37;chr19:15740090-15740490
AGGGAGCCACGCAGGACGCCGGAGATTGTTTTGCGTGCGGAGGACGGACTTTGGCTGCGAGTAGAACCCCTGGGCTGAGGCCTGCAGTGACCCACCCACCTACCTTTGCATCACCTACCTTTGCACCAACTACCTTTTCAGATTTCCGGTAATAAATCTGTGTTGGCCCCTGTGCCTCAGTCCCGCGGATGGCCAGTAGGGGGCGCTGGAGGACTGCGGGGATCTAGGGCCTGGCTGGGAAGAGGCGGGGAGATGTCTCTGTGCCCAAGATACTCACTGCCTCTCTGGGTGAGCACAGGAGCCCCGTGCTGAGGGTGGGATCTCCCAGAGTCTAAGTAAAGACTTTTTCCCCCCCAAAATAATTGTGTATTCTGATATAAATTTTTGCCAATTtagaatc
>GRCh37;chr19:16358394-16358794
ctccagCCACTCCAGCTTGTCGAAACATGCAGCTGTGATTTGTTCCACTTTTGCTGGCACACCCCTGGTCTGCCTAGaagttccacaaggacacccccgccccatctgatttgtcactgctgtgtctctagggtccagagcagtacTGCTCTGGGACTGGGATCTGGGGATGCAAGGCTCTGCCAGCCGTGACCACCAGGGGGCATCCACGGGTCAGAAACCACGGCTTGGAGACCCACCCGGCCAGGCCACAGAGAGAGGTGTGCGGGACAGGCCTGGGAAGAGGGAGACTCCAGCCCTCTCTGAACACAGCGACCCCAACACCACTGCTATCCTTCCTGAGGGTCCTCCCTGCAGcctgatggtgaagatgaggaaactgaggctcagaaaggCCACA
>GRCh37;chr14:69329925-69330325
TTCTCCTGCTAAATGCACCTTGTTGCTTCTGCTGTCCCTTTGTGGCACAGATCCAAGCCCCTTCAGCACCCCAGGAATATCCCAGCAGTATTCCCATTAGGAGCAGTCTGTGAAGCACTGGGAAGAAGCAGGGGGGAAGGGTTTGATTTTGCTTCCTGGTCCTCTTCTGACATGCTTTAAGGGCACACTTGGCCACTGGAGGGCAGCATCCACTCGCTCGTTTTTTAGGAAGGCCATTCTAAAAAAGCATTTTCCAGCTGCAGAGGTGCAGAAGATGGAAGGAAGCCTTCATGGGGGCTTACTGGACACTGGGTTAGTTCTTTTATCCTAGTAGTTCATTTTATGCATCCTATTCCAGGCAGCCCTTAGTAAACAGATATAACCTATCACAGAATACACA
>GRCh37;chr19:16889599-16889999
ATTGGCCTCCCACAGTGCTGGGTGGCATGAGCCACCGTGCCCGGCCATGGCCAATGTGATTTTGTTTCTGAGTTTTCTTCAACTAAGGcagggtttctcagccatggcattgctgacttctggggctgaatctttctctgggatggggttgtcatgcgttgctgggtgttgaacagcatccctggcctgcacccaccagatggcagtactgtccttgagcatccttgtccccattgtggcacctcaagatgtctccagaaaccgatatgtgtccgctgggtgagcaCTGCTAGACTAGACAGACACTTATGACCACACTGTGATGCAGTCCCCTTCCCTACCTAAGAGCGAAGTGAATgtcacaggccagagtgtgaatctgtgcatctgagtctgcgaa
>GRCh37;chr19:16889599-16889999
ATTGGCCTCCCACAGTGCTGGGTGGCATGAGCCACCGTGCCCGGCCATGGCCAATGTGATTTTGTTTCTGAGTTTTCTTCAACTAAGGcagggtttctcagccatggcattgctgacttctggggctgaatctttctctgggatggggttgtcatgcgttgctgggtgttgaacagcatccctggcctgcacccaccagatggcagtactgtccttgagcatccttgtccccattgtggcacctcaagatgtctccagaaaccgatatgtgtccgctgggtgagcaCTGCTAGACTAGACAGACACTTATGACCACACTGTGATGCAGTCCCCTTCCCTACCTAAGAGCGAAGTGAATgtcacaggccagagtgtgaatctgtgcatctgagtctgcgaa
>GRCh37;chr19:17316010-17316410
TGGCTGCAGGAATCTGGGGTCCCCAGCACCCTCTGTGACTCCCACCCTGTGGACCTCCTAGTGTGCAAGATGACCTGCCACAAGAAGTGCGTGCACAAGATTCAGAGCCACTGCTCCTACACCTACGGGAGGAAGGTGAGTGTACGAGGCCTGGAACTTTCTACAATGACACTCCACTCACGGCCAGGTGCACCAGGAGGTGGTGCTTGATGTGAGGGCCAAGCGAAGCATTGAGCAGCCAGTAGGGGGCGGCTGTGGCCTCTGGTTCTGCAGAACACACCATTGTCCCCGGTTCTGTACAAACTCCTTGAGGCCCTCAGGCAGGGCCCAGGCCTGTGTGTGTGTCTCAGCTCCCCCAGCCCTGCTCATCCTTGCTCCTGAGAGAGTCCTGAGCCATGCA
>GRCh37;chr19:17403588-17403988
TCACCATGTGGCTGCCCTCGTCGATGAGCTTCAGGAATGCCAGGAGCAGGATCTGCAGAAGACGCAGGGCTCAAGGTAGGCGGGGGCAAGAGGGTGGAGAGAGGCCAGGCTTCCCTGGGACTCCGCCATACACACATGGCCCACAGCATCCAAAAGTCCCTCCTCCCATCTACCCTGCATCTCTCCACTTCCACTCAAGGGGGAGCTGGAGGATGGCCTGTAGCCCTGCTGGAACCCAACTAGTattcaggcatccagcatttattaagtgtctacagtatgccaggAGAAGGAttttcttctttttttcttttctttctttttttttttttttgagacagagtcttgctctgtcacccaggctggagtgcagtggcgtaatctcggctcactccaacct
>GRCh37;chr19:17456980-17457380
cgcctcagcctcccaaagtgttgggattacaggcgagagccaccgcgcccggccAGAGGTGGTCAGAGTGGCTGGAGCAGAGGAAAGGAGGAGAAAGAGGAGGGAGACCATTGGAGAAGGGATGGATGGAGGGGTCTGATAGGCAGAGGTTCGTCTGAGATTCTTCGGGGAGCCTGACGTGGCGGGGACCGACCAGCAGAGGGCGCGTCGCGCTAAGTGAGGCGGTCCCCAGCAATCCTCCCATCAGCGCTCCCGGTGCCCCACCCTCAGCGGATCTAGGCCTTCCGCATTCACCTGGTGGCATGTGAATGGTTAACTTCCCCTGACTGGGGTGGAAACTGAGTCTCGAAGAGAATCAGGATCTTTTCTGGAATCAGAAAAAGATCTCCACCTCCAGTGG
>GRCh37;chr19:18049041-18049441
gggaggctgaggtgagaggatcacttgagcctgggagttcagggctgcagtaagctataatcgtgctactgtactccagcctgggcaacagaatgagactgtgactcaagatgaatcaaaaaGCCCAGGGCCAAGCACCATGCTTCATTGGTGTCTGGGTTGTGGTTTAGGGCTGATGCTGACCTGCTTGGCCCAGTAGGTGGCGCCAGTGACCCATGCTAGCCACAGCTCCTGGTTTCCACACCCTGGGTAGCTGAGACACTGGCCCTCTAGGCAACCCCCCAGCTTAGGGGCTGCTATCCTGACAACATGCCCAGTTCTTGGGGGGAATCTGGACATTCCCACCTGTTTTACCCGTCAtcttttttttgtttttttaaagacggtcttgctctgtcac
>GRCh37;chr19:18057091-18057491
cccgtctctaaaaaataaaCTGGGTACAGCTGAAGTTAACATAAAAACTAACCAACATATGTTGGACACTAGCTTAGTTTGGAGGTCCCCCAAGAACCAACCCTGAGACAATGACTGTAGGAAACGTGGGATATCTGGGAGAGACCTTTGGTGAGGGTTAGGGAAAGGAGAGGAAGGTAAGGCCCCCTGCATCCTGCAGGGGGCACCAACGAGCAGAGTCCCCCACGTGGGAGGAGACAGGCAGTGGCACCACTGGGTGCCAGGCCTTGGCCAAACAGGTGGCAGCAGCCCCTCACTGAGCCCTGGGGACAGCCCCTATGAGATATTGATCGTCTTTGTATataagaaaactaaggctgggcacagtggctcacgcctgtaatcccaacactttgggagg
>GRCh37;chr19:18319138-18319538
AGGCTTCCGGAGGCGGGGATCGAACCCTAGGCTTGAGCATGGTGCTGCCCAGTCCGCTCGGAGGCCCGACCAGCAGGACGAGCTCTTCCCGGCGAGGTGCGGTAAGTGGGACCATCAGGGCTGGAGGATGCCACCCCTCCGACCCACCCCCCAACCCCCGACAAGCGCGCCCCGCCGTGTCTCCCACGCCCGCCACCAGGGGGTGCCGCTGGCTAACATTGGGCGCccagatgcttgactttgagctggcaagaggacctctctgcgcctcagtttcctcatcagtgaaatggCCAGGACACTCAATTTGGTCAATCGAATGTCTTAAGATGTAAAGATTTTATTTAACCCCAGATAAATGCTCAGTACCCCAAATGTCTAAGATATTTCAGGGAGGTCA
>GRCh37;chr19:18388237-18388637
tcccagctaatcaagaggctgaggcaagagaatcgattgaaactgggaggtggaggttgcggtaagccaagatcaggccattgcactccagcctgggcgacaagaggaagactcagtctcaaaaaaaaaaaagaaaaacaaaGTACGTCCTCCACCTCTCTGCAGGGCTCCTCAGAGTCCTTTCGCCTTAGACCACttgggggcaggcaagcaagagacctgggtttgaatcgctgctctgccatttaacaggggtgttggccgggcacggtggctcacgcctgtaatcccagcacttcgggaggccgaggcgggcggatcatgaggtcaggggatcaagaccatcctggctaacacggtgaaaccccatctctactaaaagtacaaaaaattagccagg
>GRCh37;chr19:18388237-18388637
tcccagctaatcaagaggctgaggcaagagaatcgattgaaactgggaggtggaggttgcggtaagccaagatcaggccattgcactccagcctgggcgacaagaggaagactcagtctcaaaaaaaaaaaagaaaaacaaaGTACGTCCTCCACCTCTCTGCAGGGCTCCTCAGAGTCCTTTCGCCTTAGACCACttgggggcaggcaagcaagagacctgggtttgaatcgctgctctgccatttaacaggggtgttggccgggcacggtggctcacgcctgtaatcccagcacttcgggaggccgaggcgggcggatcatgaggtcaggggatcaagaccatcctggctaacacggtgaaaccccatctctactaaaagtacaaaaaattagccagg
>GRCh37;chr19:18460334-18460734
ACATCACCTTGTGCCCATTAGGGAAAAGACAGAAAAGAGGCAGATCTGTTGATATGGGACTATGggttgttttattttattgtttttgattttgtaaaacactgaaatggtttaaaagtcaaaatcatgcgatgagttttttgcatagaagtctccctcccgtccccatcgccgctcccattccTTCCTTGCCCAGAAGGTGGCACAGTCTCGCCACGGGTCATGCCGGGAAATCCCTCCAGGTTGGTCCAAACAGAGATTACTCATTCTTTTAAATATTTTCATTTTgtttttaattttgatgaaatccagtttatcaattatttttcttttattgtctgtgcttttcgtgtcatTTGGTGTGTGGGGGCtttttggtcttttttcgagatggggtctc
>GRCh37;chr19:19005697-19006097
ACGGGCGGGGTGACACCAGCTGGTCCACGGGGGTGTCCAGGCCAAGCTAAAGGCCCAAACACCTTCCAACCAGCTCCTGCCACAGCGACCCCTCCCCAGGGAAGTGAGTGGGGTCAGGCGCCAATGTCACCATCATGGTCACTCTCTCGCAGGGGCGATGGTCTCCGCAGAAACTGGGGAATTCTGCTGTCGCCTCTTGGAGGCAGCACAGTCCAACCCTGAAGCCCCGGGCCATGTCACCTCCAAGGGAGCGACCACTGGCGTGGCCAGAGCACCCAGGCCCTTGCCATCCCTGGTCGGAGGGTGGCGCTGACCCCAGATAGGCACAAGGCAGCGACCGGGCAGCTCCTGCCTCTTCCCGATTACAGCGGGCAAGCCGGCCCCGCCGCCGCACGGACCC
>GRCh37;chr19:19164586-19164986
ggagtttcctgttgcacttagagaagccattcctaccccatgatcataaaaatagtcttcagatgtctttttttttttttgcactattatagttttctttttttaggtgagaccatgagttggtatggaatttatttggggcatgatggaaggaagcgggttggggggcacattcttAAGTCTTCCCAGCAGCCAGCAGGGGGCACTGCAGGCCCAGGTAGCCCCTGGTGTTCCCTGGGGCCTTCCTGGTGCCCGTGGCCACTCCAATAGGCAGAAGGGCTGGACTCTTCCAGTGGAGCAGGATCTCCACCAAAACAGAGGGCCCTGCGGCTGGTTCTTCCCGCCCCCACCACCGTCTCCCTTTCTCCCTGCAGCGTTCCTGGATAACCCTGGCATCCTG
>GRCh37;chr19:19256822-19257222
CGGCCCCCACTGCAGGGGGAAAGAGAGAGGGAGGCCGTGAGCTCAGCGAGGAAGGGAAGGAAGCCAGGGGATGGCACAGCGTGGGCAAAGGCTTGGCAGGAGGACCCTGGGAAAGGAGGGGGTGGCGGTCCCTCTTGGGGCCTCAAAATAGCTGCCCATCCGTACCGGAAGTGTGCGCAGTACCAGGGATGGCCACCAGGGGTCAGCAGCGGCCGGGGCTTTGGAGGACTGGGACTTGCCGTCGTCTCAGGGCACTTACCTGGGCTGGGAGGACACGGCGGGGGGCCCATCACCCCTCGAGGGCTGCCAGGGGGCCAGGGTGGGGGGCTGCAACAAGCCAGGGGGCGGTGGAGGGTCTCCCAGGCCATATTCTGGTGGGCAGGAATTGGGGGCTGAGGCC
>GRCh37;chr14:69378296-69378696
tatctccatctcatcttgtaaaagtttgtttcagtatgtgtgttttatcacaggcacaacaatacacaaatattattatgcaagataaatacaggcatagcagacataaagctcaaaaactgcccgagtgtggaatcaagcgtagagatcacCTCTCCAGACCATGGCGGCCCTTGCAGATCTGTGAAATGGCCACTAGAGGGTGCTAGGGGAGCAAAGTGGAGGACGGGGTTAGCGCCCCTCCTGGTCCTTCCTCCCAGCCGCTATTTCCCCACCCTTTCAGATTAACAACCCAAGAGCCAGGTGGGTTTTCCAATATACTTCCCCATGGCAGCCTTGGGCTTTCCCAAAGTGGGGAGTTTCCCTGAGGCCAACATGCCTATGAGAATCAGAATGGCAA
>GRCh37;chr1:152025019-152025419
cctgagcctaggaactcaagaccagcctggccaacgcagtgagatcctgcctcaattaaaaaaaaaataaagaAATTCCAAGACCTTGTGTTTTCCCCTCACCATCAGTCCAGGCCAGGGCGGTGAAGTGAGGTTTCTTCTCCACTCCCTGTTGCCTAATGCGGGGTCTACATGAGACATTGCAGTCAGTCACCACCAGGTGGCGCACAAGCCATGAAAAAGAAGTTCTGAGGGCCGCACATCTTCAACACCGGGTTCTTTCCGGATGGCTACTAATGAGGAATTGAGTGGCTACTTACATGGCAGGTGAGCTGGCTGGGCCTGGTGAAGACAGATTTCGTGGAGCATCTGGGAAAAGGTTTGCATAGCACGGACAGGGACAGAAGTTAGGATACATTAG
>GRCh37;chr19:19477642-19478042
CCAGAGTGAGTCTCTGTGTGGCCTTGGCGCTGTCCTGCTATTCCAGGGTTCTGAGCACAAATCCTCCCCTAAAGGGTTAAGCACAAACTGTTCAGAAGTCCTGTCGTGAACCGGAAGTGTATCTCCCACTCTGTCTTCATCTGCAAGTGTCCTCAGTTGCTACTGGCGGCCCCTGGCCTGCTCTGGCCTTGGCCACCAGGGGGCATGGTGGCCCAGGAGCAGCAAGGGCTGCCCAGGCAATGTCCCCACCAGGTAGGACAGGTGGGAACCTACAATCCAGCTAGAAAGACTGGGCTGGATGTTGCCAGACCCCAGTCTGGCCAGGCTTTGCTCATCTGCAGGGATGTGGGGTGACCTTCACACCACTCCTGTAACTGTTGGAGAAGACAATGGCCAGGGT
>GRCh37;chr19:19643001-19643401
CCCTTTCAGCGTCCTGAAGCTTGTTCCGTGGCTCCCACTGCCTGAAATCAGCCCATCGCCCCCATCGAAGTCCTTCATGCTCCATTCCCCTTTCTTGGTTCCCTCCGCCTTGGGAGCTGGGGACGTCTAGGTCCGGTTCCGTGTCCCACGCTTTGGAGCAGTAGAACCAACGCGCGGCCAGCGCATCTTCTGCCACCAGAGGGCGCCCGCGCCTCGGGCTTTGGCTCCCACACCGCGGCCCGCCAGGCCTCGATTCAACCCGCGCGTCGCACGGTGAAACTGAGGGCATCCCCAGCTCAAGGCTGCAGACGCTACTCGGGGGTACGGGGTGGGAGGGTGGCATTGGGACCGGGTTCAGAAGCTTGGCGGAACATTTCTGGCTCCATCTGAGGCTCTGTCT
>GRCh37;chr19:30101470-30101870
AGCCAAAGGCCTCTCTGCCAGGCAAAGGAGGGAGCTGCGGCTCTTTGACATTAAACCAGAGCAGCAGAGGTAACCCGAGCTCCCCACGTCTTTCTGCCCGCGGTGCTTACCCTTCTTGGTGTGTGAACTTGGCTGAGTGGCTGGGGAGGCAGCCTGGCTCCACCTAAGCTAAGGGGGCCTCTCTGTCGTCTGCCACAAGAGGGCAGCCTTCCTTTACCAATCTGGGCTGTGTTCAGCGAGGCGGGTGAGACAGGACTCATTGTCTGGCCTCTCTCCTCACCTTCAGGAGTAAGACCCGTGCAAGTACATCTGTTGCCCATGGCAACAGGCTGTTTGTCCTTCGGCTTTGTTAGACAGAAAAGAGGAACTGATATGTTTTTAGTGTGTATTACTTTGTAGC
>GRCh37;chr19:30185478-30185878
GTTTTACATGCAAAAAAGGTTGCAGGAGATGCGGCTGGTGTCCTGTCCACAGCTTATGAAAACCTCAGGGCAGCCTCCGCACCCTCCCCCTGGGGAAGTTACAAAACAGCATCCTCTGAGAGCCACTGTCTGGGCCTGGCCTGGCCTGGCCGGGACCTGGGGAGAGGAGGAGGAAGGCCTTGCCTGGCTGGCCCACCAGAGGGCGCCTCCCACCACAGGTGCCAGGCTGTGTCCCCAGCCCTGTGGCCTCCTGGCTCTGCACACAACAGCCAGGCCTGCATCCCTCCAGCCAGACATCTCAGCCCAGAGACACAAAGCAGTCATCCAGCTAAAACGTACCATCTGCCTGGGAACGGCAACACTGAAGCAGGTTAATAGCTGGCCCAGAGCAGATGGTTTA
>GRCh37;chr19:32955095-32955495
tatgttcattatacagaatttggaaatacaaaaaaaagcacaaaaggggaattaaaattaccaataatccccttgtccggaattataactgttgttattataatgtattttcATAAAGATAATTATTTATATATGTATGACAATTTTTCAGTAGCCTATAAATGCAGTTTTGAATTGTTCTACTCCATAAATTCACTAGGTGGCAATATAGTAGAAGCTGCAGATATCTTACAAATGATTAGAATCCTAGTATCGACTCAGTTATTCTGCATATTGGAGACTTGTGCTCCATTAAATTATATTTCTGGTAATTTTTTAAGGCATATATTTACAAAGCAAAACTGTAAGGCAGAAGTGTTTAAAAAAgccgggcacagtggctcactcctataatcctagc
>GRCh37;chr19:33467100-33467500
CTAAACATTCTGAAAACGCACATTTTTGTAAATTAATGTCTTAACTCCTTTGTGTGGTTCACCTTTCAATAATTTTACTGATGTCTGAGAAATTATATTCATGATACATGAAAACATTTGTTCCCTTAAGTCAAGCTGAGCCAAATGGAAAAACGCAATTTCTACAAAACATATTTTAAGAAAACGGCCAGTCCTCCAGAGGGCGCTCACGTGCTGTTGCTTTCATTGTGGTTCAGGTTCAAGAGCAAACCAAAGAGCCCAGTAAGAACCCTCTTCTCGGGAAGAAACGGGCCCTGCTGCTGTCTGAGCCTTCGCTCCTTCGAACCGTGCAGCAGATCCCAGGAGTTGGAAAAGTTAAAGCTCCCCTTCTCCTCCAGAAGTTTCCAAGCATCCAGCAACT
>GRCh37;chr19:33634784-33635184
tagacgccaaatattgtcacatctcctttattttccaactgtttattagaccccctttccctcgttcatttgaagtctaaccagtatttcccctttaaattgtctgggtccacagggatggggtcgtgcttctaaatgcccagtgtggagggagtgggccgatctctgcacagccgctgttcctgctcttggccacttggtgtcactgtcgaGTCTAAAACTGCGCAGCCCCACGGACACTGATCATTCTGGCGCTGCCCTCAGTTGGCCCCGGCCCGCCCAGAGTGCGTGCAGGGGCCTGGATCCCACAACCCAAGACGATCAttttcttttctttttgagacggtgtctcgctctgtcgcccaggctggaatgaagtggcgcaatcttagctcactga
>GRCh37;chr19:33726138-33726538
GGCCCTGTGCAGCCCAGTAGGGAACACGAGAAGGTAGGGCTTGGACTTCTGATCTGGAACCGGGATCTCCTCTCCTTCCAGGGGTTCCCAGCCCTGCATCCTGTGGGGCCAGCCTCCGGGACCAGGGTACCCTCTCCGTGGGACCTTTACCCATATCCTTCCATTTAAGGACACCCGCCATTCCAAAACGTGCCACCAGAGGGCAGCCTCCGCGTTGGTCCTTGAGACCAGGTGCCTGAGCTGGACCTAGTGGCCTGACTCTCCCGATGTCAGAGTCCGGGCCTCTGCTGGATCTTGTATTAGAGGGCTGGGGAGAACAGGCTAGGATTCCTGGGCTTCTCCGGGGACCACTAGAGTCAGCTGGGAGCCAGGGAAGTCCTTCCTGAGAGCGGCTCAGGCT
>GRCh37;chr19:33732530-33732930
AGGGAGGGATGAGTGTCACAGCGGGTGTGAGTGCGCCTGTGGGTGAGGCCCGGAGAGCCGGCACGGGGGCGGGGGACCGTGAGAACCAGTCTGTGGGTGGAGACCTAGGGCAGGGGTGCCCTTCCTTTCTGGGATGTCCCAGGCCAAGGAGTTTGGGGGCTTGGGGGCCCACAGTGCAAGAGGAAATCCTGGCCACTAGGTGTCACCCGGAGCCCATGGGACAGAAGCAGGTCCCCCCCACCGCCCCCGGGGAGGGGTCGGAGCCCCTTACCTCCCAGGTATGCCCACTCCCGCAGCTGGGGGGAATCCCTGGTCTGTCACGGTGTCTGAGGGTCCACTCGCAGTGGGGAGCTGGTGGCACGGCGTTGCCCTGTGCAGGAGGCCATATGCTCTATGGAAG
>GRCh37;chr19:33732530-33732930
AGGGAGGGATGAGTGTCACAGCGGGTGTGAGTGCGCCTGTGGGTGAGGCCCGGAGAGCCGGCACGGGGGCGGGGGACCGTGAGAACCAGTCTGTGGGTGGAGACCTAGGGCAGGGGTGCCCTTCCTTTCTGGGATGTCCCAGGCCAAGGAGTTTGGGGGCTTGGGGGCCCACAGTGCAAGAGGAAATCCTGGCCACTAGGTGTCACCCGGAGCCCATGGGACAGAAGCAGGTCCCCCCCACCGCCCCCGGGGAGGGGTCGGAGCCCCTTACCTCCCAGGTATGCCCACTCCCGCAGCTGGGGGGAATCCCTGGTCTGTCACGGTGTCTGAGGGTCCACTCGCAGTGGGGAGCTGGTGGCACGGCGTTGCCCTGTGCAGGAGGCCATATGCTCTATGGAAG
>GRCh37;chr19:34211960-34212360
TCTTATCTGTGGAAATAGGAAATCAAAGTCCATGTAATCACAAGGGAATCGTTCATTGGGAGGCAACTGGACCCAACCAGAAAGCTAGTGCTCTCGGGGACCCTCTCTGGGGGCCCGCAGCCATGGCTGGAAACCCTATTGCAGGGTCCTCGGAGTCAGCATTGGCTCCAGCAGCATGTGTTTGCCTTGACACCAGAAGATGGAGCCCTGAGCCAACTCACATTCCTCCAGTCCCCAGTCCTTCTCCATCTTCTGTCCTCTGAGATCGGGCATCCTCCAGGACAGAGCCCAGGTATCTTCCTATCTCTGAACACCCACAGTCACCTTCCCACACTGCATCACCACAGGGTGTGCAGGGCCTAACACTGCTATGCTAGGTTCTTAACACATGTCTGTTGTG
>GRCh37;chr19:34211960-34212360
TCTTATCTGTGGAAATAGGAAATCAAAGTCCATGTAATCACAAGGGAATCGTTCATTGGGAGGCAACTGGACCCAACCAGAAAGCTAGTGCTCTCGGGGACCCTCTCTGGGGGCCCGCAGCCATGGCTGGAAACCCTATTGCAGGGTCCTCGGAGTCAGCATTGGCTCCAGCAGCATGTGTTTGCCTTGACACCAGAAGATGGAGCCCTGAGCCAACTCACATTCCTCCAGTCCCCAGTCCTTCTCCATCTTCTGTCCTCTGAGATCGGGCATCCTCCAGGACAGAGCCCAGGTATCTTCCTATCTCTGAACACCCACAGTCACCTTCCCACACTGCATCACCACAGGGTGTGCAGGGCCTAACACTGCTATGCTAGGTTCTTAACACATGTCTGTTGTG
>GRCh37;chr19:34268888-34269288
GTGCGTTGCCCAGTGCCCCTCTCCCAGCGGTGCTGTCCACTCATGCCTCGctctactgtataggtgagaagactgaggcacagaaaggcgtggccagagctgtgcagcgcaggagttggagctgggattgcgcccaagcggccggcaggggctccctcgcgttcgtacccacAGGCGCAGAGCCGTTCTCCGCCGCCAGGTGGGGCTAAGTCCCCGCTCCCGAGCAGCGGCTTGGGGATCCCCGGCGGGGCCGCCAGGTGGCAGCAGCGCTCTGGCCGCGCGGCTCCAGCTCCCGGGCGCCCCGCGTCCCCAGCCTCCCCACCGCGCAGTCGGCTCCTCTGTCACCTCGCCCTCCCAACCATGGGGTCACGGGGCTCCCGCCCCTCCACTGTCTGCGGGC
>GRCh37;chr1:152114437-152114837
CACCAGCACGTGTCCCTTTTCACACAAATTAACTGTTTCAGCAGAAACTGGTGACCAGACTATACAACAAAAGTATTACTTGTTCACTGGGCAGAGAGTGCCAAATTGTGACCTGTTGTTTTTGCAACAGTATTTGTCACTTTGCTTAGATATCTATCTCTTAAGGAGGGAATGTCTTAAGGAATCCATTGACCAGCAGGCGGCACTAGAACTGCATGGAATAGTTTCCTCCAGTTTGCATCCAGGGTGTTTTCAGCCTCTGGAATATTTACTTAACCAGGCTAGCTGATTGATCTAGACATTTagttatgaaatcatagcattacagtcttgaaagagacattatagattgcattgtttcagctcttcattttaaggatgagaaaactggagcacagtc
>GRCh37;chr19:34286172-34286572
GGAGGAAAGTTTCGGCTGATTCCCGCGTAAAGAAGTTACGGAAGCGCTGTCTGGACGCTCTCTCCACGCGCGCGAGGTCCTCTAGTAGAGGGAGAAAGCCCCCCCCACTTCACCTTCCTCCCACTGGCACCCCGAGTCCCCCTCACCCCAGCTCCAGGCCGACCCCGAGCGCCCCCCACCCCGGGAGTGCGGCCGCTAGGGGGCGTCCAGGCCCGGCCGGAGCCGGCGGTCGGGACCCAGGCGCCGTTCCGGCCCGTGCGCACCCGCCCCGCGGTCCCAGCCGGTCTCCGGCCCGGGCGTCCCTGGAGCCAGGCGGGGGCGCAGTGCCGGCCAGTCGCGCGCTCCGTTTCCTAGGAGCCGGGAAATGGTCGCCGAGGAGGAGGAGGAGGCACGGGCGGGG
>GRCh37;chr19:34286172-34286572
GGAGGAAAGTTTCGGCTGATTCCCGCGTAAAGAAGTTACGGAAGCGCTGTCTGGACGCTCTCTCCACGCGCGCGAGGTCCTCTAGTAGAGGGAGAAAGCCCCCCCCACTTCACCTTCCTCCCACTGGCACCCCGAGTCCCCCTCACCCCAGCTCCAGGCCGACCCCGAGCGCCCCCCACCCCGGGAGTGCGGCCGCTAGGGGGCGTCCAGGCCCGGCCGGAGCCGGCGGTCGGGACCCAGGCGCCGTTCCGGCCCGTGCGCACCCGCCCCGCGGTCCCAGCCGGTCTCCGGCCCGGGCGTCCCTGGAGCCAGGCGGGGGCGCAGTGCCGGCCAGTCGCGCGCTCCGTTTCCTAGGAGCCGGGAAATGGTCGCCGAGGAGGAGGAGGAGGCACGGGCGGGG
>GRCh37;chr19:34532826-34533226
CAAATCATCACATGTCTAAAAAATGTAGAGAATACTGGGAGCTGCTCGTTTTACATCGAGTCGACCTTCTGTTGCTTTAATGACCTGATCTGAAATAACCTGGCAGGCTCAGCATCACCCCCAAGGTCCGTGTCAGCAAAGGGACCCACTGTGTCCATCACTGACATGACGCACGCGCCTGGCTGCCACTCACCAGCAGGGGGCACTGCGCCGGGGCCTTTCTGTAGGCAAAACCACTCAAAAGCTAAGGATTGAGAAACATGTATTCCGGGAGACAGAAAAATGTGCGTCAGTGTCACCATCTCAGACAAACTCATTGCCACACCATCGACAGGACATCTTCATGTGTGTCTTCATAACAATATCCACTGTAGGGTGTTCTGAGGCCCAGAGCCTATCC
>GRCh37;chr1:152114437-152114837
CACCAGCACGTGTCCCTTTTCACACAAATTAACTGTTTCAGCAGAAACTGGTGACCAGACTATACAACAAAAGTATTACTTGTTCACTGGGCAGAGAGTGCCAAATTGTGACCTGTTGTTTTTGCAACAGTATTTGTCACTTTGCTTAGATATCTATCTCTTAAGGAGGGAATGTCTTAAGGAATCCATTGACCAGCAGGCGGCACTAGAACTGCATGGAATAGTTTCCTCCAGTTTGCATCCAGGGTGTTTTCAGCCTCTGGAATATTTACTTAACCAGGCTAGCTGATTGATCTAGACATTTagttatgaaatcatagcattacagtcttgaaagagacattatagattgcattgtttcagctcttcattttaaggatgagaaaactggagcacagtc
>GRCh37;chr19:34611932-34612332
actagcaggataattctactcccatttagaatgtaggaggttacaagacaatgtttccccactctaacaacaagaaaaagatggttaaccgctaatcacggtctttccaagtacatcagagagctgagaatgcataaaacctaatgaaaagaacccaaaaactgacaagcatggttgccttcccttggtcgtgcagcagggggcagaggatctcgctgcagatgggtaagaagggtgaacttttaatgaatttctagagatgaaatgaaggtttgagtgatggtttagaatccctaacagccccatacacacagactctgtgctcatagccaactctactccatggatctttaccaaatgtatgtgaaaaaaactggagacagaacaggagaactgttga
>GRCh37;chr19:34961759-34962159
CAGTTGGCCTTTGTTGAGAAAATGTGTGACTTTGCCCAAGCCCAGTAACTTGGAGCCTTGAATTTGAGATGCTGGAAAGGGAGTCCTTCCTCCTTTCTGCAGTGTTTGTCTGGGTTGTCCCCTAGTTTACCAAAGTCCATTTTGAATGTACCATCCCCAGCCCAACTCCAGCCTACAGATAGTGCCAGACCGCCAGTAGGTGGAGTAGCACTGTCTTCCTGGTCCCGGACCTCAGAGGGCTTTGCCTGTTAGGGTACTCTTATCACTCAGAGATGGGCCTTGAGTTTTCAGAGAACAGAAAGCCATTAAGCTGTTTCCCCTATTGTATTCATGTGCCCTTTGTGTTTCTGGCaataatttattttatatttcaactaaattttaaatttCTAATTCATGT
>GRCh37;chr19:35464043-35464443
ccataaatttagcagctttaaacaacacccgtttattatctcacagttttgtaggtcaggagtccaagcaggcttggctgggttctgctccggtcattacaaggctgaaatccaggtgtccgccagAAATTCTGTTAGCCAGGGCTTCTATCATCAGTTCTTCTCTGCAGGGCGCTGCTAGGGAGGTCCTGACCACCAGAGGGCACTAGAACCACAATCCCGGTCCCAGGGAACTTTGCTTGTGCTCCCGCCcctttctgtcaaaatgctgtccggccaccagcggcagcagcgtctgggaacttgtttgaaaagcagaacctcaggacttaaaaccagacctgctgaatcaaaatctgcattttgtcaactcccccacccaggcaattggtgtgcacCC
>GRCh37;chr19:35605484-35605884
TTTTTTCCCCTTAGCAAGCTGTCTGGGAAATACTTCTGTATCTAACCACGGGCAGGGGTGTTCCTCCAAGATTTTTAGACAACAGTTCTCCAGTTCACCCCGTTCCGGTGAAGGGCAGAGCACCCCCCGCCCTTCCCAGCCACCCTGTACACGCCCCTACTCGCTCTCGGATGCCTGCAGTTCCCAGGCTTCCCAGCAGAGGGAGACACCATTCCACTCCCAAGACCACCAAGGGGTCGTCCCAGACACAAGCTTCAAGGGTCTAGGGAAGAGACGCTATCCGCCCAGACACAAAGACCCCCCTTAGCTATACTGAGTTGGCCTCCGGGCCTCCCCTTCCTGTTTCTATCTCCTCCTGGACCTGTTGCTTAGAGCCCTACCCCGAGGTCCCCCCGCCCGG
>GRCh37;chr19:35633815-35634215
CACAGGACTCCCCTGGCACCTGACATCTCCCACGCTCCACCTGCGCGCCCACCGCCCCCTCCGCCGCCCCTTCCCCAGCCCTGCCCCCGCAGACTCCCCCTGCCGCCAAGACTTCCAATAAAACGTGCGTTCCTCTCGACAGCACTTTGTCGGTCTCGGTCCCTCAGCGCGAAACGCCAGCGCCACTGGGCCCCAGCAGGGGGCGCCCCACCCTAGAGGAAggggcggggacgacggtggtgggcgggggcgggggcgggggtggCCTGCACGGGGGCGGGCTCCCCGGGCCCCCATTGGCTGCAGGCCCCCCCACGCCAGGGCTCCCCCCAGCTCCCCCCCACATCGGTCCGTCCTGCTTCCAGCTGCTGCAGCGCGCCTTCGCCGCCAAAGCATCCAG
>GRCh37;chr19:35843649-35844049
GTGGGCCGCGAGCAGAGGCCTTGTACTTACGGGAAGGAGGAGGCAGTCTGTTTCTGACCCACAGGAACTGCCACTCCGGTGATGCACTTGAGGACAGCTACTCTGAAATCAGTTCCCAGGAGAGAACATTTGATTTCCGAGTAGGAGAGGAGGCAGGAGGCAGGATAATGACGCTGTTATACCATGTGAAACTCGCAAGGGGGCAGCCTTGGAGCTTGGAACGGAGGCTGGCAGGAAAAGATGCTTCAGCCGGGGAGGGAAAATGCAAGGTCCCGCAGTGATGGGCAAAGGCTACGGagttgactcttgaacaacgtggggatggggtgccgaaccccacgcagtggaaaatctgtgcatgactttgactcccccaaagttcaactactaatagcctact
>GRCh37;chr19:35911243-35911643
agccactgcacctggcTCTGACCACACGTCTTCCATCAAggacttacatcattctttttggccacccagaacctctgaactccctgcctgtgaatctacgcctgcccaagggagaagcagaaacttgctttctcagagtcggctcccatgtagggcacaggcatgtgaccaaagtccagccagttaccaagcccaggtgggggcagtgcagcatagctgtgacgttaggcccggaggccactctagggagctggcagcacacagccagctgccagggcggcagagagaggtgccgagggtgtggcagcagtgcccagcgtgtgaaccgcagagtgtgcgccagtggtggaggtggtggtgtctgcaagggtatcatccaggcataccctccaagcctggt
>GRCh37;chr19:36040077-36040477
caaggagagctctaggcagaggaaggacagggtcagatttggctttaggaagctctgcatggctgttgtctgaaatgggaaagctgaggccacgaggccagggctggaccagggCAGGGCTTTGTGGGGTTAGGAGAGTGACTAGAAGCCAAGCCCAGGTGTTGGTGATCAGTGGCTGTGTGTATTTATTTACCGGCAGGGGGCGCTAACAGGTAAGGGAGGAGCAAAGAGTTCCAGGATAACTGGAGTTTGGGGCTTGTAAGCCCGAGGGCTCACCACGTTTCCAAGGGAGAAGGGACCACACTGATGGGACAGTGGGACTATCAGATTGGGTCAGTGCATGGGTACAGGCATGGGGGGTGATGAAGAGGCCAGTGTAGGTCACCAACACTGGGGGAAG
>GRCh37;chr19:36184705-36185105
TATTACTGTTGTTTTTATTAATAGCAGGGGCCCCATCACTTACCTGTGGGTTATCAATTTATTACCTCTCAGttccatttgtcatctggtgccaggttaggctttgtcaatagagggcgctggagagccactgaggagccagggcccctctgcctcactccagggctttgtgttctTCCTACTGCGCTGTGACCAGCAGGTGGCTGCTATGCTCCACATTATAGGGAGTGACCTCCACTGCCACCCTCtcctccttctccctcctcctcctccctcctcctccctcctccttctccctcctcctcttccttcctcctcctcctccctcttcctcttcctccctcctcttttctttcatccctcttcctttctcctccttcttccttctccttccttcacc
>GRCh37;chr19:36184705-36185105
TATTACTGTTGTTTTTATTAATAGCAGGGGCCCCATCACTTACCTGTGGGTTATCAATTTATTACCTCTCAGttccatttgtcatctggtgccaggttaggctttgtcaatagagggcgctggagagccactgaggagccagggcccctctgcctcactccagggctttgtgttctTCCTACTGCGCTGTGACCAGCAGGTGGCTGCTATGCTCCACATTATAGGGAGTGACCTCCACTGCCACCCTCtcctccttctccctcctcctcctccctcctcctccctcctccttctccctcctcctcttccttcctcctcctcctccctcttcctcttcctccctcctcttttctttcatccctcttcctttctcctccttcttccttctccttccttcacc
>GRCh37;chr1:152161048-152161448
tttagccttacactaatatttgagataaccggtttgttgggctggttttagtattttctaacacaaataagaataaatactcaaacattcttaaaaagtgcatgtagcacttaagactatctTGGTACTCCATTTGGGAAACCATGTAGCCAAGGCTGTTGGGGCGAACCAAGGTGGTGGGAGTCCGACGGGCCAGCAGGGGGCGCACTTGCAGGTCACCTGAAGTCCTTATTTACGGGATAAGGTGGAGGCTGAGGAAAGTCTTTCAGAGGCCGGACGCTGGCACTGGACGGAGTAGGGAACCCTAGCCGTTATCCCACCAAAGGGTCCCAGCGCCTAGAGGGGCTGCGGAAAGCTCCTACAATACGAGGAGCCCTTGGAGCCCAGAGCGGGATCCTGC
>GRCh37;chr14:69595967-69596367
CCTCTTGACTTTGCCCTCAAGGTTAGCATCAGAAGATGTAAGCTAAACACACCCCCTTACTCCACTCAACCCCTCATTCCTTTAGGCAAGGTATTAAGAGCCCTATGCAAAGGCAATCTTCAAGTATGCGTTGGCAGAAAAACAACCAGTACAAATTGAGGCATAATGTAAAACCGTTAGGCTGCTTTTCACCCAGCAGAGGGCGCTAAACAGCTGTGCCCAAGCCTCTGATTCAACAAAGCAAACGAGGGCTGGTGAAGCAAGGGAAAGTCAGTTCAGACGCAAAAGCAGCTCTACAATTGTCTCCCTTAATCTCCTAGTCAGTTCAGAAAGGCAGAGATTTATTGTTTAGTTCCACAGAGAGAGACTGACCTGCAAATAATCCAAGTGAAGAATATTT
>GRCh37;chr1:152162291-152162691
TCTGGGAAACAGTGGGTGTATGGTCCTTCACAGCAGGTTTTGGAAACGTCTGATTTCCAGCCTACCCTCCTTCCTCCTGTTGCCGTCTGTTGCCTGATTGTTCTCACTGGCTGAAAGGAGATAATCCCTGCCACTCCATTCATCACTGAAAATTCTTGTCAGTTTGGTTGCTTAGGTACCTACTAAGAGTTGCCAGCAGGTGGCCCCAGAGCACGCGGTTATGTTTGTCTTTTTGGGTCCCATGTTTAATTAGTAATTTAGTAGGGACGTATTGAATACTTATTCCACACTATGGTACACTGTACCAGGGGATATAGGGATGCCTGAGGGTGTGGGAGGCCGACCCTGGTCTCAGGGAGAATATAAATGATTTATTATTCTGGTCTTTCACAAGATTTTG
>GRCh37;chr19:39612681-39613081
tcgatctcttgaccttgtgatccgcccacctcggcctcccaaagtgctgggattacaggcgtgagccaccacgcctggccCCCAGTGCTGACAAGGATTCTTTAAAGGGCGCATTCTCTCTGAAGGCTGGTGGGAGCGTGAGTTGGATCCCTACAGCACAATTTGGCAATGTGTGTCCCAGGCCATgaggaggcagcagagggcagtcaatgagaacagtgcccgggagtcaaagctgggtttgccccattggtccttgagtttgagcaagtgaagttacttctctgagcctcagtttcctcctctggaaaagggatgaatattcacagctttagctgttacaattacatggcttagcaccctgcttcctgatgcacagaaatgcttgaaacatgggaac
>GRCh37;chr19:39888267-39888667
CTGCTGGACTGTGCCAACAAGGTCACGGGCAAGACACCCGCACCACCTGCTGGCCCTGGGGGCACTCTGTGAAGTGGGGGACAGGGAGTGGGGCAGGCAGTGGTTGGTGGGTGGTGTGCAAAGGGAATGAAGAGCGTCCTGGGCCTAAACACAGCAGCCTCCTCTCTTCCTGCCTGAGCACCGCAGCGGGAGCCAGCAGGGGGCAGCAGAGGCCAACAGGGAGCTCGCAGGCCGGGCCCCTGCGTCCCTGCCCCTTCTTCCTGCTCCCCCTCCTAGCCTAGGGTAGACTTTGAACTGTGTGTGTTGATGACTTCTCTGTTCCACAGGCCCTCCCCCATTCTTGCCTGGGTGTGGAGCCCTGGCTGTCCCCTCTCCCTCAGTCCTTCCTGACTGTCTCCAG
>GRCh37;chr19:41029147-41029547
cagccatgggggtatctggagggacagactcccaggcagaagcaccagcatgggcaacagccccgaggtgggaccacaactggaatgttcTATGCTTGCAAGGTTGCGGGGAGTGGTGGCAAGCCAGGCTGGCAGCCTCTCCCAGGTCCTGGAATGGAATGAGGCTGACCTTTGCACCACGCTCCCTCCTCCCCAGGAGATGGCGCTGTCTGGTGCGGAGCTCCCGGGCACAGTGGAATCGGTGGAGGAGGCCTTGAAACAGCACCGTGACTTTCTCACCACCATGGAGCTGAGCCAGCAAAAGATGCAGGTGGCCGTGCAGGCTGCAGAGGGCCTGCTGAGGCAGGGCAACATCTACGGGGAGCAGGCTCAGGAGGCTGTGACCCGGCTGCTGGAGAAG
>GRCh37;chr19:41047088-41047488
CCAGAGTACAGAGTTAGCTCTTCCCTCCCTGTAGGGGGTTCAGTCTCAACCAAGCCCAGCAAACCATGAGATGGGGGtccccattgttcaagggaggggctgaagcccagaggagacaagggagtggccctggggtcacacagtgatgggtgccagaggcaggctccagcacgagactcctgGGCCCTTTTCCCAGCAGAGGGAGCCCGAGGCAGGAAGTGACTGTGTGGGCCAGGGCACCCAGACGGAGCCCAGCTGCCCCTCAGGAGCTGCTACTGGGGAAGGGACCTGCCAAGGCCCTGCTGTCCCCTGGGGCATACACAGGAGAGGGGTTGGCTGCCATCCAGCCTGGCACGTTTCCTGGCTGTCCCATCCACCCTTAGGGCACTGGGGCCAGGCT
>GRCh37;chr19:41055093-41055493
GTCCATGGAGTCGCAGGTGGAGGAGTGGTACCGCGAGGTGGGAGAGCTGCAGGCGCAGACGGCGGCGCTGCCGCTGGAGCCGGCGAGCAAGGAGCTGGTGGGTGAGCGGCAGAACGCGGTGGGCGAGCGCCTGGTGCGCCTGCTCGAGCCGTTGCAGGAGCGCCGCCGCTTGCTGCTGGCTTCCAAGGAGTTGCACCAGGTGGCGCACGACCTGGACGACGAGCTGGTGAGGCCAGCGCAGGGGCCTggggcggggcggggcggggcggTGGGGCGGAGAAGGTGGGCATGGGGCGGGGCTGAAGATGGAGACGGCTGAGACCCTCCCACTCATACGCTGAAAGACGcattcagccgttcactcattcattcattcacactcatttactcactttgaatc
>GRCh37;chr14:69709302-69709702
TTTCTGGGATCTAAACTAGAAATCCTTGAAAACAAATAGTACCAGCCACTTTGAGGAATGTGCATTCACTGTAGTGGGTTATTATGGGGTCTCTGCCTCCTGGCTGTGTTATGCGGAGCCcaggagtggaggagagccgtggaaatagacagggagaggctggtacttgggttgtggtaatagtcaggcttgccacaagagggcactcatagatttgtttttatattcattcttgagaaaaaagcaactggttactgaacgtaactcatgacttatgtttcaaattttgcatagctgattttaagtcattttgatagctttGCAAGAAAAATTTTTCCTTTGAAACAAGGGAGTAGGGCTGTTTCATTTTCTTTCCTTCTAATCCTCATGCCAAGAGGTG
>GRCh37;chr19:41055093-41055493
GTCCATGGAGTCGCAGGTGGAGGAGTGGTACCGCGAGGTGGGAGAGCTGCAGGCGCAGACGGCGGCGCTGCCGCTGGAGCCGGCGAGCAAGGAGCTGGTGGGTGAGCGGCAGAACGCGGTGGGCGAGCGCCTGGTGCGCCTGCTCGAGCCGTTGCAGGAGCGCCGCCGCTTGCTGCTGGCTTCCAAGGAGTTGCACCAGGTGGCGCACGACCTGGACGACGAGCTGGTGAGGCCAGCGCAGGGGCCTggggcggggcggggcggggcggTGGGGCGGAGAAGGTGGGCATGGGGCGGGGCTGAAGATGGAGACGGCTGAGACCCTCCCACTCATACGCTGAAAGACGcattcagccgttcactcattcattcattcacactcatttactcactttgaatc
>GRCh37;chr19:41710167-41710567
TctacctccttccaaggtggttgggacaatcgaatgaggtaacatacagagaagcagtttgaaaactgAGGAGCAAGTCCAGGACTAAGGGAAGCCCTCTTGACCCTTAGCCCCTGCTGCAGACACATTCTCTCCTCTGTCTCTCTCTCTCAATCTCAGTGCCCTTCACTGGAGAGCAGCTCCGATGCAGAACCAAAAGGGGGCGATGTTTCCCCAGAAACCCCAGCAGTTTATGCAAGCAGCTCCCTCCTCCACCTTCACTGCAGAATCAAACCTATGGCAGTTAGGATCCAGTGCTGCTATGCTGCTATTTTCTTTTTCTTCttcttctttttttttttttttttttttccgagatggagtctcgctctgttgcccaggctggagtgcactggcgtga
>GRCh37;chr19:41711870-41712270
GGTCTTCCCCCTCCTTGGCTCCATCCTGCATGACCCCAACATCTTCAAGCACCCAGAAGAGTTCAACCCAGACCGTTTCCTGGATGCAGATGGACGGTTCAGGAAGCATGAGGCGTTCCTGCCCTTCTCCTTAGGTATCTGCTGCAGCCCTGGGTATCACAAGCAGGTGCTGGCGAACTCCAGGCATCTGTGCCAGCTGGGGGCACCCTTCTGCACCCTGGGCTTACTGTTGGCTCCTCCACCTGCTGTTCCCCCCGTGGGCCTGGGTGTGAGGAATACTGACTCAGCCCTCTCTCTCTCTCTCTCCTCACCAGGGAAGCGTGTCTGCCTTGGAGAGGGCCTGGCAAAAGCGGAGCTCTTCCTCTTCTTCACCACCATCCTACAAGCCTTCTCCCTGGAG
>GRCh37;chr1:152162291-152162691
TCTGGGAAACAGTGGGTGTATGGTCCTTCACAGCAGGTTTTGGAAACGTCTGATTTCCAGCCTACCCTCCTTCCTCCTGTTGCCGTCTGTTGCCTGATTGTTCTCACTGGCTGAAAGGAGATAATCCCTGCCACTCCATTCATCACTGAAAATTCTTGTCAGTTTGGTTGCTTAGGTACCTACTAAGAGTTGCCAGCAGGTGGCCCCAGAGCACGCGGTTATGTTTGTCTTTTTGGGTCCCATGTTTAATTAGTAATTTAGTAGGGACGTATTGAATACTTATTCCACACTATGGTACACTGTACCAGGGGATATAGGGATGCCTGAGGGTGTGGGAGGCCGACCCTGGTCTCAGGGAGAATATAAATGATTTATTATTCTGGTCTTTCACAAGATTTTG
>GRCh37;chr19:42048340-42048740
tttggtagtgaaacattatgtacacatgagacatctaaatatacagacacacagacagaagcagattttatagatttataactttttaattgttttttaaAATATTTTCCATGatttaaaaaaaaattattattatttGTTATTTGCCTAGTCAGGCTATTTGAGGGCCGAAAGTAGTCAAGATCTATTTGTCCAATAGAGGGCGCCCCTCCACGCCGCTGGCTTTTTAGGGAGTCCGTCGATGGAAGACCTGTAATAAAAATAAGGTTGATGGTTAGGGCTGCTGAGGTGATGAGCCCTAGATTTCTTCTAGTTCAGGAGTCTAAGTCACTCCGCTCATGCAGCTAAGTCATTCCCCAGCCCAGATCCCCACATAGCATCATTCTCCCCCTGTCCCGCA
>GRCh37;chr19:42148250-42148650
agagagagaaaagaaAGAGTTACTTCCACTTGTTAggacttgtggtgcgtctgccattgttttcatttcccagttccactacctatgtgctctgtgattttgatcaagttgcctaacttttcctcatttacctaatttgtaaaatgtggggtttaccagtacACTAGTGTGAGTGTtatttcccagctctgaccactagagggcgtaggagcatcggcacccactggcaatggatgtgtcggtgcccatggtttaccaacatcattctcccatgaaaggaaccagggctccctggagaaatagctgatccagggctggggcaggaaagcacaagagaagcccggagctttttgtgaggccagaaagtaaggaaccactcgaaaaattatgggaatgtttc
>GRCh37;chr19:42210552-42210952
CTGCATTTGGGGACATCTGATTGTGAAAGAGGGAGGACAGTACACTTGTAGCCACAGAGACTGGGGCTCACCGAGCTGAAACCTGGTAGCACTTTGGCATAACATGTGCATGACCCGTGTTCAATGTCTAGAGATCAGTGTTGAGTAAAACAGCCTGGTCTGGGGCCGCTGCTGTCCCCACTTCCCTCCTGTCCACCAGAGGGCGGCAGAGTTCCTCCCACCCTGGAGCCTCCCCAGGGGCTGCTGACCTCCCTCAGCCGGGCCCACAGCCCAGCAGGGTCCACCCTCACCCGGGTCACCTCGGCCCACGTcctcctcgccctccgagctcctcacacggactctgtcagctcctccctgcagcctatcggccgcccacctgaggcttgtcggccgccca
>GRCh37;chr14:69714747-69715147
GCTTTCTCTGAACCACCAACCCAACAAACCTCTAAGTGGTGATTTTTTGGCTTATTTGTCCACAAGGACTGTGATTTTTTGTTttgtttttagcaatactttattaaagtgcagtataagtaacatatgataaagtgcacacatctaagaatacaactcaatgaattttgacaaatgcatatatccatataaccaccaGGGGCTGGTGTTTTTAATATTTTGTGAAGCACCTATTCTAATGATGTACGTTTTGGGATTGGAAGGTTGTGCATTCTTCTAGCTGAGAAAATTACTATAAAACAGTAAATCCAGATCAAAATGTGATGAAGATCCACCTGCCACAGAGAAAGTATTAATAGAATATAAGGCTAGGGTGTAGGAGAAGTGGCCCAGGAAAGCC
>GRCh37;chr19:42210552-42210952
CTGCATTTGGGGACATCTGATTGTGAAAGAGGGAGGACAGTACACTTGTAGCCACAGAGACTGGGGCTCACCGAGCTGAAACCTGGTAGCACTTTGGCATAACATGTGCATGACCCGTGTTCAATGTCTAGAGATCAGTGTTGAGTAAAACAGCCTGGTCTGGGGCCGCTGCTGTCCCCACTTCCCTCCTGTCCACCAGAGGGCGGCAGAGTTCCTCCCACCCTGGAGCCTCCCCAGGGGCTGCTGACCTCCCTCAGCCGGGCCCACAGCCCAGCAGGGTCCACCCTCACCCGGGTCACCTCGGCCCACGTcctcctcgccctccgagctcctcacacggactctgtcagctcctccctgcagcctatcggccgcccacctgaggcttgtcggccgccca
>GRCh37;chr19:42297027-42297427
ctgacaagtcgcttcacttttttttaccctgttttatcgtcttaagatgaataaatatcccttctcacaatcttgttgtgaagattaaatgaTCCGCAGCGTGACCTAGAAAGGGTTTAATAAATGGACTGTGTAGAATTTCTAAGTCGCTCCTAAAGCACGAGGGTGAGGAACTGCGGAAAGTTCTCTGCGCCGCCAGGAGGCGCCATCATAAACCACGTCGGTGGGTGGCCGCCAGGCTCCAGCTTTGTTTCCCAGCCAAGCAAACTTTGCAATGTGGGCCTGAGTCTGAGCTACTTCGTAGCTGGAGGAAATGACACTCCTCCTCATCCCCCAAAATAATTCTCAAAATAAAATCGAATCTTATTTTATCTTTTCATGACATACATGCTCAATATGC
>GRCh37;chr19:42377200-42377600
CAGGCCAGTCACTCCCCATTCTGGGCTCTAGTTTCCTCTTTTGGCCATTAATGAAAACATTTCCCAGAGCTGACATGAGAACTCAATGCCAAGCGTCCGGTTTGCACAGCAGCAGGCATTGCGCTTCCCAGGTAGGAAGCAAGGTCTAGGTGTCCCGAGCAGGCCTGCAATCCCGCAGCCGCGCCGCTCCAGCCACTGGGGAGCAGTAGAGGGCCTAGAAAGAAGCTCAGCCACCGAAGGCTCTTGAAGGTGAATTCCTAGGGCTTCCAGGTCTGGAGCCAGGCTTATTCCTGGGAGGGGGTTGTAACGGGGAATTGAAGTGCAGAGGGGCTAGTGACCCCAGCAGAACACCTGGGGTCCTGGTTCCCAGGGCTACAGAACtgtcctagatactgtgcca
>GRCh37;chr19:42377200-42377600
CAGGCCAGTCACTCCCCATTCTGGGCTCTAGTTTCCTCTTTTGGCCATTAATGAAAACATTTCCCAGAGCTGACATGAGAACTCAATGCCAAGCGTCCGGTTTGCACAGCAGCAGGCATTGCGCTTCCCAGGTAGGAAGCAAGGTCTAGGTGTCCCGAGCAGGCCTGCAATCCCGCAGCCGCGCCGCTCCAGCCACTGGGGAGCAGTAGAGGGCCTAGAAAGAAGCTCAGCCACCGAAGGCTCTTGAAGGTGAATTCCTAGGGCTTCCAGGTCTGGAGCCAGGCTTATTCCTGGGAGGGGGTTGTAACGGGGAATTGAAGTGCAGAGGGGCTAGTGACCCCAGCAGAACACCTGGGGTCCTGGTTCCCAGGGCTACAGAACtgtcctagatactgtgcca
>GRCh37;chr19:42612625-42613025
ctgaggtgggaggatggcctgaccctgggaggtcaaggctgcagtgagccatggtcacgccactgcactccagcttgggtgacacagagagaccctgtctcaaaataaaacaaagaaaaaaaaagaaagaaAGGAGAGAAGACAAGATTCTGGGTGAACAGGAACAGTAAGTTGGCTCAGGACTAGGGTAAGCCGGTAGGAGGCGCCATTTCTCCACAATCCAGCGGCAGCATGGCCCTCTGAAGCCACTTGAGGGCGTGTTACGTCCGAGTCAGAGCACACCAGTCAGAGGGTGGAGAAGGTATAGTAAGTGGAGACAGGCCAGAGAAAAGACCCTGGCTGGCATATTTTGTAGATCAGCTGCTCTGTCCCTAAGCTTTAAGGAAACCTAGCACAAGAG
>GRCh37;chr19:42637200-42637600
ATTGGGAGGAAGTGGTGCCCGTGGGCAGTGGTAGTGGGGACGGTGGGTCGGGGACTTGGCCTGGGGCTACAATAAGTCGCCGGCCAAATGCGGGCGCCCGAGGCGGCTCCAGTGGAGGGGAGCACCAGGTCCCCGGGCTGCCGGCTGGCTCTTCGCGCTGCGGCGCTCCCATTTCAGCGCTTCCCTCCGTGCCCGCCAGAGGGCGGCAGCGCCCAGCCAATGGGCCGGAGGGCGGGGCCGGCTGCGGAGAAGGGAGCCCCTCCCTCCGCTCCCCTCCCCAACACCCTCCCAACACCTCCGCTCGCACACCTGCGAGGGTCACACAAAGGCGCAGGACTCCCGGCGCACCGCAGCTCAGACAAAGGCGCGCCCGAGTCCGCTGCCCTCTTCCTCTTGGTGC
>GRCh37;chr19:42637200-42637600
ATTGGGAGGAAGTGGTGCCCGTGGGCAGTGGTAGTGGGGACGGTGGGTCGGGGACTTGGCCTGGGGCTACAATAAGTCGCCGGCCAAATGCGGGCGCCCGAGGCGGCTCCAGTGGAGGGGAGCACCAGGTCCCCGGGCTGCCGGCTGGCTCTTCGCGCTGCGGCGCTCCCATTTCAGCGCTTCCCTCCGTGCCCGCCAGAGGGCGGCAGCGCCCAGCCAATGGGCCGGAGGGCGGGGCCGGCTGCGGAGAAGGGAGCCCCTCCCTCCGCTCCCCTCCCCAACACCCTCCCAACACCTCCGCTCGCACACCTGCGAGGGTCACACAAAGGCGCAGGACTCCCGGCGCACCGCAGCTCAGACAAAGGCGCGCCCGAGTCCGCTGCCCTCTTCCTCTTGGTGC
>GRCh37;chr19:42954589-42954989
ACAAACTGTCTTTTGCAATGAGACACGGCCCTATGATGCAGGCTGAGCTCTCTGACAGTTACTTCCTGTCTTTGTGGGCGATTGTGATTTTATCTCCTTTGTGACCTGGACTTTACCTCCTACCCTTTGCTCTTGCCAGCCCTCCCACTTCCTTTACTGGTGACAAGGTTTAAGTGCATTTACTGATGATGGTCACAAGGTGGCAGCACTGCCTCACTGGTGTTTCCTAAGACCTCTGCTTGGACGTGGGCCAGTCTAAGGTGCTGTTAGGATTAAGGGCATGAATGAGGCTAAAGGTAAACTTTATTTTCCTTTTTTTATCCTGTGAAGTAACAGAATTTGAGGTGAGTGTGAAGTAATTGCATTTGAGAACTGGAAGTgccatgtgtggtggctcatg
>GRCh37;chr14:69714747-69715147
GCTTTCTCTGAACCACCAACCCAACAAACCTCTAAGTGGTGATTTTTTGGCTTATTTGTCCACAAGGACTGTGATTTTTTGTTttgtttttagcaatactttattaaagtgcagtataagtaacatatgataaagtgcacacatctaagaatacaactcaatgaattttgacaaatgcatatatccatataaccaccaGGGGCTGGTGTTTTTAATATTTTGTGAAGCACCTATTCTAATGATGTACGTTTTGGGATTGGAAGGTTGTGCATTCTTCTAGCTGAGAAAATTACTATAAAACAGTAAATCCAGATCAAAATGTGATGAAGATCCACCTGCCACAGAGAAAGTATTAATAGAATATAAGGCTAGGGTGTAGGAGAAGTGGCCCAGGAAAGCC
>GRCh37;chr19:43071088-43071488
GTCCTTTGCAATGGGACATTGCTCAATGATGCAGGCTGAGCTCTCTATGACAGTTACTTTCAGTCATGTGGGCAGCTGTGATTCTCTTATCCAGTCCGTGACTTGGACTTCACCAACTACCTCTGGCAGGCTGCCCCTGCCAGCCCTATCCCCTCTTTTACCCCAGGAGTTAAGTGCATTAACTAATGATGGCCACAAGGTGGCAGTGCTGCTGCTGCTGCttttttttttcttttttctttttctgagacggagtctcactctgttgcccaggctggagtgcagtagtgcgatctcggctcactgcaacctctgcctcccgggttcaagcgattctcctgcctcagtctcccgagtagccacgtagctgggattacaggtgcgtgccaccacacccagc
>GRCh37;chr1:12184820-12185220
aggttgcagtgagccgagattgcaccgctgcactccagcctgagcagcagaatgagaatcagtctcaaacaaaacaaaacaaaacaaaacaaaacaaaacaaaacaaaacaaaacaaacaaaacCCCCAAGAGTTAGCTCTTAGGGAAAGATGCCAGGTTACTCATTTTAGGACTTGCAGTTCTAGTGGCTGACACGAGGTGGCAGTAGTGCTCCGGCCAGAgtttctgaaagtgcggtcccgtctggcagcattggcaccggctgggaacttgttaggaaagcaaattatgggccccatcccagacctagagaatcagaaactgcactttaacaagatctccagggcactcatgtgcacattaacgtttgagaagcactTAACTGGCATATACTACTTT
>GRCh37;chr1:152371532-152371932
CTCAGAGCAGCCTGGGGCTGCTCTCACTACTGGTAGCTTCACTAGTGAGGGTTCAGGGCCACTTACTCTGGGTGCTGCTGTGCCCAAGACCACACCACTGAGCCCATTCCCACGTCTGATGCCACCTTCCTTCCTATTCCAGCAAAATCACATTTACTACCAGAGCTCCTTTACAGGTATTAGTCGTAACTGCCACCAGGGGACAGCAGCACAGTATACTTGCTGTCTATGCAGACTGGGAAGCTACCTGGTGAAAGAGGTTTTCTGGGCCTTTGTAGTGAGTCTTCAGCCCTGAGTGTCCCTGAGGACAGGGCCATTTTACACACTATGACCAATCCAATGTGACTGGGACTTATGAGCTCTGCAAGAGCCAACAAAAATATTTGAATCAAAAATAAAT
>GRCh37;chr19:43951160-43951560
ATCCCGCTCCTGGTCTTATCCATCACGACCTCTGAGAAGATGTCCTGGAAACCCAGACAGAGCTTTGTCCCTGTGTCTGCTGCAGATTTAGGTGAATGTTGGTGCAAGTGCATTCGCCAAATAGCAGTAGTACTTTCCGAGAGTCCAGCCAGGGGCTGGATGCTGATGCTTAGCTGACATTGCTGCTCCAAGCCGCCAGAGGGCGCATGGAAAACACCAATCTGACTTGCAGGGTGAAAACCCTACAGGAGCTCCCAGTTTCTCGTATAATTAACAGTTAAGGTGCCACTGttcttgttttgtttgtttgttttgaggcagggtcttgctctgtcacccaggctggagtgcggtggcgcaatctcggctctctgcagcctcgtcatcctgggctcaagtg
>GRCh37;chr1:152371532-152371932
CTCAGAGCAGCCTGGGGCTGCTCTCACTACTGGTAGCTTCACTAGTGAGGGTTCAGGGCCACTTACTCTGGGTGCTGCTGTGCCCAAGACCACACCACTGAGCCCATTCCCACGTCTGATGCCACCTTCCTTCCTATTCCAGCAAAATCACATTTACTACCAGAGCTCCTTTACAGGTATTAGTCGTAACTGCCACCAGGGGACAGCAGCACAGTATACTTGCTGTCTATGCAGACTGGGAAGCTACCTGGTGAAAGAGGTTTTCTGGGCCTTTGTAGTGAGTCTTCAGCCCTGAGTGTCCCTGAGGACAGGGCCATTTTACACACTATGACCAATCCAATGTGACTGGGACTTATGAGCTCTGCAAGAGCCAACAAAAATATTTGAATCAAAAATAAAT
>GRCh37;chr14:70001948-70002348
CAGGAGAAAACCTGATTGAAATCTCATTCTTCTGACAAATTGTTGGCCAATGGGGAGGGCCCTGGATGTCTTAAAGGACAAGAGAGTCACAGCCAAAGGAAACTGGATCCCTACCCTTTCCTTTTCCAGGTTTCTCCCTCCCCACTGTGGCCTGGTGTTAGGGATGCTTTGGTGTTCACGTCTATCTTCTTCCCAGCAGATGGCAGCATGCTCCGAGCTGGCTTGCAAATTCCAATGGGAAAGTGAGCTGAGCCTCTGGGAGACGGCGGGGGTGGAGGGGTTTTGGTGACAATCTGCTGCAGTTTTGCACTATTGGTGTTGAGTCTCACCCTTGTTCTCCCCTTTAAGGTATGAAACAAAGGACTCTGCTTTGTCCATCACTTACTGAGTCCATTATATA
>GRCh37;chr1:152371532-152371932
CTCAGAGCAGCCTGGGGCTGCTCTCACTACTGGTAGCTTCACTAGTGAGGGTTCAGGGCCACTTACTCTGGGTGCTGCTGTGCCCAAGACCACACCACTGAGCCCATTCCCACGTCTGATGCCACCTTCCTTCCTATTCCAGCAAAATCACATTTACTACCAGAGCTCCTTTACAGGTATTAGTCGTAACTGCCACCAGGGGACAGCAGCACAGTATACTTGCTGTCTATGCAGACTGGGAAGCTACCTGGTGAAAGAGGTTTTCTGGGCCTTTGTAGTGAGTCTTCAGCCCTGAGTGTCCCTGAGGACAGGGCCATTTTACACACTATGACCAATCCAATGTGACTGGGACTTATGAGCTCTGCAAGAGCCAACAAAAATATTTGAATCAAAAATAAAT
>GRCh37;chr19:45227115-45227515
ggtaggcttgtacttccaagagactcccccagctgcCACATGCAGGGTGAATGGAATGATGCACAGAATCCAGTTTCAGGGGTAGTTTGGTACTTGGACCCAGGTCCCAGGGAGAGAGTCCAAGGAGCCCTTCTCTGGTCTTCCAAGGAGCTGCTCTCCCCAAGCTCCGGATGGAAGGCGTGCCCATGGCAACCGCTAGGTGGTGCCCGTACACCACCAGCCAGGTCTTTTTTTGCCAAAAGTAGATCAGGCCCAGAGCTGGGCAGAACTGCCCCTGGGTCAGGAGAGCAAATCGTCTCTGTCTTTTGGTCCTGGCTCCCTGGCCAGGCATCCTGGGGCCATTTGACTCCCAGGCTCAGGAAGGAGCTGGCTGAGCTGCAGTGAGTATGTTCTTCGTCTC
>GRCh37;chr19:45303728-45304128
ccctggcccactccaccccactccaccctcctccaccTGGAGGTGACCTCATCTAACCCACCCCTCTCTCCGCCTACAGGGCACCCAGATGTGCTGCTCAAGGGAGCCCCAAGGGCTGGAAGGGGGTTGTGAAACCGAAATAAACTGCCAAGCCTGGTCTGTCCTCCAGGGTGCAAAGGAAGAGTGCAGTGGCCAGCAGGGGGCAGCAGAGGGCAGCAGGCACTGGGAAAGGGCCGTCCCCAGGCCTGGTCCCCACCTGAACAACAGGagtccaggccccagcccctcctccctcagactcaggagtccatactccagcccctcctccctcagacccaggagtccatactgcagcccctcctccctcagacccaggagtccatactccagcccctcctcc
>GRCh37;chr1:152371532-152371932
CTCAGAGCAGCCTGGGGCTGCTCTCACTACTGGTAGCTTCACTAGTGAGGGTTCAGGGCCACTTACTCTGGGTGCTGCTGTGCCCAAGACCACACCACTGAGCCCATTCCCACGTCTGATGCCACCTTCCTTCCTATTCCAGCAAAATCACATTTACTACCAGAGCTCCTTTACAGGTATTAGTCGTAACTGCCACCAGGGGACAGCAGCACAGTATACTTGCTGTCTATGCAGACTGGGAAGCTACCTGGTGAAAGAGGTTTTCTGGGCCTTTGTAGTGAGTCTTCAGCCCTGAGTGTCCCTGAGGACAGGGCCATTTTACACACTATGACCAATCCAATGTGACTGGGACTTATGAGCTCTGCAAGAGCCAACAAAAATATTTGAATCAAAAATAAAT
>GRCh37;chr19:45406839-45407239
TTCCCATCTCCTCGGTATAAATCATGTTTATAAGTTATGGAAGAACCGGGACATTTTACAGAAAAAAAACAAAAAACAACAAAAAATATACGTGGGAAAAAAAACGATGGGAGGCCTCCGTTTTCTCAAGTGTGTCTGGCCTGTTTTGAGCATTTCATCCGGAGTCTGGCCGCCCTGACCTTCCCCCAGCCGCCTGCAGGGGGCGCCAGAGGGCCGGAGCACGGAAAGCAGCGGATCCTTGATGCTGCCTTAAGTCCGGCTCAGAGGGGCGCAGCGTGGCCTGGGGTCGCTATCTTCCCATCCGGAACATCTGCCCTGCTGGGGGACACTACGGGCCTTCCCTTGCCTGAGGGTAGGGTCTCAAGGTCACTTGCCCCCAGCTTGACCTGGCCGGAGTGGC
>GRCh37;chr19:45942688-45943088
ctcaggcctttaatcccagcactttgggaggccgaggtagcaggatcgcttgagcccaggagttctagacaatcctggggcaatatagcgagattctatctcaaagaaataatcataatcataataaaaataaATGAATAGATAAGCTGAGACGGACTCAGGCCCAGCTCCTGCCTGCGATCCCTGCGGGGGCCACCAGGGGGCGCGGCGCCCCTGCCCAAAACTCCGCCGTCGGCTCTGAACCCCGGCGGACGCGTCCCGACGCCCCTGGAAGATTCTGCGCCCTGCCGGCTCGCCGGCGCCCGGGAGCCCGGGAGGCGGGTGTGCACGCGGGGTGTCCAGGGCGCCCCCGATCGAGGCCCCCTCGCCGTGCCTCGGGGTAGGGGGACGGCTGTGACTC
>GRCh37;chr1:152371532-152371932
CTCAGAGCAGCCTGGGGCTGCTCTCACTACTGGTAGCTTCACTAGTGAGGGTTCAGGGCCACTTACTCTGGGTGCTGCTGTGCCCAAGACCACACCACTGAGCCCATTCCCACGTCTGATGCCACCTTCCTTCCTATTCCAGCAAAATCACATTTACTACCAGAGCTCCTTTACAGGTATTAGTCGTAACTGCCACCAGGGGACAGCAGCACAGTATACTTGCTGTCTATGCAGACTGGGAAGCTACCTGGTGAAAGAGGTTTTCTGGGCCTTTGTAGTGAGTCTTCAGCCCTGAGTGTCCCTGAGGACAGGGCCATTTTACACACTATGACCAATCCAATGTGACTGGGACTTATGAGCTCTGCAAGAGCCAACAAAAATATTTGAATCAAAAATAAAT
>GRCh37;chr19:45949468-45949868
ttaacagggtcctttgggttgtaggtggggaatagactttggaggacaagtgtggagtcagggagaccagtcactgtcatggtccagttgagtccaatggtgacttggactaggaggtagtagggatcgattctggaggcctttgagttaagagaggcaaaatttgctgaCAAGCACATTCATAGCAAGCCATCAGTAGATGGCagcactttccattatgttaggtggtactcaccacatccccataaaagttaacatccctattttacagatgtgcaaactgaggcccaaagaggtcgcttaacttgcctaaggtctcacggctcagtctagctccaaagatggtacCCCTCTATTGGGACGGCTATTCCCAAGCCCACACACCCGAACATAACACTCT
>GRCh37;chr19:46026902-46027302
AGGAAAGCCACGCAAGTTGGGGAGAAAACCCCCAAGGATGAATCTGCCAATGTAAGTCAGGGACTCTTCTTGCCCTACATCTCTTAGGCCGTACCATGAGGGTAGGGATAGTGGGATGTGTGGGGTTTGAACCTGAAAGAGGAAATGGGCAGAGGTGTGGCAGGGGCTGGCTCATGGCAGTTTTATTTCCTACCAGCAGGAGGAGCCAGAGGCCAGAGTCCCGGCCCAGAGTGGTGAGTAGAGTGCCCAGTCCAGCCACAGGAACTACAAATCCCAGAATACTCTGTTCTCACATGTTAAGCACCCTTATAGGAGAGTCAGGGCGAATGGTGCTGGGGATTGTAGTCTCCTGAGATGGGGCTTTGATCAGGGGCTGATGAGGTTGGGGGAGTAAGATTGA
>GRCh37;chr14:70046849-70047249
atttactatcgggctctgtgcagaaacactttgccaacccctgTCCTAATGACTGATAACAGCTtgggccagtcatcaatgtattgcctcatagctccaagttcaccctacagtaccttctctggggtgatgtgctgtaagcgtttgctgtaagcgttttctgcctgacagtgagcccaatatgaaggcttgccagtagggggaaccagggcaatgttgcaggaggaagggggttactcttcccaatcctgtgtgcggtgctatttgctttttcttgcccctgctgtgtggttagtggtggtacagctgtgtgggaacgtctgtggtactctgctccagttgcatctccataacagccccttggtgaccttgtagccccggcccaggcctggtgaccacc
>GRCh37;chr1:152371532-152371932
CTCAGAGCAGCCTGGGGCTGCTCTCACTACTGGTAGCTTCACTAGTGAGGGTTCAGGGCCACTTACTCTGGGTGCTGCTGTGCCCAAGACCACACCACTGAGCCCATTCCCACGTCTGATGCCACCTTCCTTCCTATTCCAGCAAAATCACATTTACTACCAGAGCTCCTTTACAGGTATTAGTCGTAACTGCCACCAGGGGACAGCAGCACAGTATACTTGCTGTCTATGCAGACTGGGAAGCTACCTGGTGAAAGAGGTTTTCTGGGCCTTTGTAGTGAGTCTTCAGCCCTGAGTGTCCCTGAGGACAGGGCCATTTTACACACTATGACCAATCCAATGTGACTGGGACTTATGAGCTCTGCAAGAGCCAACAAAAATATTTGAATCAAAAATAAAT
>GRCh37;chr19:46320344-46320744
TCCTCTGGATGGGCAACAAGCAGCCCCGACCTCCCTCCAGAGGCCTTTGTCTTCCCGATCCAGGCGGCTGGACCACGAGGGCAACTTGGGAAGGGGGTGGAAGAAAACTCAGCCGCCTTTTACCAGAGCTCCCCCTGGGCCAGGCCCAGGCTAAGTGCTGCGGGAGCACCTCTCATGACATTCTCACGGCAGCCTCCAGGGGGCGAAATTACCCCTGCTAAACAGCGGAGGTCCGTGCCGGTGCCGGGACCTGTCCTGGGTCACATGTACATTCTCACCGCAGCCTCCAGGGGGCGACATTAGTCCTGCGGGGTTTGGTTTTTTTGTTCTCttttttttttttttttttttttttttttgagagatggtcttactctgccgcccaggctagagtgcagtg
>GRCh37;chr19:46367274-46367674
AGGGCTCTGGCTCTTCGTCCTCTCCTGCCGAGATGATGAAGCCCCCTGAGGTAGAAAGGCTCCAGAGTTCTGACCTCGGGGCCCTTGGTATCTGCAGCGTCGCTGCGGGCAGCTCCCTCACTCCTGAATCACCCCCAGCTGTCGCGTCCTGGGGCTGCGGCCCCCGGCGCCTGAGGTCTGTCTCCTGGCGATCCCGCAGGGGGCGCCCCAGTCCGAGCGCGCCGCCCTCGGGGAGGCGGGAGGGGAGCCCGGGGCGGGCGAGGGCGGGGGTGTCCCGGCTATAAAGCGTGGCCGCCTCCCGCGGCGCTCGGGACAGCCGTACCCCGGGCGGTCGGACGGGCGGGCGCCGGTGGGAGCTCGGGCCGTGCCCGCTGAGAGATCCAGAGCGCTCCGTTCCCCC
>GRCh37;chr19:46532127-46532527
CCCACATTCTAGTGGGGAAGACAGGAAGCAAATTAACAAACATCTAATAACTATTTTTAAAAGCCAGATATACGATATTTCACGTGGATGACCCGATTGGCCTGCTGCGGGTCAGGGAAACAGGCTCCCAGGTCGCATCCTCAGCTTGTTCTTGGCGCTGGAAAAAAGATGCTACGCGGTTCCCTCCTTCAGCCACCAGAGGGCGCGCCCTCCCCGTTTGTCCTCTTTCGCGCACTTTTTCTCCCGCACCTGTCAGTCACAGGGCAGCCCTTTAGCGGAACAGGGATCCTGTTCTGTGATTTTCCTGAGGGCCTGCCTCTCCCAGGGAGTAGCGGGCTCCTACGAACAGTAATAGCAACCATAATGTAGAGACCAAGAGCAGAGTTACTGAGTTTTATGC
>GRCh37;chr19:46898816-46899216
ggaggcggaggttgcagtgagccgagatggcgccactgtattccagcctgggctacagagcgggactccgtctcaaaaaaaaaaaaaaaaaaaaaaaaaaaaTTTCTCTTGTAactgttctgtgattgtccactgtatggcgctagggggcgctgtaacaccacggtgttttatagtcattacaacactcttccagcagatggcggcaaagtgttggggaaagagggtgcctttttgccaatccccataTATTTTTCTAATTTTCTTTGTATGGTATGCAAACATTTCCAATGCTCAAAATTTGGTCTCAGCTACCATTCTAACTATTTGAGGCTTACGCTTCTCTGTTTCCCCTCCAATCTGGGCCGAAGTCTTCCTGTCAGTGAAACAGGGATGTTTA
>GRCh37;chr19:46898816-46899216
ggaggcggaggttgcagtgagccgagatggcgccactgtattccagcctgggctacagagcgggactccgtctcaaaaaaaaaaaaaaaaaaaaaaaaaaaaTTTCTCTTGTAactgttctgtgattgtccactgtatggcgctagggggcgctgtaacaccacggtgttttatagtcattacaacactcttccagcagatggcggcaaagtgttggggaaagagggtgcctttttgccaatccccataTATTTTTCTAATTTTCTTTGTATGGTATGCAAACATTTCCAATGCTCAAAATTTGGTCTCAGCTACCATTCTAACTATTTGAGGCTTACGCTTCTCTGTTTCCCCTCCAATCTGGGCCGAAGTCTTCCTGTCAGTGAAACAGGGATGTTTA
>GRCh37;chr19:46905448-46905848
gggaggaagggaggaaggaaggaaggaagggagggagggaggaaggaaggaaggaagggaaaggaaggaaatgaaggaaTaagaaaaaagaaaataaaagcaaaggaaaagaaaagagaaaagaaaagaagaaagaaaaagTTGTGTCCATTCCCGAGTCAAACTTAGACTCCGGACCTCTTTTCCCAGCTGCCGCCAGGGGGCGCAACGTGGCTCATTGTCTCCAaaaaacagccgctgtcaattcttcccttccccgtatgcccctggtacctccccccgtcaagaggtgaagtctatttcccttccgcttgaatccagactagccttatgacttggtttgaccaaGAAGTtgagtcccatcgaatgactcctcttctcttcaaatcctcttatggct
>GRCh37;chr19:47032795-47033195
ACCCCCCGGGAAGGTAGGACCTGGGCTGTTTCAGTCCCCATCTAGGCAGGATCAGACCCTGGTGAATGCATGTggagggaagaaagggaaagaaagggaggaagggacagaataagaaggggagggagggTGGTGCCCTTTAAAATCAAAACCTCTGGTTTCATCTTTCTTCCCTGAACTGGCTCCCCACGCCCACCAGAGGGCGCTCTGACCCAGCAAATTCCTCATACAGCAACAGCCCGTTCTACACACAAAAGGGAATTATGAAAATAAGGATTGACACCaataatcgatacttaaagccctactgtgaccagtacctatgctaaattatccacgtgcctaaatcaacacagcaattctgagaatatcttataaatgaggaaagtgaggctcagag
>GRCh37;chr1:152467550-152467950
acacaTCTGTCTTCCAAGGGTTTCCATGTCCAACATTTTCTCCAACTCTGCTCCTATTATTTCTTATTTCACAGCCGTGTCACACACTTGTCCAAGTCTCTTGAGTAAGGCTGTAAACCCTTGGATTAGGGTTTTAGCACTTCTGTGCACTGAGGGAGAGGTGGAGCATCCAATTTGCCTTACACACATGGGACGGTAGGGGGCGACAGAATCAGAGGCAGGAGTTTAGAAATGGCAGTAAATCCTGGAGATTTTGCTGGGCTACAGTAATGAGGATAGGCGAAGAGCAGGAAGCTGCTGCAGAGGTCACAGCAAATCCCTTTTTCTTTCAAGACCTGATGGGATGCTGTCAATCCCAAGTAATCAGAGTCAACTGTGTTTTCCTCTATGAAGCATGGAA
>GRCh37;chr1:152469753-152470153
attgaatgacttccctgtgtcaggctccgtgctagtaagtttagatttgcagtctaatttattctcagaccaatccccaaatattaggcagtattttttccatcattacagatatagaaactgaggctgagagaggttaaataacttccctgagaccacaGGCCAGAGAATCAAAAGGATTTTCCTACCACACCACCAGGGGGTGTCTCAACAAGAGTGACAACTCAGCGAGCCTGAGTCTGGGCTCTGGGAGATTTAGGATTTGTGTTTGTACTTAGGCTGTTCAGAAAGTGACCTGGGGTGACTTCACTGGACAGCCCTGAATGAAGACCAAAATTCCTCTCAACTCCAAGAGTCCTGGGAGAGCAGGTTTACATCCCTCATCCCTAGTTTCCCCCTT
>GRCh37;chr19:47516201-47516601
aaggtgcagatgacgccagggttGCCGCATACGACAGtgtgagtatctgattatcctttgtcttccccactttcctgtgaaacctacgagggcgggagctgtgcctcccaagccgcagccagcacccagcaTTCGCTCCAGGGCTCCAGGCCAACTGCCCTGGTGGAGAATGAGCTGTGTTACTCCGCGCGGCCACCAGGGGTCAGCAGAGCGCCGCCCTGCCCAGCCATGGCCATCCCGGGAAGAGTAGAAAGCCCGGATGGCGGCTTTTTAGGAAGTAAGGCCGGATTAGAAGGAGAAGCAGCAGGGACTGAGGAGGAGGCGGGTTCTGAGAAATGGGGCTGGAAGCGAAGTGTCCCAGGAGCTGGCCGAGAAGCAGGGGAATGAGCTACTGTTTCTG
>GRCh37;chr19:47713944-47714344
CTGTTCCTCAACCCTGCATCACCTGCTCCCGCCGGAGGTGAGACAGGGGCTGCATTTCGGAAAGGATCCGTGTCTCGCCACCTTTAGTGCAAGTCAGTGGCGTCAGGGTCAGCAGTTACATTGCTGCATGAATTTCACGTGGTCTTTAAATTCTGAGCTAATTATACTCTTGACTGTAATGTGCAGCCTTGGTCACAAGGGGGAGCAGGTGGGTCTGGATTGATAAAAACAAAATTGTAGAATCGTCCCGGAAGCTtcaaacttttccaccctgtacctctaacggcagagATTAAGTCACCCAGAGGACCCCTCAGGAATCGAGGGGAAAGCTGCCAGCCCCAGGCAAGAAATGTCTAGTTTCTACAAATTTCATAAACTGCCACATGATGTTTGTATT
>GRCh37;chr19:47713944-47714344
CTGTTCCTCAACCCTGCATCACCTGCTCCCGCCGGAGGTGAGACAGGGGCTGCATTTCGGAAAGGATCCGTGTCTCGCCACCTTTAGTGCAAGTCAGTGGCGTCAGGGTCAGCAGTTACATTGCTGCATGAATTTCACGTGGTCTTTAAATTCTGAGCTAATTATACTCTTGACTGTAATGTGCAGCCTTGGTCACAAGGGGGAGCAGGTGGGTCTGGATTGATAAAAACAAAATTGTAGAATCGTCCCGGAAGCTtcaaacttttccaccctgtacctctaacggcagagATTAAGTCACCCAGAGGACCCCTCAGGAATCGAGGGGAAAGCTGCCAGCCCCAGGCAAGAAATGTCTAGTTTCTACAAATTTCATAAACTGCCACATGATGTTTGTATT
>GRCh37;chr19:47733719-47734119
GGCTGTTGCTGGGGCGCAGCCCCCGCCCGCAGGAGCCGCAGACTCCAcggcccgcgagccgccccccgtcgccgcccccagcgggcgcgcgccctgggtgtggccgcccctccgtgccgcccccccgccccTCCCGGACTTTGGGGGCTGGGGCACCCCTGGGGTCGACCCTCTTCCCCGGGGCCGCACTGGCCGCCAGGGGGCGCTGCCGAGCCCGCACCCCATTGTTTGTAAACAAACCCGCCAGACCGCCGAGGCACCTGTGCGCCCAGACCGGCGCCCCAACGCCGAGCCGCCTCTCACCCGGCGACCCTGGCCCAGGGTCCCTCGCGGGGTTTGGAGAGGCGCGGTGTGGGGAGGCAGGGCGCCCACACTGCTCTCCGCCTGCACTCCTGTCACC
>GRCh37;chr19:47939869-47940269
GGGCCTTAACCCTGATGTTATGtaagagattgaagccctgagctccgacctcgggccttttctggactccctgtgggacttcaggccactccctcctctgtctctgagcctcagtctccccagtccatatcacaaagggCCAGTGTTGGCTTCCAAGACCGTCAGTGGGTACAAGTGTCGTAGTGTCTCTAGCCACAAGGGGGCAGTGTGGGCCTGTCTGAGGCCAAGGAGGGTGGTGACCCGCGCAGGTAGGAAAGAGCTCGGTGCCCTGGTGACTGTCTCCAGGGCAACGGAGGAACCCAGGCTCTCTCTGGGGTGGCCACACCATTTAATCTGTTCCCACCCTCCTGATGCCTGATGCTGGGAGAAAGCCCAGGCTGGGAACCCTCCCGGTTCAGCC
>GRCh37;chr19:48216376-48216776
ttagggttacaggcgtgagccagggcgcccgaccTGTTATTGTTACTATTATTGCTGCTGCTGTTGTGATTCCCGTGTTAAGAAGAGAGACAGACTGGGGAGCAGCCCAACGCTGGAGGTGGAGGCGGAATTCGAACCCCAGGCTGGACGCTGGAGCTCTCGCCCGCCGTGCTAAGGCGTCTTCCCCACTCCCCACAAGGGGGCGCCAGAGGCCGGGCGCCCGGTTTTGAGGGGGGCGCCTCGTCCCGCCcctccctcctgtcctccctcccgtcctcccCGCTCCGGGCCCCACCCGGCTCAGACGGCTCCGGACGGGACCGCGAGCACAGGCCGCTCCGCGGGCGCTTCGGATCCTCGCGGGACCCCACCCTCTCCCAGCCTGCCCAGCCCGCTGCAG
>GRCh37;chr19:48316952-48317352
CCCTTCCAGGGTCTGACAAGCAGAAGGAGTTTTCATTATATCCTGGCAGTCTGTCCCCCAACCCCCAAATCGGATCTAATTCTGCTCTGCTGAGGCTGGCCTGGCCTGGCCTAAGAGGATTGGAACATTTGCTAAATGGGACTAGGACAGGGTGAGAGAGGCGTCGCTGGGGAGACCCAGGTGCCAGGACGGCCACCagggggcggcagaggacgagggagaccagaagacagaggggacagagaagggcgtggtgggggcggggtgggggtggggtggggagaggcagggagtggATACAGGCATATTCCCTGGCTGTTTAGGGAACCACATTTAAGGGGTTAGAAGGGTGCCAACATTGCTGAttttttttttttttgagacagagtcctgctctgtc
>GRCh37;chr1:152626483-152626883
TGTGGAATCATGCACGCATCCCTGCTTGAAACATGCTTCTCTATTTTCTCCATCTACCCCAGCAGCTCTCTGTGGACTGAtaaactcttgtctgtcagctccaaacctacccttctgggctctacttcgtgatgctggcctgggctttgcaaccgtggttctacttcgcgggcagtcctctattaggttttgtcactagggggcgcaagagacgcagaagtcaggagagaaagaaaggcctgtaagtgtcaccctatagattttttttttttttttttttaatctggcagcagcagttggttcctgttcccagttttctccacacttccagaactatcctcttctcctttcctcagaagcaccggccccactagccagtgtcccacctcagaagcttggg
>GRCh37;chr19:48610562-48610962
aaatgctcactctgaaaactatctcaaaGACAATTTCTTTTTTTTAAAACAAAAACAAAACGAAACATTATTgccaggagcagtggctcatgcctgtaatcccagcactttgggaggccgaggcagtcagatcacttgaggtcaagagtgaccagaagacaagtgtgagccctctgtcatgcccgaatagggccactagagggccccttggtcttggggtaacgccagcgtctgggaagatgcccattgcctagcggaccttggtctagcggttgcgtcagtgcctagagaccaggaaagggagtctccctttccccgggggagttagggaagactctgctccaccgcctcctgtggagggcctgagtgatgtcaggcccgcccgcagttatccagaggc
>GRCh37;chr19:49009365-49009765
tccagcctgacaacagagcaagacttcatctgaaaaaaaaaaaaagataaataaataaaaataaaagttagccaggcatggtggctatgcaggaggctgaggcaggaggatcacttgagcccaggagctcaaggctgaagtgagccttgaAAAAAAAAAAAAAAGtatttatttatctattgtgtgtcttctccactagggggtgagctctcctaggataagaatttggtgtgtcttcctgcctgtgtcctcagtgcctagactagtagtagatgctcaataaacacaggtggagagaaggaCTGGCTTGGAGGTCTGCAGGAGGATGAGAACATTTCAGGCTTGCAGCCCAGGGTCTGGCCAGGAGTAGGTGCACAGTAACTTACTAGTTATTTTCCTA
>GRCh37;chr19:49298348-49298748
TGCAGCAAAGACAGAGAAAAAAAAATCAACGGCAGCACCAGGGGTCTGGCCTGAGAACGGAGAGATCCGGAATCGGGGCCAAGGTGTATCCTTGACCGCACGACAAGGAGTAATGGGCGGACCTGAACCCGCGACGAGGGGCTGGGGGCCAAGATGCCTGGGTCGGCCCTTACGGCTTTGGGAGTGTCGCAACCACATGGGGGCGCCAGAGACCCAGACGCCGCCCGCTGGCCTTTTATTTCGTATTGCACTTCAGGTGAGTCATTGGTAGGGAGGCGAGTGCTGGCGTGACGAGATGCTACGGGTCGGTGGATCTGGAGCACAGCCTGCAGCTTCACACCGGGAACATCCACTCGTGGGCTCTGATTCCGTACTGCGGAACAACGGAGGCAGTGCGTGA
>GRCh37;chr19:49895125-49895525
GAGCCCAGTCTGATGGGGATGGTAGGGCCCCTTTCTTAGAGGCTCCCAGGCATCCACGGCACAGCCTGCGTCTTTTTCTACAAAGCCCCAGACCTCAGGAGGCTTTCCAGATAGGAGGGTCAGAGGTAGACACCAGGGTGTGGGAACCAGAGGACAGGCTGTCTAGTGACAGCCATCTAAACTTCACCTGCACCAGCAGAGGGCGTGCAGCCACCAGGATCCGGGTGGCAAGGGCTGAGACAGCTTCGAGAGGCTCTGGAAGGAAAGGTAGGAACACACCCAGAAGGAGAGATGGAGACAGAGGAAGGCAAAGGGAAAAAGAAACAGCAGAGGAAGGAAAGAGAAGACTTAGGGAATGGAGAGTCTCTGAGATATGGGAAGGGAAGCacagagactgaga
>GRCh37;chr19:49895125-49895525
GAGCCCAGTCTGATGGGGATGGTAGGGCCCCTTTCTTAGAGGCTCCCAGGCATCCACGGCACAGCCTGCGTCTTTTTCTACAAAGCCCCAGACCTCAGGAGGCTTTCCAGATAGGAGGGTCAGAGGTAGACACCAGGGTGTGGGAACCAGAGGACAGGCTGTCTAGTGACAGCCATCTAAACTTCACCTGCACCAGCAGAGGGCGTGCAGCCACCAGGATCCGGGTGGCAAGGGCTGAGACAGCTTCGAGAGGCTCTGGAAGGAAAGGTAGGAACACACCCAGAAGGAGAGATGGAGACAGAGGAAGGCAAAGGGAAAAAGAAACAGCAGAGGAAGGAAAGAGAAGACTTAGGGAATGGAGAGTCTCTGAGATATGGGAAGGGAAGCacagagactgaga
>GRCh37;chr19:50009813-50010213
tataggcgtgagccaccgtgcccggcctgcaattggggttttaatggcagaaaccgcaattacttttgcaccaccctaaTATAAagacacaattattatccccattttccagataaagaacctttggctgggagaggtGTACCTGGAAGAGTCGTGTTTTGGTTTTGAACTCAGGTGTGATTGCCCCCCAGGTCAGTAGGGGGCACTATTGTGTAAGGGTGGAGAGGAGGGGCAGCGGTTAGGTGGTTCAGGGTGCACAGCTCAAAGCTGCCTGGGGCCATTCTAGGCACAGAGGCAGGGGCcagggccggctttaaggccagctcctcgtgcagtctgaggagtggatcagaagggaccagcacctggtgagtgctctacttgaaccatcttgaaactg
>GRCh37;chr1:152843830-152844230
tgtgtttggagctgagagataataaattggtaactgacacGCTGATTATCTCGCGCGCGCGcacacacacacacacacactcactcgcacatacacaGTACCATGGAGACTTTTGGAATTCATATGTAAGATAAATCAACTAAAGAGGAGTCATTGCTCATGCTTCAGGACTGTTACGGATGGCTGTGTTTTCCACCAGGAGGCAGCAAAGCCAAGCCTTCACCCAGACTGCAGCAGCGATGTGCAGTCAGGAATTACCTGAAGATTCTTATACTTATCACCTTGATGGGTATTCTTATATTGATCACCTTGATCATGCCTGAGGAGAAAAAAGAGGACCACAGTTACCTCCAGGAATAGTTATTTCTAATTGAAGTTGGGATCCAAGATGTAGAGTGTA
>GRCh37;chr19:50440888-50441288
aggtgtgacccaccgcgccgggcGCGaaatgatttcttactgtgagtcatggtcagaaaagtttgaaagccactgGTAGGCTCCCCCCAGCTTGACATACTGATTTTCAGACAATAGCCGGTTTGCAGACCCCACGCTTCCAAAACCAATCATTTCTGGCCTCTGGGCGGAGTTTGTCTTAGCAGGAGTCTGCCGCCAGGTGGCGCGCGTACCCCGCCGGGAGTGGGTTTTGCTCCATCCCAGACTCAGACCGTCCAAGCCGGTGATTTCCTTCTGGTCGGTTTACGGGGACTAGAAGCCCTGACTTCGAATACAGTTCACAAAGCAGACCCCTGCAGGGGGTTTTAGGCGGCTAAGAAGGGAATTGGCTCTCCTAAGACTCTCTTTCTCCAGAGAGCTC
>GRCh37;chr19:50668647-50669047
gattctcctgcttcagcctcctgagtagctgggactacaggcgtgtgccaccacgcccggctaatttctgaatttttagtagagatggggttttgccatgttggccaggctggtctcaaactcccgacctcaagtgatccgcaacccccctcggcctcaaaaagtgctgggattacaaagtgtgagATCAGGCCACAAGGAGGTGCTCACACCCAAGTGAAATTCTCTCTGCTCCCGGACTGAGAGTCAGGCCTTGCCACCCACGCCTACCTTTCTTAGGATCACCCAGTTGTCTACCTAATGCCGTGCTGGCCATAATTTGAGAAATCAACCTGAGATATTAACGTGTGCGTCCTTTTCCTCATCCCCTATTACCATCTGCCTTTCAGGCAGGGAGTCA
>GRCh37;chr19:51040971-51041371
AAAAAGTTAAGAAGAAACTGACAAAGTATGGGAAATCCTATTTGAAAAGGGTAGAAACTGAGGCTCGGAGTGGTGACAAGGATTATGTGGGCCCCGAGATGGCGCTGCTGAGGGAATGAAGAGGATAACTCAGCTGGAATGAGAGCCAGGGAGGCCGCAGTTAGACACGAAGTCTCAGCAGCCCGGGAACGGACGGCAGAGGGCGCACTGCTCCCTCCTATCCAGAGGACCTCCTGGCTGCTGGTCGCAGGCCCGCGGCTGGGGAATGTCCCAGTTGACCTCAAGAGAGGTCAGCTCCTAGATTCCCCTCTACAGATCCTCCCTTCCGCCAttttctttctttctttcttttttgccttttttgagatggagtctctctctgttgcccaggctggagtgc
>GRCh37;chr13:111596632-111597032
TAGAGACTTTGGTTTCCTTCAGGGCTGACATTCAAAATACTGTTAACAACCTTTGAGTTTGGCCCCTGGTCGTGACTAGCCTGACTACACAGAGGCAGAATATGAGCCCTGGCTTTCTGTGACACTCAACCCAGACACTTTGGTAATGCTGTTCCCTCTCCACACCACAAAAGCGCAAAGAGCCCTTGCTGAGCACCAGGAGGCAGTGGTGTTCTCTGTGTGCACACATATTCTGCACCTGTGTATGTGTGTTTTGCAATGTGCTGCAGTAGGAAAGGGTGAGAGGGCAGACTTTCCTAGACTCTGTTCTTAGACATAATCCATCACGGGCtgtgatggtgaatcttatgtgtcaacttgactgggccacagggtgcctgtgatatcctgagatattcag
>GRCh37;chr14:70285400-70285800
TATCATCCGCTGCCCAGAAGCCCTCATGTCTCCATCTGATTCTATAAAGGAGTGTGGGTTGGTCAGTCTTTACATTTCCTGTAACTCTTAGAACGCTGTTAAATAAGTGATGCTTTACACGTGGTAGGGCACTTGCTGTGTTCACCGGAATCAAACTAACGGACAAAATTTCAGCTGCACTTATAAATTCTACCACCAGAGGGCAGTAAGTCATCACTGATGGGATTGCCCTGCTGTCCCTTAGGTGCAGGGCAATCCCGTCAGCGGTGTTTGGGGAGGCGGGGAGGGGGGTGCGGAGTGCAGATGCGGGGGAAGGAAGGGATAAGGAAGATGTTTTCATATGGATAATCCTTTGTGGAAGCCGGAAAAACCTGCCAGAGGGATAACTCAGCTTGACCTG
>GRCh37;chr19:51433072-51433472
gtgtttttaatagagacggcgttttgccatgttggccaggctggtcttgaactcctgacctcaagtgatccaccggcctcggcctcccaaactgctgggattaccggcgtgagccaccgcgcccggccctggattccaaatttcatgcccctcccacAACTTTCCCAGGTCCCAGTTCAGTTCTTGCAAAGGCCTCCAGGTGGCGCGATAGAGCAAATGGTGGATTCCGCTAACTTGGGTTTACAATTTCTTCCTGGGAGGCTTGCAGGGTGGGGCACTTacttgaacgtgcacacgaaacaccaggggatcttatggaaatgccgcttctggttcagttggtctggagtgggactgtgttttttaatatgcttccaggGCATGTCGCTTCAGCTTTGAG
>GRCh37;chr19:51524270-51524670
CCATCTAACTcagtgctgctcagctgaactttctgcagtgatgttttatatgcactagctaatccagccaccaccagtcacatgtggctatccagccttggagatataacaagtgagacagaggagttacatttctggctttatgtaattttaattggaagagccagctgcggttagtggctaccatattggccagcAGAGGTCTCCACTATCTAATTACCTATCATGGAAGTTGGAGAAAAACAATAAGCTCCTTTGGTTAGGTCTTAGTATGTGCAGGCTAACTGACTTCTTTACTTACTGTGTTATACTTTTGCATGCAGCATTTTACAGGAAAGGAAACAAACAGAGCCTTACTCCAGGAACATCACTTGGTAATTAAGagatcgccttgcttcag
>GRCh37;chr19:51976171-51976571
ctccttctttttaaggtatttcattgtatgtatataATATAGAGGCTTTTGACCAGTGTAGCTCATCCTGAATTATCGAGTTGATCCTTAAATCCAATCAGAAGTGTCTTGCTGGGAGAGGAACAGATGGAGATTTGATGTACACAGAAGGCGGCGGTGTCTGGGCAAACCCATCACCTCAAATGCATCTCACCACCAGGGGGAGCCATAGAGTTGTGCGATGCATCCACCCTAATCTTTGTACAACCTCCTGTGGATAGGAGTAAGAAGTGGATAGAGAGGGTGAGAGGCAGGAGCCTCCAGTCAGCTTCCAAAGATGGGAGTGAGATGGAAAATAACAAGAATGACATTAACAATAACAATAACATTACAAATAACATTAAGTTATAACAGCTACCTC
>GRCh37;chr1:152890270-152890670
gtatatgtatatatacatatTATACACACACAACTAGATATATATATatgtatgcatacatatataaatatatttattataaggaattggctcacactcatgcaattatggaggttggcaagtctaaatctgtgatgtgggctggtaggctcaagacccaggagagccaatgttgcagttacattctgaaagccagtaggtggagacccaggagaactgatggtgcaaatgaagttccaaggcaatctgctggagaatttccttttgctcggagaggctggccttttcattgtattcgtgccttcagctcactgaatgaggcccatacatattatggagggcaatctgcttacttatagttcatttatttacatattaatctcGccaaactgatggcata
>GRCh37;chr19:52642455-52642855
TACGATGCCCACCTCCCGGAAGAGCACATTTTCCAGTGGAGTAAAAATTTGGGAAGGAACGACAGTGGGTGTCACAAGACAGACTCGGGTGACCTCCTGCAACGCGGAGTCAGGAAAAGCAGTGGCTGTGAAGGGGCAGCCTGGGGAGGGGAAGGACCCGGCGTGAGGAGGACACTAGGTGGCGCGCGGAGGACACTAGGTGGCGCGGGGGACGGTGTCTCAGGACAGGGAGGGTCTGCAGAATCCCAGGACCTGGGAGAAGAAGCGGCTCCTTCAGGAGCTGGGCAGCGGGCGCTCCCCTCCAGGCGTCGACAAGGGCGAAGCTCGGGGGTCTCGACTGGTGGGAATCCACCTCGCGAGGGAGGACTTGACTTCGCCCGGGGCCGAAGCAGGGGTCAAT
>GRCh37;chr14:70285400-70285800
TATCATCCGCTGCCCAGAAGCCCTCATGTCTCCATCTGATTCTATAAAGGAGTGTGGGTTGGTCAGTCTTTACATTTCCTGTAACTCTTAGAACGCTGTTAAATAAGTGATGCTTTACACGTGGTAGGGCACTTGCTGTGTTCACCGGAATCAAACTAACGGACAAAATTTCAGCTGCACTTATAAATTCTACCACCAGAGGGCAGTAAGTCATCACTGATGGGATTGCCCTGCTGTCCCTTAGGTGCAGGGCAATCCCGTCAGCGGTGTTTGGGGAGGCGGGGAGGGGGGTGCGGAGTGCAGATGCGGGGGAAGGAAGGGATAAGGAAGATGTTTTCATATGGATAATCCTTTGTGGAAGCCGGAAAAACCTGCCAGAGGGATAACTCAGCTTGACCTG
>GRCh37;chr19:54409969-54410369
AGCGGCGAGAACTTTGACAAGTTCTTCACGCGGGCGGCGCCAGCGCTGACCCCTCCAGACCGCCTAGTCCTGGCCAGCATCGACCAGGCCGATTTCCAGGGCTTCACCTACGTGAACCCCGACTTCGTGCACCCGGATGCCCGCAGCCCCACCAGCCCAGTGCCTGTGCCCGTCATGTAATCTCACCCGCCGCCACTAGGTGTCCCCAACGTCCCCTCCGCCGTGCCGGCGGCAGCCCCACTTCACCCCCAACTTCACCACCCCCTGTCCCATTCTAGATCCTGCACCCCAGCATTCCAGCTCTGCCCCCGCGGGTTCTAGACGCCCCTCCCAAGCGTTCCTGGCCTTCTGAACTCCATACAGCCTCTACAGCCGTCCCGCGTTCAAGACTTGAGCGGAG
>GRCh37;chr19:56028201-56028601
ACATCTCCCAGTCCCCCGCTGGCTCAGAATCCTCCCGTATGCTGCACGCTTCTGAGCACTCCCGCCCCCTCCCGCACCCCAGCACCCCACGCATCCCTCCCTCACCTCACCCTCCTGCACCCGCTCCCGCAACCCGCGTGCCCCTCGGCATCCCCGAGTCCGGAGCATCCCCGCATCCTCCCGCAGTGGAGGACGCCAGGTGGCGCCTGGAGCCATCGGAGGACGTAGGGAGGAGGGGCCCTAGGGCCGGGTGAAGTCTGCCGGTGACCCATGACGTCTCGAGGCTCTGTGCCTTTCCATTGGTCGGCTCCTCGAGGGGCGGGGCGGGACGCGTGGTGGGCGGAGCCGGTTGACCTCAGACCGTCCGTCTGTCTTTCCTCCTCCTCCAGGTTCCCCGAGG
>GRCh37;chr19:56765102-56765502
AGAAGTTGAAGATCTGAGTGGATGAGAACTGGAGAAAGTAGGGATGCAGTGTCTCTTCGTCAAttcaggttttgcacggggtaaggtggctgtgtctaagccggtgccactagcatcatacgcacccagcttatgttaaaaatttaaagttagaatgattttatagctaatttgtatagttatgacagatgtccagcagatggcagaaaagatcttgttctaacagataacagctagatggttctgcttctgtttgacattaaacataaccaaagcgtcaaacaacagaaaaggttatctaactgatataccagtgaatgagcatctttttttttttttttaaataagtcttcctcttctgttagtgtgaggctaaatttggtggttcatatgatggttc
>GRCh37;chr19:56765102-56765502
AGAAGTTGAAGATCTGAGTGGATGAGAACTGGAGAAAGTAGGGATGCAGTGTCTCTTCGTCAAttcaggttttgcacggggtaaggtggctgtgtctaagccggtgccactagcatcatacgcacccagcttatgttaaaaatttaaagttagaatgattttatagctaatttgtatagttatgacagatgtccagcagatggcagaaaagatcttgttctaacagataacagctagatggttctgcttctgtttgacattaaacataaccaaagcgtcaaacaacagaaaaggttatctaactgatataccagtgaatgagcatctttttttttttttttaaataagtcttcctcttctgttagtgtgaggctaaatttggtggttcatatgatggttc
>GRCh37;chr2:18641-19041
ATCACAGATGCGAAAAGGCAGTGTGCTCTTTTCCAACATCTCCAGTCTTGTATTATTTTTACCCATCAGCCCATTTAAAAAAGAAACACAAAAAGCCTCCTGTTAGAATTAAATCCCCTCTGAAGATAATGGGTATTTTTAAAATCTTTAATTTTGTTTATAGTCACATTTGCTCCCAGTGCCTGCCAGGATCCACTAGAGGGCAGAGACACCCGTGTGTATTTGGCTGGGTCTCACTCCTGAGAGAGGAGACCTTCCTCTGGACCAGGTACCAAGACAGACCCTAATTGGAAAATGTTGTCTTCTAAGGAAAGATGCAGCACCCACTAGAAAGGAAAACACCAGAAAGTTTTAAAAAGGAAAAACCAAGGGAAGCCGAGGAGCTTCTTGATAGGGGACA
>GRCh37;chr2:529411-529811
aaaatgcattgcttgtgggggagaagaaagcaaaagcactaagggagaggcactctttgggagctgatataggggaagaaaaaaaatcaacgtttcaagtcccacgtggtcaaagagaacacaagccctccctctaccaccagcagtaggagcagcagaaatccattaatgaaaccatgcttaactgcatgaacagaagagggtgctattgaactaggaatcttataaaccaccctcaaatctataaaattaattttaaaaatatgttaatttcaataaagctactacattaaaattagtagtccaaaaacaatattcagtttgctcttcaaacccccaaaagaaacatgaagcagaataaaattttaacctaatatttcaaactacattaattatcctt
>GRCh37;chr2:714271-714671
attctatttcattttaatgaatttaaatttaaatagccacatgtggctggtgtctcctatactggactgcaaaggtctagaacgtgtcTGGTGTCTCTGATGAGACAAAGAACTCGGCTCTTGCTGGTTTCTTCCCAGCGATGGCAGAgttcacttttcactggctaaggcaagtcaaatgccccggcacaacctcaagggggcagaagagtgcagttttaacaggtgcccagaagaaggagaaccggaagcatcgctggacatcaAGGATTCTGCAAAGCAGAGAATAAACCCCAGATTGCTTAGGGGAAACCAGCTGGGTAGCGGTTTAATGGTTGGAGGAGCATGGTCAGGGCAGTAAGTGAACACAGTACCAGGGGAATTTGTAGAGAAGAAATGA
>GRCh37;chr2:3427656-3428056
CACACTGTGCTCTCTCGTATGTTGTGTTTTGTCCACTCTGTACCTTTGTCCTTACGTTCCCTGAACCAGCAGACCCTTCCTTAGCCTGTGGCCCCTTGAAATTCTGCAGCCCTGAGAGCTGCCCTCAAACACAACCCATCCCTGCGCTTCCTCTCCTTCCTGCTCCCGTTCCCGCCGTCATTCCCCCGCCCTCCACTAGGTGGCGCATTCCTTTGGTGCCTTTTCATTTTCATGAcacctagcacagtgctttgcacacagacctgctcagtaagcactgtttacttattgagtaaaCAATTATGTAAAATCATTCACATTGTTATTAAGCTCAATAGTAAtttcttcttagagacagggtctcgctatgttgcccaggctggactcagactcctgggct
>GRCh37;chr2:3786003-3786403
TTGAGGAGAATTCAAAGTGTGAAGAAAGAGGAGAGATAGTGAAATTAAATTGAGATGAACTATATGATGAGATATATTCAGCATCCCACTCCAAGGGCAATACATTTTTTCTGCTGGTCTATCTGGGaaaaaaaaaaaaaaaaaaaaaaaaaaaaaaGCCTCCCAGCTTATATCACTAGTTCTCTAGTGATTCCCCCAGAGGGAGCCAGCGTTGCAGTTTCTGGTCTCTTTCTAGGATGGGCCATGCGTGATCAGGCGTTTATAGGTATATGTGTACTGCATGCACTGTTGTGTACCTTCATTTTTCTTGTAACCACCCAATTTATCTTGTATATGGTTTTTTATCAGCATATATAAATTGTGCTTTCAAAAATGAGTACCAGGCATTCAAAAATTCACA
>GRCh37;chr2:7037282-7037682
CACGTAAACTAGATCAGGGAACAAAATCCTCTCCTTGTGGAAATATCCCATGCAGTTTGTTGATACAACTTAGTATCTTATTGCCTAAAAAAAAATTTCTTATCATTGTTTCAAAAAAGCAAAATCATGGAAAATTTTTGTTGTCCAGGCAAATAAAAGGTCATTTTAATTTAGCTGCAATTTCAGTGTTCCTCACTAGGTGGCATTTAAATGTCGCCTGATGTCATTAAGCACCATCCAAAAAGTCTGCTTCATAATCTATTTTCAAGACTTGGTGATTCTGAAAGTTTTGGTTTTTGTGACTTTGTTTCTCAGGAAAAAAAATATTCCTACTTAAATTTTAAGTCTATAATTCAATTTAAATATGTGTGTGTCTCATCCAGGATAGGATAGGTTGTCT
>GRCh37;chr2:7037282-7037682
CACGTAAACTAGATCAGGGAACAAAATCCTCTCCTTGTGGAAATATCCCATGCAGTTTGTTGATACAACTTAGTATCTTATTGCCTAAAAAAAAATTTCTTATCATTGTTTCAAAAAAGCAAAATCATGGAAAATTTTTGTTGTCCAGGCAAATAAAAGGTCATTTTAATTTAGCTGCAATTTCAGTGTTCCTCACTAGGTGGCATTTAAATGTCGCCTGATGTCATTAAGCACCATCCAAAAAGTCTGCTTCATAATCTATTTTCAAGACTTGGTGATTCTGAAAGTTTTGGTTTTTGTGACTTTGTTTCTCAGGAAAAAAAATATTCCTACTTAAATTTTAAGTCTATAATTCAATTTAAATATGTGTGTGTCTCATCCAGGATAGGATAGGTTGTCT
>GRCh37;chr2:8665560-8665960
GGAACGGACTGCCGCCCCTCCCCGCATTACCTCTGAAGGGCTCCTTGTTGGAACCTGGACATCTCTCACTCCCCTGTCCTGGGTCAGCCGCTGCTGGCGGGATCAGGTGGTGGAAGGGTTCAAATTTCCCTTGGGTGTTAAAATGCAAAGTGACCCTAACCAGCCAGGAAAAGAGCAGGTGTCCTCTTTCATCCAGCTGGGGTCACTGTCCCCTAAGGGGCCCCAGGCTGGTCCTTCCTGTCTCACTGAGGTCTCAGACCTCATGCTCATTGGGACTTGGCTGAACTCCAGGCCGTCAGCCCAACAGCGCTAAAGCTACAGCCAAGCCGCAGAGAGCCGTGGCCTCCCACGCCCCACGTTGCTGGGCAGAGAAGGGAAGCATTTCAGACAGGCAGGCTGG
>GRCh37;chr2:8680141-8680541
TGGGCACACTCCCCAGCTGCCACTTCTGACCTAGCCCAGAGAATTTCATGCAGCAGCAATTTCAGTAACAGGAAAAACCAGACCCAGGGAGCTATCTGCATGTCACAAGCCAGTCGCCTGGGGCAGGAATAGGACAGGCTGCCAGGCTCTCCCTCCCTGTCTCTATTTCCTTTCTCACGGCCACTGCTCCCTCCTGAAGGTGGCAGCAAGGGCAGGAGGATCCTTGAGACAGCTGGCTTCCCACCCTTCCCTGGGGCCTCCAGGACCACTGTCCCCTCCCCATACCCTCCTACCCACCGTGGAACAACCCTGGCTGCTGTACACACAAGCGGGGACCCTCGCAATTGCCTTCAGTTGGGCTGTGCTGAGCCCTCCTTCCCAGAGACCCTTCTCATCAGCT
>GRCh37;chr2:8833367-8833767
gtggaacttgcattccagcaatgggagacagaccatgaGTGTGTCTCATATGCATTCGAAGACAAATAAAGCAGGGAAAAAGAGGAGACAGAACCTAGGTGACCAGTTATGAAGTATGAAGGTGTTGTCTTCTGTCCTCAACCTCCGGTCGCCGGGACCCTGCAGAGCTCAGCCGACTCCGGGTTAGCATGGCCAGTTGGGGGCGTGAGAGAGCAGCCGCAGCGGGGCGGCGGGAGGATGGGAGCGGCCGCAGCCCGTGTGCTTCCCGGGGACTTCCCGTCCACCTGGGGGTCCCAGCAGCCCCGCCCAGCACTTCTTCACCCTGGCCTCCCTGTGGCTGCGCCTGAATCCAGACCGCGCTTTTCCCCACACTCAGAGGACCAGCCTGATGGCCCCCGTC
>GRCh37;chr1:153326050-153326450
CTGGGGAAATGGGGGATGTTAGGGCGCTTGTGGTTAGGAGACCCGTACCCAGAGATCTCCAAGGAAGAGCACTTGGGACTCCCAGCAAGGAGGAAGACAGGGAGTGGAGGAATAGGCAGCAGGCTGTGCGCAGCCTGAGTGGGGCTGGGCCTCAGGCATCAGAGTCCCTGTGAGGAGAGGGACCTGACTTCACCTGCAGGTGGAGCAAGTAAGCCAGGAGACAGTGTCCAGGGGCCATGAGGCTAGTAGTAGTCATGAAGCCCACCAAGAGTCCATCAAAACTTGGAATCTGTgctagaaatgacctaagggtcagctgtcccaatctcctcatgtaatggataagaaaatggaggcccgaacatggaaatcacttctaaagaccaccagcaagtctgag
>GRCh37;chr14:70512714-70513114
GAGGAGCCACAGGCTCACAAAGAGCCATGTTGTGGCGAGCTTGCAGCCACGGGGGCCACCAAGCTCCCCTCCCAGGTGCGGCCGCCTTCGGTACAAGAGCACGCTGATGCAGACAAATGCAAAGATGGTGAAGAGGGTGACGGAGAAGGCCAGTGTGCCGGCCGACACGTGGAACTCCTGTCCCTGCAGAGCCCAGTAGATGGCGGCCACGGACCAGGCCAGGCCGATGCCCAGGAAGACATTGACGGCGTTGCTGCCCGTCACGTTGCCAATGGAGGCGTCTGCATATACATCCTGGAGGGCAGCAGCTTTGCTGGCAAACGTATCTGGAAAAGGACAAAGACACATGGGAACTGGTAGGAGGCTAAGGTGTGCAGGGCTTGTCTTCCAGTATGCCCAA
>GRCh37;chr2:9939784-9940184
cattgtgttgccgtggtctgtttgcctgtctgtcttgtcccctaaactttgcactctcagaaacggggctgtgttccctcctccctaggtctccagctcagtgtcttgcacacagtgggtgGTGAACTGACTTGCTCCTAGTTTCCCCTCTAGAGGTGCTGGGATGCAGTGACAACGCGCTTCCAGATCTTGCCACCAGAGGGCAGGAGCGCACAGCAGCCGAGTGTGAGCAGCGCGGCAGAGAGCAGGTCGGGCTGGGTGGGTCCCTGGACATCCAGCCGGCAGGGCAGGGAAGGGCCAGGCGCAGAGGGTAAATGAGGACAGGGCCTTGGGGGAGTCTCTTCATTTCCCATGCCGATTCCAGAGActtcttttctcttccttcccttccattcccctg
>GRCh37;chr2:10328314-10328714
GCAGTGGGCAGCCCGGTGGTCCTGCCTGGGGTCTGGTGCTCCCTCGGTGTCTGTCAgctcgggctgctctagcagaaggccacagaatgggggctcacaccgcaggaatatatagtctcatggttctggtgtctggaagtctaaaatgaaggcgttggtagactcagtttctagtggggcctctcttcctggccagcaggtggccgccttcttgctgtgtcctcacatggactttctctgtccatgcatccctggagtctcgccctcatctggtggtcctttgtaaggacaccagtcctactggattagggtcccacccttaggacctcatttcacatgaatcacctccttaaagacctcatctccaaatacgtcctgttgaggagttgggcttcagcat
>GRCh37;chr2:10972438-10972838
aaattgtgttctgctcacacagtgcaatgcagtgcagccgtgagaatgagcaaactgcagctgcagatatcCTCGCCATCTACGCCTCACAAACACCACCTGGTGGGATTCTATTAATTCCTGTTTGAAGCACGAGGCCAGGAGACCTAACCTTGCAGCGGGCACCCTCGGTTGAGTAGTGACAGGAAGTGACCGCAAGGGGGCGCTCTGCCCTTGCTCTGCGCAGGCTGCTGCGGGGATGCGTGTGGGATttgagctgtgcgctcaggactcgtgcgcttttctctgtatgtgctgtacttagatacaatatttacactaaaaaaTCGGGGCTGTGGTGGACCGAAGGGCCCAGGCTCAGGCCCTGGGCTGGCTGAATCCTGCAGTCAGCATCTCCCGC
>GRCh37;chr2:10972438-10972838
aaattgtgttctgctcacacagtgcaatgcagtgcagccgtgagaatgagcaaactgcagctgcagatatcCTCGCCATCTACGCCTCACAAACACCACCTGGTGGGATTCTATTAATTCCTGTTTGAAGCACGAGGCCAGGAGACCTAACCTTGCAGCGGGCACCCTCGGTTGAGTAGTGACAGGAAGTGACCGCAAGGGGGCGCTCTGCCCTTGCTCTGCGCAGGCTGCTGCGGGGATGCGTGTGGGATttgagctgtgcgctcaggactcgtgcgcttttctctgtatgtgctgtacttagatacaatatttacactaaaaaaTCGGGGCTGTGGTGGACCGAAGGGCCCAGGCTCAGGCCCTGGGCTGGCTGAATCCTGCAGTCAGCATCTCCCGC
>GRCh37;chr2:10975419-10975819
GGCTGGCAGGCGGGTGAGGTGGGCAAGTACCCCCGGCAGTCGGGCTCCGGAGCCCGCCTTCTTGACCAGGCCGCTGGCAGTGAGCCAGCCGGGTTCCGTTTCCATCGCGGGCCTTATCCGGGGCGTATTCCTTCCAGGTGCGGCCTCCGGGGAAGCCCAGTCCCCAGCCTGGAGGTGACGAGGCCGGCGCACCCACCAGGGGTCGCTGCAGGCAAGAGCTGGAGGCCTGAAGGCAGGTGGGGCCCAGGGAGCCGGCCCGGCACACTCGGATACACAGCTTTAGGTGTGCCAGATCGGGACGATGTTTTAATAAAAGTAAAGCAGACATCTCCGACCCACGAGGAAACCCAGCCTGGGTTTGGATCCACctctgagctccaccttcactcagctgccaaat
>GRCh37;chr2:11051819-11052219
ACTAATCCTCTCCAAACAGCAGTGAGAGAGAATGCCTGCCGCTTCAAGCCAGGTCGCAACCCCTCGGTGACCCGCTGCGCCCGAGGAGGGGCCGGCGGTGCGCGGTGGTGGCGGCGGGCGCGGCAGCTGTGCCCGTCTGCCCAAGGGTTAATCCGTCCCCTGCAGCTGCCGCGCGTGCCTTGCAGAATTTCACCAGAAGAGGGTACAGTTTGAAAAGCTCCTGACGTCAGGCTGGAATTCCTATTGTGTTTAGAAAAGGCTCGGGCAAAGCCAGCCCAAGTTCGCTCTCTGCACACCTCGAGCACCTCGCGGACGGCGTGGGTCCGCCAGCTCCGGGACCTGCCGCCGCTGCCTGCGCGCCCCGGGGCGGAGGACGGTGCCAGCCGCCCACGAGGAGACC
>GRCh37;chr2:11051819-11052219
ACTAATCCTCTCCAAACAGCAGTGAGAGAGAATGCCTGCCGCTTCAAGCCAGGTCGCAACCCCTCGGTGACCCGCTGCGCCCGAGGAGGGGCCGGCGGTGCGCGGTGGTGGCGGCGGGCGCGGCAGCTGTGCCCGTCTGCCCAAGGGTTAATCCGTCCCCTGCAGCTGCCGCGCGTGCCTTGCAGAATTTCACCAGAAGAGGGTACAGTTTGAAAAGCTCCTGACGTCAGGCTGGAATTCCTATTGTGTTTAGAAAAGGCTCGGGCAAAGCCAGCCCAAGTTCGCTCTCTGCACACCTCGAGCACCTCGCGGACGGCGTGGGTCCGCCAGCTCCGGGACCTGCCGCCGCTGCCTGCGCGCCCCGGGGCGGAGGACGGTGCCAGCCGCCCACGAGGAGACC
>GRCh37;chr2:11272714-11273114
AGTGCTGTGTGAACGCTCTGGGTTTGCAGACAGAGTGGATGTTCCTAGTGCATTGCACTCATTTTCCTCGCCCAACATAAGCTCATGACTTCCGCCATCGTTCCCAAACAAGCAGGAAGCTTCACACTGATGCCTGATCCACAATTCCCAAAGCGCCCTCAGGGCCACCATTTCTTGCGAGCCTCGCAGCATCCACGAGGGGGCAGCACAGGACTAACATCGCCCCACGGCCTGACGGGCTGCCGGAAGCAAGTGCAATAATGGTGGGGGTGGCCCCCAGGAGCCCCAGCTTTGCTCCCTCCCCCTCCCCCACCCTGTGCGGAGGACTCCGGCCTTGGGGTAGGGGGCTGCTGAACTGGGCGTGGCATCTAGTCAGGAACTCTCTGCCCCCCAGCCCTAG
>GRCh37;chr2:11374451-11374851
TCTGTACCCTAGTGCCAAAAGTTTTTGGTTTAATGAAAATCGCAATACATTCATGGAAGTACAACACAAAAACATCTTCTCTTATGTATAGCAGACATAAGTTTAGCATTCTATTAGGAAATTATTTCATACTTCATTTTCATTAAAGATAATTTGCACTGTTAATCATTTCACACTATATTATACCAAATACCACAAGAGGGAGCTTTGGGTACAATAAAAAACTCCACCTATTAAACATTGATTAAGGGTTGCAGAATATAACAGACTCTATCAAAAAGACCAAAAATATATAGGGATATTAAGTTCTAGCTGGATAGATTAAGATAGACAAAAATGGCCCATAAAGTATAGCACAAATTCTGACTATGTGAGGAAATTATGGACATTATGACATTAA
>GRCh37;chr1:153327940-153328340
aggaacgttctcattccccacagttgccaccactgtccagtgtccccaacccTGAGGCCCCATATCAGTGGCCACAAGTTGCCCTACTGCTGCCGTTGATGTTCTCATGCCCCACCAGCTTCACCTTGGGTCTGGTTCCCGCAAGGGTGAGTTGGAGATCCTTGGTCCTGAGTGAGAAGTGCTTTGTCAGAGGCAGCAGAGGGCGCCATGGGAGCACACAGGAAGGGCGCCTGGGGCTGTGCAGGGACTGCAGAACAGGCTGCACTGGCACACAGGGTtggctgctggctgctggctgctggctgctggctgGGTTTCCTCTATTAGCTTAAACAATGGAAGGTGGACTTGGATAGGAAATCTACCTCATGTATTCCTGAGCTGTGTCTGCACCGTTCAT
>GRCh37;chr2:11618037-11618437
GTCTTCTTGATTATTAAATGTTCACGTCTCAGGCACTACCCCATGAACTATATTGGTTGCATCAAATTCATTTTGCCCCCCTGATTCCTTCCTCTGTTTTATCTAATATTTAATGTCAACCAAGATGCTTTTGGTAGTGCTGCTACCAGCTGGTCAATCATTTGCAAATGTGTAGTGAAGTCAAAGTGCTCTCCACCAGGTGGCGCACTTTCACCTTAGGGAGTCCATTGAATGGAGCCCTTGAATTTTGGGTGACCAGTATTCCTGATAAGATCCAGGTGAGGATCTTATCCCCTCCCTTACCCCCTCCCTTGGTGGGGAGAGGGGTGCAGTTGGATTTGAGTTCAAGGTTTCTAATGAGGAAATGCCACATCTAGGCTTCAGATTTACTACTGATCAA
>GRCh37;chr2:11618037-11618437
GTCTTCTTGATTATTAAATGTTCACGTCTCAGGCACTACCCCATGAACTATATTGGTTGCATCAAATTCATTTTGCCCCCCTGATTCCTTCCTCTGTTTTATCTAATATTTAATGTCAACCAAGATGCTTTTGGTAGTGCTGCTACCAGCTGGTCAATCATTTGCAAATGTGTAGTGAAGTCAAAGTGCTCTCCACCAGGTGGCGCACTTTCACCTTAGGGAGTCCATTGAATGGAGCCCTTGAATTTTGGGTGACCAGTATTCCTGATAAGATCCAGGTGAGGATCTTATCCCCTCCCTTACCCCCTCCCTTGGTGGGGAGAGGGGTGCAGTTGGATTTGAGTTCAAGGTTTCTAATGAGGAAATGCCACATCTAGGCTTCAGATTTACTACTGATCAA
>GRCh37;chr2:11878606-11879006
gggagtcccacttctggtcctgatggaataacagggagcaggtttaccctcctgtcttaaaaacagccggaaagctggacaagtatgtgaaacaacagttagtggacactggacaataggcagaacaggacagggattcctgggagaggggaagcaataagagcagcctcacaagtgtccacctcagcagtgccaggagagggagcccaaacagagcctgagggcctgcccagctcaggagatggagtgtgggcttccgggaggccaagggagctagaatttgcagggcagagatctgcagaagaaggagccacagagaatggttcagagatctgcaaggagtgccttgagtcttcagctgagtactggtctgcacatgaatgtgaggaaaccaccAAGG
>GRCh37;chr2:12003736-12004136
gaacctcagtttcccatctgtaagatgggcatagcaactctttcctAACCAGAAGGTACCTGTGGAAGCCTCTGGCTCAGCAGGTGAGAAGTGTGTTTGTGTTCCTCTCCCCGACGCCCTCCCTCAGTACTTGCTTCCCAAGACATTGCTTTCCTTTGTTGGGTCAGAGGTGGGGTGTCGTTCCCCTTGCCACCAGCAGATGGTGCCCAACAATCCCCTGCAGGGAACCGAGGCTGCCCGCCTCCCCCAGTCTCCCCACCATCCAGCTCCCTTCCGCCCCTTCTCTGGGACACGTCAGTCATTCCAGGTCCCAGGCAGAAAGTTACACAAAACACTTTGTGTCTGTCAGCAGATTCCTGGAAGGTCACGCTGAATGATGAATGCTCCTGGGTAGGATTGG
>GRCh37;chr2:12573718-12574118
ACTGGGAGCTTAAAATTTGGATTTTTAAGCATCACTAATTTTTCTTTTATGAACCCTGTCCCATTTTAACTCTTTAGGATTGTAAGTCTATGTATGCATTCTCCTCTTTTTTTTGATATCCTGAATACTTACATGCCTCCTTCCCTCCGTCAACCATGGAGCTTGCCTCTGTGCTCCCCAGCTGGCACCTGGTCAGCAGGGGCCGCCATGGTTTTACTGTTCATACTTTTAATGTTAAGCTATGGCCTAACCAGCTCCTGTATGCCATACACCTGGCCCAGATCCTCCATGCAGGTGACCTAATATCACATTTGCCTTCCTACAAAAAGGAAAATAAAATAAACCATGTATAACATCTCACTGAGATATAACTACTGCTAACATTCTGCTGCCCTTCCCT
>GRCh37;chr2:16954328-16954728
TCAGTGAATAATATACTGAAGTTATAATGCATGCAACTTAGCGATAAATCACACATATTTAGTTAGATGGTCAGTTTCTTTTCTTCTTTTTTTTTTTCCTCTTGGAGAGAGTCATTGAGTCATTTAATGAACATTGGCTCAGGTGTCTGGGAAATGATTCTCTGATAATCTTCGACGTGTTTCTAACTGTGTCCAGGAGATGGTGCTCATTCCCAACAAGACACGCCGTAGCAGGCACAGGGCTGAGCCTCTCAGTCTTGGTGCTTTTTCGTCTTGCTACTTTTGTCATATGAGGAATGATAGATGGCTCTGGTACCATTGTGTGACTTAGCCATGCTGGTAATTGAATAATTGTACCCCCAAAATTCCTACCTCTGGAGAAGGACTTGAGATCATTGTT
>GRCh37;chr2:16954328-16954728
TCAGTGAATAATATACTGAAGTTATAATGCATGCAACTTAGCGATAAATCACACATATTTAGTTAGATGGTCAGTTTCTTTTCTTCTTTTTTTTTTTCCTCTTGGAGAGAGTCATTGAGTCATTTAATGAACATTGGCTCAGGTGTCTGGGAAATGATTCTCTGATAATCTTCGACGTGTTTCTAACTGTGTCCAGGAGATGGTGCTCATTCCCAACAAGACACGCCGTAGCAGGCACAGGGCTGAGCCTCTCAGTCTTGGTGCTTTTTCGTCTTGCTACTTTTGTCATATGAGGAATGATAGATGGCTCTGGTACCATTGTGTGACTTAGCCATGCTGGTAATTGAATAATTGTACCCCCAAAATTCCTACCTCTGGAGAAGGACTTGAGATCATTGTT
>GRCh37;chr2:18400947-18401347
catttgctccaacctgaAAATTCAAGAAAAAGGAATGGCAGGCATAGAAAGAGGTACAAGAGATCTTTGTGAATTTAGGAAATAAGACATCATAACTTAATGTGATTAGAATTAAGGGGAGATACAGCTCAAAGACAATTTGATAGTGGACACCCCTAAATGACAAGCTTAGCATGTCTTTCATCTCCCATGCCACTAGGAGCCAGCAGTAACATGATATGATCAGATTTGTGTTTTGGAAAGATTCTTATAGCAGTGTAGGAGAATTTGGGAGGATTTTCAAGGAATTTAAGTTAGATTTAAACTACAAAGCACGGCACAGATATTAGTTATAAATACTACCATCAATGTTTTGGGGATGAGAGAGACTAAAGGTGGAGAACTTCTGACTCCTTTCTTT
>GRCh37;chr2:18701776-18702176
CATGCTAGTGACTTGCTAAGTGAGTCCAGGTGTTTGCATAAGAGGCAGGGTCCTAAGCACCTCCTTATTTGAGCCCCGAAGCAATCATGGCCCAGTGCTTCAAATGAGCCTCAAATCTGTTTAATAAATCATCCTTCTATTTATAGAGTTAATCCAGGGAGAAAGCCTCCGTGTTGTCTGGTGGGGCATGTGCCACCAGAGGGCGCCCGATGTCTGCCTCATTCCATCAGAGTGGCTCTTGCTATATCAGGGGTTTTGCCTCCCCTGCAAGCTCCTTTATCCAGTCCTTTCCTTCCTGAGCTTTCAGGCCCTGGATGGCATACCTATGGATCAAAGCCAGGTGGGGCAGGGAGAACCCCCAGACCCTTTCACGAGGGACCCTTTCTCCTCCAGTGTCTTC
>GRCh37;chr2:19310483-19310883
CCATATTCCTCATGCTGTTTCCGTCTACCATCTTCCCTCTTCAATAAACCCCTCACATCCCTCATTTACACTAAGAcaggggttccccgtctcaccactgttgatatttcgggctggataattctttgttgtgagtgacaggggtgctgtcctgtgcattgtaggattcttagcagcactcctggcctctccccaccagatgccagtagcatcctctttctccagtggtgacaactaaaaatgtcccagactttcccaaatgtccccctgaggacactatcacttacagttaataactagtgCACTAAAAGGGACTTCAACAGTGGTCCTTTCTAAGGGAATTGGCAATAAGGTATGGAGACTATCTTATGATAGATGTTTAGGCATGTACTAGCTTAAT
>GRCh37;chr1:153372769-153373169
TGAGAGGGGCCAGACCTTCAGGCTCGACATCCCTACAGATGCTACCTGGGCCCCTGAGTGAGTGACAGGTGGGGTCCCCTCTGCCAACTCACCCCAACACAAGACTTCTCCCAGCCGGCCCCTTCTACTTGGCCCCATTTCACCCCACACAGCTCCCTTGGGAGGGCCTGCACAGGCTGATGACTGAATCTTCCAGAATGGGGCGCCAAAGGGCAGGTCATCAAACCAGAGACTCCATCTATGCATCTCTGAAGGCTGGAGAGAAAATCATAGGTAGATACCGAAGCCAACAGCTTTTCCAGTTTGCTGGGTGAGCCTTCATCTACTCAACATAAAGATTTCCCCAGCAAACAAGTGGTTCATCAATACACTTTCCTGTTTCTAAACTAAAAACATGGCT
>GRCh37;chr2:20335368-20335768
tttttggtagagacagggtttcaccatgttggccaggctggtttcgaactcctgacctcaagtgtttctcccacctcagcctccccaagtgctgggattacagacgagagccaccgcgcctggccTGAGAAAGGCTTTTTCTATGCCACAGAGAAGTTGGGCTCCCAGTCACGGGAGCAGCTGCGGCCGGTTCCAGCAGGGGGCAGCTCTCAATGACAGCTGAAGGGCATTGCATAGCCAGATGCGCACATGGCTTTTAGGAACTGGGCTCTGCCTCCCCTGAAGTCTGTCTGAACCTGGGGCATCACCGTCTCACCGGGCTGGGGCTTTGATGCATCAGGCCCAGAGAAAGAAACTTGGTAGAGGAGAGGAGGAAGGAGATGCAACCTTCCAGGAAGCA
>GRCh37;chr2:20642961-20643361
TGAAAAAGTTATGTGTGTATAAATACATATGAAGAATTTCTAAGAATCTACTTGTAAAACATTATTCAGAGTTTTATATGCTCTGaaatattttaaaataaaaatatCCATAAAATGCATACTTTTTGACCAAAGGttttcttttcttttctttctttttttttttttAAGAAAAAGACCCCATAAAGATTGCCGCAAGGTGGCACTAAAATCTAATGAAAATTCCAACTCTGCTCTGGTCTTTGAGGAGTGTAGAATGATTTACAGGAGACACCTGGCAAACAAACAAAACCAAATAAATTAGGTTAAAGATTAGAGATAGATTAATATCCTCCTTTTGTCTGAAATACAACTTCCCTGTCTCACAGGTGTGGATATATTATGTCATAAGATGAATATG
>GRCh37;chr2:20800514-20800914
tgagtggttatctttgaaaaatgagattgtgtgtaattctttttcttcctttggtttatctgtatttttataaaaaaatatatatttctcttgtatttcaaaatttttttattattttaaaaattGGTGCAGAGAATTCTAGGGTGGAGTGGTCATTCTTTCCCTCTGGAGTCAAACTTCAGTTAATGAAACCCACAAGAGGGCACtgtttcggagagttaaactttctttttaactaatattttattaattcaagtaccaatacttaaaaatttgttttacattgaccagtgtataagaaaattattctaaacagtactgcatattctcatgccttcttgcaattgagtacaatgaaaatagtttatcattagcttcatcattgtgaaaggtgcagatt
>GRCh37;chr2:20861221-20861621
tttatcatgaccctatactgtagtctttttcctgGGTCAATGGAAGCATATGGTCCTTGTCACTCATCTCCCAGGACACCTTACAGCCCCATGCGAGCTTGTTCACCTGCAGAGGCCCAGAGCACTGGTTCCTGAGTCTTCTCCCAGTAAGTAGGAAGTTCCTCAACACTGCACTGCTGTTACAACAAGTAACCAGCAGATGGCAGTGTCCACCAGCCCTCCCTGATTCGTCCCAAACCCAAGGGCTCTGAGATGTCCCTTTTGGAAGGCTTCTGGTAAAGAAGCTACCTTTCTCCCTTCTTCTCTGTTGCCTCTCCTCCCCCTCCCGGTAGCCTGGGGCACAGGGGCAGGCCACGCCCAGCGGCCTGGGGCCAGAGCTGTGGCTGACCCCAGTGTGGAT
>GRCh37;chr2:20981424-20981824
CTCAGATACAGAAAGTCACAAACCTAAAAGGTGGAGACTGGCAAGCAATTCTAACTCTTTGTATACCCTTGTAGCATGACAGTTAATAACCTAGTAGGTTGTCAATAAGTCCTTGATGATAATGAGTTGCCCTCTCACCCTCTCCAGAAACCACAGCTTCCTTTGGCGCTATGGTGGCCCTTTGGGCTAATGCCTCTAGATGGCACTATTCTCATTAGGTAGCAAAGAACCCAGACTAATTACTAAGTTATTAACTCAATAGTACACAAGCAGGCCAACTAGAGATAAACATATTCAAAGTAAAGTTATAAATAATAAGATGTCAATTTACAATAAGAATTAAAGCTGTTTCCTAAAAATTCAGACACATGACAGATATTTTCTACTGGTTTTCCGTATC
>GRCh37;chr2:21265708-21266108
ACGCCGTAATTCCGTGACTCTAAGACTACCAAATACTTAAGGCAAAGTTCATTAAGCATTAAGCGTAACTAACTTAACAAACTCCTAGAAAAGAATTTCTGGAGGTTTCCACTGTAGTTGAGAGGAATTTTCTGAACAATTGAAGAAAAAGAACATCTGGGTCCTGAGTCCAGCTGCAGTGATGACAGACGGCCACTAGATGGCGGTGCTGCCCCATCAGAAGTCCGCCCCGCGGCTCCAGCACACAGGGTCGCGCTTGGAGGCCAGTTCCTTTAACCCCCAGGGGTCAGGTAAATAGGAAGGGGGTGGAGGTTCGATTTCTTCACAAAGGTTAAAGTCAGTATTTCCTCACCCTCACATGCTTCGAATCAATGACTAGTCACTGATAAACAGGACAGTG
>GRCh37;chr2:21265708-21266108
ACGCCGTAATTCCGTGACTCTAAGACTACCAAATACTTAAGGCAAAGTTCATTAAGCATTAAGCGTAACTAACTTAACAAACTCCTAGAAAAGAATTTCTGGAGGTTTCCACTGTAGTTGAGAGGAATTTTCTGAACAATTGAAGAAAAAGAACATCTGGGTCCTGAGTCCAGCTGCAGTGATGACAGACGGCCACTAGATGGCGGTGCTGCCCCATCAGAAGTCCGCCCCGCGGCTCCAGCACACAGGGTCGCGCTTGGAGGCCAGTTCCTTTAACCCCCAGGGGTCAGGTAAATAGGAAGGGGGTGGAGGTTCGATTTCTTCACAAAGGTTAAAGTCAGTATTTCCTCACCCTCACATGCTTCGAATCAATGACTAGTCACTGATAAACAGGACAGTG
>GRCh37;chr2:21398687-21399087
ATTGCTGGACTGTATTTTCTAAGGATGTCTTTAATTTGTGCATTATTAAACTTATAACCTTCTGAATTATTAATTTGATTGTGCATTCCTTTTAGGATAATTCATCATATATTTCATCTTTGATAAGTCATTCTTAGGAAGATGGAGTGAAAAATAAAGATATCTTTTAGAATTTAAAAGTAGAAATTTTGGCCACCAGATGGAGACCCAGTACTGACTTTTTGTGATAGGTTGACTATCCGAGAGAAGTAACCTTAAGAATACATGCTTAAACTGAAATGCATTTTTTTTACTCCTCATTTGTATATTTCTAGCAACTTTACTCATTAGAGATATTATTACCTATATCAAGGAAGGTGTGGAGTGGTTAGCAAGTTGTACTAGAGAAGAATCATAGAAT
>GRCh37;chr2:24211244-24211644
attacacattgcacttagttgtcgtatctcagtttgaaatagttccttgtcttcctttgatttttataaccttgactttttaaaatattacaagccaatttgttttgtttgatgcttcctcatgattatatttaggtcactaattttggcaggggtgtgacagaactaatgctttgtacctctcattgtattccaacaggtggcatcatttacatttgtcccattatgatgatgttaaatttgacactcgattaaagtggtgtctaccagagtcctttactgtaaagttactcattttccctttgtaattaatctgtatttagtgggaaggactttgaaaTAGGATACTTATGTTGCTCACAAGACCTCAgattgattgattgattgattTGTGTCTATA
>GRCh37;chr2:24244234-24244634
ttgcttcatagaatgTGGGAAGGAGCACTTTGGCTCCTGGGGCATGTGTCCTCTTTGCCATGCAGGGAACACAGGGTCAGCAGAGGGGGTGTGTGGAAGGACCAGCCCGGGCCCGGAGAGCATGCTGTCCTGTGGGGTGATTGGGAGGTGGGGACCCAGCGTCCTGGGCTTGGGTTGTGCCTCCCTCCGCTCCCACTGGGAGGCAGTACTGCCCTGCCCCTCCGGTGTCACCACCTCCAGGGGTTGAAGACATCACCCATCCCAGTCCTGTCCTGTCCCACAGGCCCATCTCTACTGCATTGCGGCTGCCGTGGTTGTAGTGACTTACCCCGTGTGCATCAGTTTACTGTGCCTAGGGGTGAAGGAGCGGCCAGGTATGGGGTTTGGTGAGGAGGGAAGC
>GRCh37;chr1:153505582-153505982
CTGAGTTGCTTAATTCTAGGGCTGATTGCCGGGAGCTAAAGGATCCCCCTACCCTGACATTCCCGGGGCGCCCTATTCTGTCTTCCTCTTCCTAAGGACTCCCCTGACTGCCAGGCCACAGCCCCACGGCGGGCCCCTGCCAGAGGCTCAAGAAAACCAACCCGACTGTCCCCGCAGCGCCCTGCTCTCTGTCCACAGGAGGGCGCTCGCTCCGAACCCCAAGTTGTCAGCCACTGGAAGGCAGGCGGAGAGGGACTGGAAGAAAGGGGGAGGAAAGGGGTGTAGGGCGGGAACCTAGAGGGGCGCGGGAGGGGTTAGGGAGCGCGTACTTTTCCAGAGGGAGCTGAATAGAGCCAAGGCTTGGGCACGGCTGTGCAGAGAGGGAATTCGGCCCCCGGTC
>GRCh37;chr2:25198308-25198708
gcagcatttatacagcactattataaaatcCTGTGGTTTGAATcaaactgtacactgaggtacctcacatccccacagtaaatccacggggggatatctgtggaatagcttgcattctaaattttcaaggcaaacaaaatgaaatctaaatgactgtacaaaactactagcttgaagttgtttacagtttcaacaatagatggcgccaaattccttggctatgtcatgtcttggggcatctaggctttccagttggttgtgatgaaaagtgagtacACTGggccgggcgcagtggctcacgcctgtaatcccagcactctgggaggccgaggcgggcggatcacgaggtcaggagatcgagaccattctggctaacacagtgaaacctcgtcactactaa
>GRCh37;chr2:25388899-25389299
GGGGAGGCGTGGGCCAAATCTTTTTTATATAGGGGAGGCTTTGGAAGTGAAAGTCCTCTGAAGCGCTGATTTCTACTTCAGGAGGCCACTTCCTTCTCTCTACCCCACCCTCGCCCTATTCCCCAGGCGCTGGGCCTGCACGGTGCTAGCTTCTGAAGGGTTGCCGGGCAAGGCTGAGCATTTTCAGAGCAGCCATTAGATGGCACTGGCAGCCAGTGACTGGCCCAGGTGCGCTTCGGCTAAAGGGGCAACTGAACGAGCTTTGGTCAACCTTGGTGTCCTCTCCTGGCTCCAAGGGACAGGCTGTTCCCATTGTACCCTGCCAGTGATCTATTCAAGTACACAGCCAGAACTTGGTGGACCAGGCAATTAGATTAAAGCTCCAAGTTGACCATAGCAC
>GRCh37;chr2:25532226-25532626
ggTAAGAAGCTGCATGTCTGCAGCAGTGCCTCCATCTGGTGTGTGTGCCTGTACACGCAGGTGGTGTGTGCAGTTCTTGCTGGAGATGAAGTGCCCCCAACTTCTCCCCAAGGGCAAGAGCGCCATTATGCAGTGAAAGGCTTTCTCCTGCAGCAAAAGTCCAGGGGAGGACTACGAATTCTCATCACATCACCACCGGGGGGCACTGTTCACTCCATCCCCCTTCACGCaggagacagcctaaggagcgcagaagccagcctcattccagcctcagcactagcacttaacaagctgtgtgactctaggcaagtgacttaacctctctgagcttcagtttagcccttaataagatagaatgatgaaaataatagtgtctaccttatgcggcaattgtaag
>GRCh37;chr2:26538946-26539346
CTCTCTCATTAGTCTCCCTACTCAGGTTCCAAGCTCAGGGCCTGTGATCTGCTATGATGGCTGGCTTTTTCTCCCACCCAGAGGAGCAGCTGTGCTTGGACCAGCTGGCCAAACTACAGGTTCAGAGAGGAGAAAACCACTGAGAACATTTATTTCACTTAAGGCCATTGGTTTCCAAGTTCCCAACCTTCCTCACCAGGTGGCAGCAACTGGCAGTACCCGGGTTCGGGATGGCTGAAGACAAGGCAGCCACAAGGCTGGTGGTTGTGGAGGCTTTGACAAGGAGGGTAATGGAGGCAGATGCTGGTGTTCCACTGGTAGCCAGAGAGGCAAGCACAATAGAAATTCCCCTTGTGGTTGACATTACACTCTGACAGAGAGAAGAGAAGAGGGGGTGGGC
>GRCh37;chr2:26726249-26726649
TGAGAGCGCTTGGGCGAGGCCTGCCGCCGACCCCGTACTAGTGGGACAACGGTTTCCCCCCAGAAATAGGGAGTTGGCCAAACAGCGTTTCTTGATGGATATTCTCTGCTCTAATTAAAACACTGGGCTTCTGCGTGAAGAAGGAAGAACCGGGAGCAACGAGGGCGGGAGGAGCCTTGTAACCAGGCACCCCCGACAGAGGGCGCTGCCCGTTTCCCTCCCTCGGCCCTAGGGCGTCTCCTTCCTAGAGGGCCACGCATCACTGGGTGGGGCCTGGCCCTGGGACGACCTATCCCAGGAGGGCCTTTTGGCAGCCGGGCAGGGGCTGGAAAGCGGCGGGAGGGCGCCGCGAGGCGCGGGGCTGCGGGGCTCACGCGGCACCTGTCCTACCTGGTCTTTG
>GRCh37;chr1:153650143-153650543
tgtcccaaatggagctcctcaaaggcacggactatatatattcatctttatgccctcggcacctagtgggtgcttaatgcaccgaaggttctctggaaatgtttgctgaCCTGAAGTTTGGTGATCTTATGTCCTGCTTAGGCGCAGCGTTGGAGAGGTTGGCGCTGCAATGCCGTCAATAACCCCCGATGACCATTAGAGGGCACACTGATTCCACAGCAGTCTGCACCGGGGGCCCAGCTGTCAAGTGCTCCAAAACCCACTCCCCAATTTACGCCTCCAGTGGTCATCTCCCACAGCCTTCATTTTAACAACCCTCAACACAAAACAGTCATTTTCTTGGGGCGTCCCTGAGGTGTGAACCTCCTCCCTCCCAGACACCCACCCACTCTCCCCATCT
>GRCh37;chr13:113597008-113597408
cgtgtaaaacgaagtgaatgagttcagatgcaggtaaccaagttttgcctgcaggaatgtgcagcgggTGCAGGCAGGGACATCTCTTGATGTGGTTCTGCTCCCCTATTGTGGGTGACTTAACATTCTCTCCACCCACCTGGTAGGCGTGGCCATGTCCTACTAAGTCCTTCTCCGCACCATCCCCACATGCCAGCAGAGGGTGCTGTTGGGCAGGAAAGGTGGGACAGCACCCTCGTGAGCTGCTGTTCCATTTTTCCTTCTGTATTTAGGATTGACATGTGTCCAAAGGATATGGTGTGTGAAGATAATGGGGACATTTTGGAATGCCATTTGGAAGAAATGGAAATGCAGAGCCAGGAAGGCGCTCAGAGAGGCCTGAGAGATTTCTAGCAAAAAC
>GRCh37;chr2:26828300-26828700
GAAATGGAAGAGCTTATCACCACCCACGGTGACTTGGACGCCACAGGTAGATGAAGTTGCTGGACTCACCTGCGAACAGGGGAGTGGACGCCCTTTCAGGGAAGGCTCTTCTTCCTTCATCTCACTGCCTAGGAGGAATTCCTAGTTCTGGGTCTGAACCAGGATTCACCCTTCAGCACTAGAGTATCTCTACCAGAAGGTGGCAGTGTTGGGTCAGCATCattcagtcagttcacagacccaacaagtgagcacctactgtgtgcaggctgtgacgaccttgcaggcaggtggcagggacgatattatcacttcattttgcaaatgcagggtcgatattatcacttcattttacaaagagaggaaacagctcaagcccaaagaaggaaagcaactagcc
>GRCh37;chr2:27069140-27069540
AGCAACAACAAACCGAAGTCGAGGACTGAGGACATATGCAACCCCCGGTTTGGGTGCAACCTTTATCAATATCCTAAACTGACAGATGACGTAGAGGCAGCCGTTTCGCTGACTAGGGAAGGTAGCCCAAGAAAGCTAAGATGCTAGAATCCAAATTTAAGGTCTACGAGACGCTGCAGAAAACATTTACAGTCACTAGAGGGCTCTCTCTCCCTTAAGCAAAAAGCGCAGCACCGCCCGCGCGCGGTAGTCTCGGAACCCCGCCGCCGGGAGGCCGCTGGCAGCTCCACGCCACCTCCCTGAAGCCCAGTCCATTTTGCCTACATCCCTGTCCGGGCAAGCCCTGGAGAATCCATAGGGCAGTGCCCCAAGCTGGAGCAGTTTTCACAGCCACATCCCG
>GRCh37;chr2:27069140-27069540
AGCAACAACAAACCGAAGTCGAGGACTGAGGACATATGCAACCCCCGGTTTGGGTGCAACCTTTATCAATATCCTAAACTGACAGATGACGTAGAGGCAGCCGTTTCGCTGACTAGGGAAGGTAGCCCAAGAAAGCTAAGATGCTAGAATCCAAATTTAAGGTCTACGAGACGCTGCAGAAAACATTTACAGTCACTAGAGGGCTCTCTCTCCCTTAAGCAAAAAGCGCAGCACCGCCCGCGCGCGGTAGTCTCGGAACCCCGCCGCCGGGAGGCCGCTGGCAGCTCCACGCCACCTCCCTGAAGCCCAGTCCATTTTGCCTACATCCCTGTCCGGGCAAGCCCTGGAGAATCCATAGGGCAGTGCCCCAAGCTGGAGCAGTTTTCACAGCCACATCCCG
>GRCh37;chr1:153650143-153650543
tgtcccaaatggagctcctcaaaggcacggactatatatattcatctttatgccctcggcacctagtgggtgcttaatgcaccgaaggttctctggaaatgtttgctgaCCTGAAGTTTGGTGATCTTATGTCCTGCTTAGGCGCAGCGTTGGAGAGGTTGGCGCTGCAATGCCGTCAATAACCCCCGATGACCATTAGAGGGCACACTGATTCCACAGCAGTCTGCACCGGGGGCCCAGCTGTCAAGTGCTCCAAAACCCACTCCCCAATTTACGCCTCCAGTGGTCATCTCCCACAGCCTTCATTTTAACAACCCTCAACACAAAACAGTCATTTTCTTGGGGCGTCCCTGAGGTGTGAACCTCCTCCCTCCCAGACACCCACCCACTCTCCCCATCT
>GRCh37;chr2:29181470-29181870
ATTCCATTTTTGGATTTTGGAGTGCACACGTGTGTATTGGCTTTTTGCTGTTCCTTGGATTTGGTGAATTCAGGGGAAGCACGACCAGGTTGCTACAATTGTATTTTTTCTCATCTTCACCAGGCTTGTCGGGATTGTCCAGGTTACTTTCTCTGGTTAGAAGTATAATACAAACGTCAATATAAAAAGCATCCACTAGGTGCCAGTCTTGCTTTGTGCAAATTTCTTTTTATCCCAGCCTTCTGGGAGAGCAGTTGGTTCTGGCCGCCTCCTGTCTAAACTCCCGTGGAGGGTGGGGATGTGAGCTTTCTGCGCGCCAGCCCTCTGGGATTGGCTGAGAGAATCTCCAAAGTGCTTGCAGCTCTTTTCTGGTGTCCAAGTCCTGAAGCGGAACCTGAAT
>GRCh37;chr2:29181470-29181870
ATTCCATTTTTGGATTTTGGAGTGCACACGTGTGTATTGGCTTTTTGCTGTTCCTTGGATTTGGTGAATTCAGGGGAAGCACGACCAGGTTGCTACAATTGTATTTTTTCTCATCTTCACCAGGCTTGTCGGGATTGTCCAGGTTACTTTCTCTGGTTAGAAGTATAATACAAACGTCAATATAAAAAGCATCCACTAGGTGCCAGTCTTGCTTTGTGCAAATTTCTTTTTATCCCAGCCTTCTGGGAGAGCAGTTGGTTCTGGCCGCCTCCTGTCTAAACTCCCGTGGAGGGTGGGGATGTGAGCTTTCTGCGCGCCAGCCCTCTGGGATTGGCTGAGAGAATCTCCAAAGTGCTTGCAGCTCTTTTCTGGTGTCCAAGTCCTGAAGCGGAACCTGAAT
>GRCh37;chr1:153769677-153770077
GCTTTGTACCTGAGATGAAACACCCAGGATGACCCCACTTGCAGGCCAAATGGGGTGGGAGAGTTTTGTGCCCAAAGTGAAGGCCACAGCAGAGCCTATGAGGAGCTGGTGCCTAGCAGGAGAGGCAGGTTAGACCCTGCCTAAACCagagatgccgcaggtgtttgtgagggaaagtcatgcctgaatcagccactagggggctccagggtataaataagcaagtgtaccacgggacaccactgctgcacctgggcgaactttcaaaacatctctgacaaaatctcaccgaaggctatatctatttttttgtttttagacggggtctcgctctgtcgccaggctggagtgcggtggcgccatctcggctcactgcaacctccgcctcccgggttcaagc
>GRCh37;chr2:29181470-29181870
ATTCCATTTTTGGATTTTGGAGTGCACACGTGTGTATTGGCTTTTTGCTGTTCCTTGGATTTGGTGAATTCAGGGGAAGCACGACCAGGTTGCTACAATTGTATTTTTTCTCATCTTCACCAGGCTTGTCGGGATTGTCCAGGTTACTTTCTCTGGTTAGAAGTATAATACAAACGTCAATATAAAAAGCATCCACTAGGTGCCAGTCTTGCTTTGTGCAAATTTCTTTTTATCCCAGCCTTCTGGGAGAGCAGTTGGTTCTGGCCGCCTCCTGTCTAAACTCCCGTGGAGGGTGGGGATGTGAGCTTTCTGCGCGCCAGCCCTCTGGGATTGGCTGAGAGAATCTCCAAAGTGCTTGCAGCTCTTTTCTGGTGTCCAAGTCCTGAAGCGGAACCTGAAT
>GRCh37;chr2:30145978-30146378
CTGGTACAATATATGTTTGATTTTCATCAGATTTTTCTGACATACCTACTGGAAGAGGAATTTTTATTTGAAATATGAAAAAAGACTAAAACTCCAGCCTTTCCCTATTTCTCTATACAATTCTTGACCAAAGGCATTACTGACTCCAGTTAATTTGTCAGTTAACTGTGAATCGTCTGCTGCACCCAATGGCCACTAGGGGGCTGCAGAGACTTGAAACTTTAAATGAGCTGCCAGGGTTTAACGTTCTCTAATAATACCCCTGTCCATTGCTTTTGCACCTCATAGACACAAGAGTCTCAATTAATTCTCATGATTTATACATTGTCTCAAACTTTTCCCAAGGAAAAATAAGTGCCTTTCCCTGTAGATTAAATGACACTAAATCTCAAAAAATTTC
>GRCh37;chr2:30145978-30146378
CTGGTACAATATATGTTTGATTTTCATCAGATTTTTCTGACATACCTACTGGAAGAGGAATTTTTATTTGAAATATGAAAAAAGACTAAAACTCCAGCCTTTCCCTATTTCTCTATACAATTCTTGACCAAAGGCATTACTGACTCCAGTTAATTTGTCAGTTAACTGTGAATCGTCTGCTGCACCCAATGGCCACTAGGGGGCTGCAGAGACTTGAAACTTTAAATGAGCTGCCAGGGTTTAACGTTCTCTAATAATACCCCTGTCCATTGCTTTTGCACCTCATAGACACAAGAGTCTCAATTAATTCTCATGATTTATACATTGTCTCAAACTTTTCCCAAGGAAAAATAAGTGCCTTTCCCTGTAGATTAAATGACACTAAATCTCAAAAAATTTC
>GRCh37;chr1:109055096-109055496
TAGTCTCTAACTTCCATTGAGGAGCCAACAGAGACATAAACAGATAACTTTCTCTCTGTTTATCTTCAGTGTGATTTTTTATTTATGAACAGATTTTATAAATTTAGCAAATGGATAAAAAATATTTTTTTAGCCTTGGAAAAGATACCAGTTTTGGTGGGGAAAAAGGCTAAATGTAATTTGGCTCACTGAGCAGTAGAGGGTGATAGAACACCAAAATGACAGCTTGAGAATGCCTTTAGACCACGTTGTATTTTTCTATAAACAATTCATTCAATTAATATTTTTCCACAAACTCAATGACATATTTAGCTATGAATATAAAAGTACATAAGGAAATTATAAATAAAGTGCAGTCATAATTTGGGAAAAGCAAGGGGAAAAAATTAGCAATTTTCAC
>GRCh37;chr2:30313684-30314084
cttctcacagcactctcCTTCCAAAGGATGCACATCAGTCAGCATCACAAACTGGTTAAAATGATTATACAACATCAAGAAAAGAAATTCATCATCCAGGAAGGGCCATTTACTCAGGGGACCTCTTTACCGTATTTTCAAACATCCCTCTGTCCTTGAGTCTCCTTGTCTTATCTGCATTTCCCACTCACTCCACAAGGTGGCAATATTCAACAGAGTTACCTGTAAAACACCCTCTCCCTCCACCTCATTTAAGAATCTGCAAGGAgaccaggcgcggtggctcacgccagtaatcccagcactttgggaggctgaggcgggcagatcgcatgaggctgagagttcgagaccaccctgaccaacatgacgaaaccccatctctactaaaaatacaaaa
>GRCh37;chr2:30431222-30431622
agtccaggtttcttgatttgtagtctgatgttTATAGTATAATATCATAATTTTTATTTTGTTCAGATACAGTAAGAGCTGAAAAAAATCCTTAGAATATGTATCTTCAGGAAAGAAAATGATCTCAAAGAAGAAACAGATTTGGTGGAATTTGATGGCTGGATTAGCTGTCAGGGTAATGCTCATGAGTGGCCAGCAGGGAGCAGAAGCCTGCCATTCTAGCCGCTTACATCCTTTCCAAGCCCGTAGAGGTCTGGAAGTTAGTGCAGGAAAACCATTGAGAGCAAAGCCTAAGAAAGCAGAAGGGAGCCAGTGAGGACTGCTGCAAAGGCTCCTTTCAGGCAGGATGTATCAACAGCAGGGTGCATCTGAAGAAGAGGCTTCCCCCAGGAGGATGCCT
>GRCh37;chr2:30908920-30909320
TTAAGTCCTAACTCAATGTTTTGTGTGTTTTTGCAGTCACCACCAAACAGCCACTTCAGCATATTGACAGAGAGcttgtttgctcttcatagtaacctctggctgtgctgtaggcaggtcaggcttctaaatggcagtttactgaggaggactcctgggctgagattgtgtggcggcacccaagtcttccagccagcaggtggcagaacagggatctctgaatccCTAATGCTGGAAAGTCTGGGGCTCCATTCTGATCCAGCAAATCACCATGTTTAGCCCACAGTGCAGCCCCCTCCTTAACCTTCTGCCCCAAACCCATTTGCCAGTTCTTGATGGCAACAATAGGAAAAGTAGGCTTCCAGGCAGGACTGATCCAAGAGACAGCTCTGATTTAAAC
>GRCh37;chr2:30936937-30937337
AACCCACAATTGGAGAAGCtgactaaggtcagacagagaggcagttgcaagactaagattacaaccgaggccctgccctactcACACTATGGGTTAATGTTGCCAATTTAGCCATAGGGAGGGCCTGACTTCCGGCAAACTCCTGGCTTGCAGTGCTGAGCAGCAGGGCTGAGCAGTAATTAGTGGAGATGACCACTAGGTGTCACTGTCGCACCATTATCTGCGGCTGCACAGTGGCCAGAtttttttttttttttttttttttttttttttttttttttttttAACCTCCCCAAAACATGTGAACGCTGGCTTAACCGCCAACCTCAGGTAGGTGAAAGGGGTTTTTAATTTTCATTGTCACAAGCATCATAAAAGAAGCAGCAACTCCCAGGCTAAA
>GRCh37;chr2:31084899-31085299
TGTAAGAGCATTTGGTGGTAGCAACATCCTGTGGAAATAGTAATTGTCTTGTTTGTTTACCAGAGCTGAAAATGGTCCTTTAAATGGTTGCTAAAGCATGAGAAACCCCAGAGGTGCATGTGGATGTTACCATCATTGCTATTAGGCCTAATTCTAATATTTTGGTTCAGCAGAAGCCATGAATATGGCAGGACTCCAGGGGGAGCCCATGGCAGTAGGTTTCTGCCTCTTCACTCCTGCCACCGTGTGGACAGATTGCTGCAAATCAATAAATAGATATATTTTTAAATtttatttatttatttatttatttttaggcagagtcttgttctgttgcccaggctggaatgcagtggtgcaatcaaggctcactgcagcctcaacctcctgaacccaagca
>GRCh37;chr2:31636758-31637158
TTAAAATTTGCAAAGATTCTCACTCTTGTCCAAGGGCTGGTACCCATGTCACCTTCCCTAAGTCCCTGTGTACCAATAAGGTAAATTCAAGTAGGTAACAGATTTGCAGCTTACATGTAGAACTCACTGTGTGTGGGTGGGGAGTGGGGGGAATGCAGGAGATGCCCTTTATGAAAAAAAAATTGTGGTTTGCCACAAGGTGTCAGTATATGTCACCTCACAGTGAATCAGGACTGGCTGTTAAACCTATATATATAATATATTAGAATCAAAGGCTGCGTACATCTTATATCCTGATAAAAGCAGGAAAACACATTCCTGTTCCTTCTCTCTGTAAAGAGAGCAACGTAAATTTTAGGATATATTTGATTAAAGACAGAAATAGAAGTGTGGTGATGAC
>GRCh37;chr1:154158546-154158946
CAACTTGGATAGATAATAATTTTCTCAATAGAGTAACCTGCACACTGATTTTTCCCCCAGAAATTAGGAAGGAAGATCAGGGTTCTGACTCTTAATAGACTCTACCCTGATGGCCTAAGAATTTTTCTAACTTGCTTTGTAGAAGTCTGATCAAGATGTGGCAGAAGTGACACTTTGTCATCTGGGTGCTGCTCAGCAGGGGGCACTATTGTACCTCCCTGTGCCCTGGTAAAGCAGCAGAAGACCTCATCCTAGCCAAACCAAGAGGGTATTGAGAGCACCACTGCATTTCTGAGACTGGTAGATTTGAGCAGATAATCTCCTCTTAATGCAGTCAAACAGATGGACTGACTCATGATAGCCTTTAGAAGCACAATGGATAGACAGCAAGGGGCCCAGT
>GRCh37;chr2:32997672-32998072
tctgtagtctaatgtaagtgttctgagcatgtttaaggtatgctaggtgaagctattaggttcagcagatcaagtgaatttaatgtatttttgacttaacaatattttcaatttatgatggatttatcagaacataaccctataagttgaagtgcttctATATTCCATTCTATTGTCAATGTCCTTATTTTGCCACTAGATGGCAATTGTGTACCTTCGAACCCAGTCCCCTCTGGGTTTTCAGAATCTGGGGCATCTGGAGAACTCaggaattttagcctagtccacccctgcttatttcacacttggggaactgagactcataggttaagtgacatagccagggtcgtaacagttactcagagccacttgaatcccagtcgtctttctccTCTATCAC
>GRCh37;chr14:72187681-72188081
tgatgaggttatgtcttcctggatgttcttgatgcctgtgtacattcatcagtgtctgagcattgaagagttaggtatttattccaatcttggcagcctgggcttgtttgtacccgtccttctggaaaaggctttccgtgtattcaaatgggactgttgtgatcttagtttgtggtcactgtagatgtatcagcactagggggcaccctaagtccaggaacgctttgactcaccaactccaagaagcactgctttgatgggcttggacaggataagggagaattctctgggttgctaggcaatgtctctctctctctcttccctctcaggagtctctctctgtgctgggttgcctagagttggggaaggtgattcaagcactcccatggccaccacagct
>GRCh37;chr2:35393432-35393832
TTACCAAGGTGGTAATTATAATATTTGGAAGGTTGAATAAGGGAGATTTCTCATTATCTAATATTTTTATATTCAATAATAACATGTTTCTATTCTGAGGAAGATTATTTTTGGGGAGAATTTCTGAATAATAAAGATAAATATTTTCAAGACAGGTGCCAATCAACCCAACTGAAATGTCACAAATTTTCAACAGCAGAGGGCAATCTTCTCTAGCAAAAGTATATGTAGGGTAAAAATCTCTGGCTGTAGATTCTTCACTGATAATATATTTTTGTCTAATTTCTCCCTCTAAAGtaaataaataaatatataaatatatgggtatatataatatatgtatTTTAAGGCTATAGATTATACACTAATCTTTTGTGTTTGAACATTTATTATTGTTACT
>GRCh37;chr2:36579160-36579560
TACATTTTTCTTTTCATTTCAGGAAGAGAAAATACAGAGTGTGACTATAGGTGGACTAGACACTGTATCGGAAAGGCGGGGTCTAATACTAACATTCTGTCTATTGCCCTCTCATTTCCACTTTCTGCTTAGGCCAACAAATGGGCACTTTGATTTTCGACATTTTCAACAATTTATTAATCCCCAGGATGGCCAATAGAGGGCAGACGATCTCTTCTTCTAGACCTCCATCAGAAATACTTCGTAATTCCTGGTTCGTTGCAGACCTGTTccccaacccctcccccacccccccaccacccccaccccAAACTTCGATGACTCCCTCCTGCCCATACCATCCCTTTCAAGTACTGATTTTGAGGTATTTACTAAAACCAAGAGAGAAGGGCTGCAGACA
>GRCh37;chr2:36579160-36579560
TACATTTTTCTTTTCATTTCAGGAAGAGAAAATACAGAGTGTGACTATAGGTGGACTAGACACTGTATCGGAAAGGCGGGGTCTAATACTAACATTCTGTCTATTGCCCTCTCATTTCCACTTTCTGCTTAGGCCAACAAATGGGCACTTTGATTTTCGACATTTTCAACAATTTATTAATCCCCAGGATGGCCAATAGAGGGCAGACGATCTCTTCTTCTAGACCTCCATCAGAAATACTTCGTAATTCCTGGTTCGTTGCAGACCTGTTccccaacccctcccccacccccccaccacccccaccccAAACTTCGATGACTCCCTCCTGCCCATACCATCCCTTTCAAGTACTGATTTTGAGGTATTTACTAAAACCAAGAGAGAAGGGCTGCAGACA
>GRCh37;chr1:154171961-154172361
GATGCTCCTTTTCAAACAGCTGGTGCAGGGCAGCTTGACGGACCTGGTGGAGAGGGCAGAATAGAGTGTGTTGTTTGCCTCTGTTTACCACCCTTTCTTATTCTTTCTTCCTAGTTGTTTTCCCATTATTTGTGTTCTCTTGGAGCTGGACTTAGCTGTGACATAAAGCTGGGTGGTAGCAGAGAGGCTGAACCAGCAGAGGGAAGCCTATCCAATTTTTTTCTCCACAGGCAAAGCCCTATGTTCAGCAAATATTTGCTGAGAACAGACCATGAAACAGGAACTCTACTAAGTAACTGGGATACAAAGATGGTTACATGGCACCAAGTGGGGACCCCGGGAGAGAGAGAGGTACCGAGAGGCAAGTGATACGCACTAAGAGGCAGttttttttgttttt
>GRCh37;chr2:38211724-38212124
TTAACAGTATGCTGCCTCTGCTTTTTCATAGTATAAACAGCATTGGTGCTGAATGAGAAATACTGCAGGGAAATTAATGGAGTTGTTTTAGTAGTTGTTGAAACAGTATGATAGTCAATGATTAAGGATATATTCACTATCAATGCAAAGAAAAATACAGTGTTCTTGTCAAAACATATGTAGTTAGAATGACCTCTAGATGGAGGTAATATACCATGTTGTGAATTAACTTTTTTCAGAATTTCCATCAGCCTGAGTATTTGAGaaaaaaaaataaaattaagtattttaaatGAACAGTATTAAAAAATCAGATACACACacaaacataggtagaatggattgaaagaaaagaagtaatgaccctttgggagaaagtgaccaggtagctttgaattta
>GRCh37;chr2:38303718-38304118
TTATCTTAGGTTCTCGCAAACAAATTGCCACCTCAGTGGAGGCTCTTTGGCATGCTAAATTTTTTCCAGTTCTTGCGGCGAGATCAGGAATCCCTAAAAGTAGCCGCTCCCCCGCCCCGGGGCCCCGACAGTGCTTGGGCACACAAAGGCTCCTGGGGCGCAGCTGGCCCTGAGATTTCCCGCGTAGAGGCCACTCCAGGTGGCGCCGCCCGCTGGTGGGCGCGGGGCCGCCCAGGCTGCGATGGAAGCCGTTGGCGCAGGGCGGGGAGCCAAGCTGGGGCGACTGGGGGGGCCTGGGGGAGCTAGCGGGGCGGGACCCGAGCGGGGCGGAGAGTGGCAGGAGGAGGCGAATCTCCGCGCTCCGGCGAACTTTATCGGGTTGAAGTTTCTGCTGTCGCCT
>GRCh37;chr2:38542864-38543264
AAGGGGCAACAGTTTACAAAGATAAATTCTTCCCTGGTACAATCAGAGTATACAGTTACTCAGGGGTACCTCCACTACTACTGACTCTAGTGTGGTTCTCTTTTTACTCACACTCCTCAGTTTACTTACTCATCAGTTTTCACTTACACTCAACATGACAATTTTACTGGCCTGTGGAAGCTAATAAAAGTAACAGTAGGTGGCACTCTTGCCCTTTCCAGAATTTTTTGGAGGAGACTAGAGTTGATAAAGGAGGGTCTAAGTATCCTCAGGAAACGGGGATTTTCATCCATTAATTCTAAGACAGATCTTTAGACAGTAATCTACACTGCCACAGGAGAAAAGTGGCCATCAACAAATATCACCTCTGCTAAGAAATAACTTACATCTTAGGAACCAG
>GRCh37;chr2:38542864-38543264
AAGGGGCAACAGTTTACAAAGATAAATTCTTCCCTGGTACAATCAGAGTATACAGTTACTCAGGGGTACCTCCACTACTACTGACTCTAGTGTGGTTCTCTTTTTACTCACACTCCTCAGTTTACTTACTCATCAGTTTTCACTTACACTCAACATGACAATTTTACTGGCCTGTGGAAGCTAATAAAAGTAACAGTAGGTGGCACTCTTGCCCTTTCCAGAATTTTTTGGAGGAGACTAGAGTTGATAAAGGAGGGTCTAAGTATCCTCAGGAAACGGGGATTTTCATCCATTAATTCTAAGACAGATCTTTAGACAGTAATCTACACTGCCACAGGAGAAAAGTGGCCATCAACAAATATCACCTCTGCTAAGAAATAACTTACATCTTAGGAACCAG
>GRCh37;chr14:72570728-72571128
ATTATTACTGTATTCTCTCTAGGCGTTTCCCCCAGGAGCTTATTGAACGTCCTTTAATCTTTTGTTTTGTTTTTAAAAATGATGTTGGAGGAACAACGGTGACTTTTCAGGCCCTGGAAATGCTACATATGGGATGGTATCGTAGAGGTGTTTCTTTGCCTCCCATGGGCGCCCCCGGTTTTGCTCTCTCCCCCTCTAGGTGGCGCTGTCGGGGATCCCCAGCTGTCCCACGTTGTCTTGCTTTTCCTTTCCTCTCTGTCAAAACGAATTCTCATTCTTGATTCTTACCACTGCAGTGTTTACCAACTTTGAGTGATATATTTCCCTTTTAAAGAAAAGCAGTCTTGTGAATTTAGTTGTTGTTTTATATTTTTATTATGTTACTTAAATATGTACAAAC
>GRCh37;chr2:39820878-39821278
AGACCAAGAAGATAAAGTGGCCTGAGTTGTGAGAAGTGACAGAGAGCTGTGAAGATCACTCTATCTCACAAGTTTGTCAAGAGCTGGCCAGACAAATGCCTGTGTGGTGAAGACCTCAGTCTATCAGTCTGTGTGGCCCTGGAGAACACCTCACCGCCTCAAGTCCATTGTACTAACTGCTTGTCTGCTTGTCCACCAGAGGGAGGCAAGGGGAAGGAGAGAAAGGAATCTTAAAAGCCCAGCTGGTTCTTTGTTGGCAGCTCTGGTCAAGGTTTGCTGTGAGGGAAGCTGAAGTTTCCGATGAGATGAGAGTGCCTTTCACACAAGCTCCTAGGTCTCAGCTGTGTTTTCCTTGAACCCATTACCTCAGTAGAGAGGACCCTTCCAAAAGGCTGTGTGT
>GRCh37;chr2:42080799-42081199
tctatcaaacacccaggtgatgctgatgctgatcagaggcctcactccaagaactactCCCCCGGAGGGCTAGAAGATAGGCCAACGCTCCTATTCATAGCTCATCCTCCCAGATGTGCTATAGCCTCCAGCCCGTAAAGGCAAGATGCTTAATCTTTTCCAGGAAAAGTTTGTGCAATATGGCAATAACACCCACCAGAGGGCAGCAAACTCTTGCGGAAAGAAATTTTCAGGAAAAGAAAGGAATTTGACTGAACTCTTGGGACCCCTTCCTGAGGATTCTGACATCCCACAGAGGACTGAGGTGGTTGAGGCCATCGGGATCCGACTataataattctctacatttggttaacacttcatgcacgtcaaactttcccatatattatctcatccaaac
>GRCh37;chr2:42096845-42097245
AGAAAAAGGGAATGGAATATGTAAAAGAAAAGGATAAAAGAAAACTGGGGACAGACAGGCAAGGCTAGTAGGGAAGGGGGAGTGGGGTCTCTGGGGAGAAGAGAATCCTCAACCTGGGAAGAAGGGGAGGCTTGAAAGCAGAGGGGAAAGCTATGGAGGTCTGGAGGGCAGAGGAAATCCCAGATGTGGTGGCCAGCAGGGGTCGCTGATGCCCCACCAACAGCCTTAGGGCTGGGGAAGACTCAAAGGGAGGAAGATTTTCAAAAGCTCAAGTGGGCTTCACTCCCTCCCCTACCCTCCACCGTCCCCTCTGCCCCAGACTCTTCCTTATGGCATTGAGGTCTCTCTTCTAGGGTTCTGGAGGTTCCTTTCCCTGTGATCCTTTTCCTGAAAGTGAGCA
>GRCh37;chr2:42323045-42323445
CTAAGGTGGAGGTACTATGCTGGAGCCTACATTTCTACATTTGTGTTTCTATGTTTTCACATATGTGTGCCTGTTTGTGAACAAGTATATGTTTTACTCTGTGTACACAGCTGTGTCTCCCTTTGTATGTTTTAGTTGGCATCTTAATGTGTACATTTACACAAAACTTTGTGTGTATGTGCCTACATATGCCCAGCAGGTGGCGCCCAAAATCATAACTAGCAAGGAAAATTTTACCATTGTATTCCCATACCCAGCACCATCTCTAACAAATTGAAGATAATAAATATGTATAGAATGAGTTGATGAAATGCTAACATGCCCCATGGAAGAAATGGGGGAAGGAGAGAAGTTCAGAGAGGCTGACCCATCAGCAAAGACCCCCACAAAGGGTCTGTTG
>GRCh37;chr2:42722123-42722523
CCAGCCCGCCGGAGGCGAGACAGGTGAGTTGTAAGGCGAACCGTGTTAGATGCAAAACAAATACTAGAAGAAAAAAATAAGGGTGGGGTAGGGTGAGATGCGGTCATCTGACCACAGGGTAACCTGGCTGGTTAAAGGGAAGAGTTTTTCATTGCCCTCTACTTTTCGTAATTTTGTAGGATTGTCCGGTGCCCGCTAGAGGTCGCCAAACGGAGTCCTTTTGCGCTGGTTCTTAAGTGGATTCCTAGTGAAAAGGCAGACAACTGAAAATGTGAGTGCTGTCTTTTAAGTAAAATCACTCTCGGTGGCTTCTTAAAGAATGAAAATCTCTGTGAGTTGTTTATCCCCAGACTTGGATAATTTATCTTAAGAGCACTAAATGTGATTAAAAGCTCAAAAA
>GRCh37;chr2:42740369-42740769
GATTTATTCTGCAAAACCTATTGTGGTTGGAGGGAGTGTGAGGGGAATGAAATGAGCATTACTTGGGATACTGGTCCCTGTTCAGGTTGGGACTGAGAAAGGATTCAGCAATCACTGGGGTGGGTAGGTCAGTCTTTTCAGTTTGACAAATATCCTTGGAACTTAAACAAAACAAAACACTTCCAGAGAGGACCACTAGGAGGTGCTGGGAAGAAAGGGCAATGACTTCACCCAGGAAAAGGGATAGACTCCAAGTGAAGAAGGAACAGACTCCGTGTTAAAGCCTCCTGGCCAATAGTGAGGCCACATCTAAACCTAGCGAGAGACCCAGCTCCATGGAATGGTATAACCAGGCTTATCAAGACCCTCAGAAGTAGTATTTGGCCAGCCACATAGGACA
>GRCh37;chr2:43506456-43506856
TAATCATTTCTCGCTTTCTGTCACATATAAAAACTCAGGAACAAAATGATGGTTTTGTGATTCCTGAGTTATGGAACCACACAGATAATAGAGACTTGGCATTATTTAAAACCGATGACAACGTAACCAGCAAAAGACCTAACAGTTTATTAAATTTCTACCTTTAAAAATAATTTTTCTTTAGGATGTCCTACAGcaggggtcagcaaactacggctagtagatcaaatctgagaagctgcctatttttgtaagcaaagttttattggaacacagtcatgcccatttgtttacctactgtttgtggctttcccactaagatggcagagttgagacacagaccaaatgaccaacaatgcctaagatactatctggctcattatagaaaagtgttccaacc
>GRCh37;chr2:44105013-44105413
TTAAGGTTCATCAAACAGAAACCAAGTCAAGACTGGTGATTCACGCCAGACGTCTGCCCGCTGGTGGGGGACCTGAGCAGACCCTTCAACTGCACTCCCTCCTCAGGAGCCCCTTCCTGGGGACAGTGAGGACAATGACCCTACAGATGCTCAGCTACATCCGGCCCAGGGTGCTGCAGTGGCACAGACCAGCCACAGGATGGCAGTAGAATAAAGACAGTCGAAAGGGATTTCTGCTCACTGGCAGGAGACTGCGATGACTGGGAGAAAACCTGCACTCGGTGGCACCTACAACGTTGCTAATTTATTTCCTTTTGATATGCATTTATATAGGCAACTCGATATAGGATGGGAGCAAACTAGGAATGAATTGGGTAGCTAGACTGTGCAGGAATTGTTG
>GRCh37;chr2:44314304-44314704
CGCCCAATGGCCCGGATTACGCAGCCCTCGTTTTCCTCTAGCTGAGGTCACGGAGGAGCTTCTTGCCCCTCTGTGGGTTTCTTCCCTTCCCCGCGCCTTTCCAGCGCCGGCCAGTTCTCCCCCAGTTCCCTTCCAGCCGTCCCAGGTCCGCTTCCCCTGGGCCCGGAGCCGCCGCGCCATTGAGGACACTCTCCTCGAGGTGGCAGTAGAGAGCCGTTCACTGCCCAGTCCGCTGACGTCACCTTGTTTACCCGGCTCCGGGTCATTTTTAGATCTAAGATCACAGGATGTTAATTGGGCCAATGATTTCCCATTCATTTGGGCAAAAGGCCCTCCTACTGGGCGTTCGGACAAGTACGATGTCCTTCTTGATACATATTGCTGCGGGGAGTATTTATTT
>GRCh37;chr2:45812384-45812784
AAGGACAGATTTATGTGAGTGGTTAAAAGAGTTAGAATAAAATGTACTTTCTGAGTTTCCTGCTGGCAGTCCTAATTTTGCCATTATGCCCAACCTTTTCTATGAAAGAAGATGACAGTCAAACTCTGAGGCACACACTTTTACTGCAAATGACCTTTTTGCTAATACATGCTCAAGCTATGCATAAACACACCAGCAGAGGGACTCCATACACTCGCTAAATAAAGAGGACTATATCCAGATTACAATAATTCAAGGAAACAAAATGTTGAAATTGTCAAATATACCGTCATTCACTTTCTCACTGTTCCTCATTGGCCTTTTCCCCTTACACTAGGCTTATTCTTTTTTAGGTTTCTTACCGTAGCTCTTCTAGGGTTTGCTGAACTTCTCTCAAGGA
>GRCh37;chr2:45870774-45871174
TCTCCATCCGGCTCCGGCCGGGGTGGGGTGACCTGAGGGACCCGGTAGCCGACGACAGAGAAACTAGACCGGCCAGGACGTAGAAGGGTCGCTTCCCCCAGGCTGGTCCGGGGCTGAGCGGGGCACCACAGGGAGCGGAGACAGCGGAGGCGGTGAGAGCCTCGGGAGCCACTGGGGCGAGCGCGCCAGCGTCCACCAGAGGGCGCTGTCGGCTCGCGGAGTGGGGCGCGGGCGGCCTGGAGCCCCCCGGTGCGGCCCGGCATCAGAGCGCGCAGCGACTTTGTCACTGCAGGCTTGCCGGGTGGGTTGCAGAAGAGAGAAGAGACCCACCCATCCTCAAGGCACTCATTTGGGCAAGAAGGGAAGAGACCCACAAGAAGACTATTTCACACTCTTCTCA
>GRCh37;chr2:45870774-45871174
TCTCCATCCGGCTCCGGCCGGGGTGGGGTGACCTGAGGGACCCGGTAGCCGACGACAGAGAAACTAGACCGGCCAGGACGTAGAAGGGTCGCTTCCCCCAGGCTGGTCCGGGGCTGAGCGGGGCACCACAGGGAGCGGAGACAGCGGAGGCGGTGAGAGCCTCGGGAGCCACTGGGGCGAGCGCGCCAGCGTCCACCAGAGGGCGCTGTCGGCTCGCGGAGTGGGGCGCGGGCGGCCTGGAGCCCCCCGGTGCGGCCCGGCATCAGAGCGCGCAGCGACTTTGTCACTGCAGGCTTGCCGGGTGGGTTGCAGAAGAGAGAAGAGACCCACCCATCCTCAAGGCACTCATTTGGGCAAGAAGGGAAGAGACCCACAAGAAGACTATTTCACACTCTTCTCA
>GRCh37;chr14:73761900-73762300
TTTCATAAAAATTTGTGCAGATCATGGCATGGTGTTATCACCAATACTGATCCCAACATGGTATTAGTTCCCGCTTATAGTGAAATACAAGGTGGGAAGATGGTCCCAATGGTGACAAGCCACCAATGACTACTAATTACTACTATTCAGTGTGGAAAAAACTAAACTAATGAATGCCAGTGGTGTAAGTAGCCACAAGGGGGCAATATCACTTTCCAACTATTGTATAAAACAATTAAATACATAGCTTTCAAGTATAACAAATTTCATCCAAACACTAATGAAAACTACACAAGTTCCAAAAAATAATTAAAATGATCACTGTTTCCAACAGTAATGTACTAAAAGTGAAGACTATTGCTTCTCTTGAACTTAAAAAAAAGTATGCAATGTAATAAGG
>GRCh37;chr2:46691600-46692000
AACACAGACCTCCACAAAGCTAGTGCTACTGACTTGGGTTGCCACCGGGCATTCTCTGAAGCTGAAATCCCTCCCAAGGTTCTTGTTGGTTCTGCTTTTCTGAGGTGACCTTCTGATAATTCTGCAATGGGGCAGGAGCAGGAATCCCTGGACAAACTAAGCTGAAAGCCTCCCACCAACGTTAAGCGGGGACCACAAGGGGGCAGTATCAGTTAATGCTTGCTTCACAGAGCTGCACGAGGTTACCCTCTTATTGTTGCTGAGGGGAGTGGGAGGATAGAGCAGTGCACACAGTGGAGAGTTCTTTAGGGGAATAAGCTTATTTTGTGTTAATTTATGCAAAATAAAAAAGGTGTCAGATGAAACATTCAAGGAGGCTTTATTGAGGGAGACTCCAACG
>GRCh37;chr2:46859472-46859872
GATTTTAGCaaaaaaaaagaaagaaaaaaaaaagaaaCTAGACTAAGGCACTGGGAGAATGGAAGTCAAGGGACAGATTTGAAAGACCTAATAATTAAAGATTTGACAGGACTCAGTTACTAAATGTGGGAGGAATGAGAAGGCCTTGCCTGAATCATTGGGTCTCatttagattggtaatagtaggtctctccaccagatggcaatgatgctcttttcttagtttttaatttgccatgctaagagatttacaattACAGCAATTTAAAGATCAGATAGATAGACAAGTTTCTAACAACTGCCAGAGAAACTTGCTAAACAACAGTAAAAAGCCTGAAAAAATAGGTATATAAACACACTTGTGCATATACATATGGaaatatatatataattttaaaaC
>GRCh37;chr1:1875409-1875809
ctgactctgaccctcctgcctccctgtgacgcctcccgtgatgacactggcgcctcccagatgatcctggatcaccccccaccaaggtccctctccccaaccatgtctgctaagccccctgcttgccacacaggatGCCGTTCAGGGCCTGGACAGCAGCCGTGGCAGCCCCAGGTGCCATGTCCCCGCTGGCCACTGGGGGGCTCACCGCGTGTGCACAGGCAGGCAGCGGCTCACCCCGTGTGCGTGGGTCACCCCGTGTGCGTGGACAGGAGGGGGCTCACCGCGTGTGCACAGGCAGGCAGCGGCTCACCCCGTGTGCGTGGGTCACCCCGTGTGCATGGACAGGAGGGGGCTCACCGCGTGTGCACGAGCACAGAGTCCTGGTAGAGCCGGTCAT
>GRCh37;chr2:48084956-48085356
AAGCCTGTTTCTTACCATCAAAATTACAAGACAGCCTTTGCAGCTGGAAATACAAGAATCATAAGGCAGACGCAGCAGACTTTTAAAAATCGCCATTATTTTGTCCTTTATATGGGCAAatatatatatatacacacacacatacatataTTTCAAATCTTTACCAAAGTAGATGAAATATCGCATTAAAGAACAGCAGATGGCGCCAAAATATCTTTTTAAAAAAATCATTGCCTTGGGTCACTATAAAAGAGCGTAAACTAGAAAAAAAAATACAAATTATCCAAGttttatttttatttttttgaggcggagcctcactctgttgctcaggctggagtgcagtggcgtgatctcagttcactgcaacctctgtctcccaaggtttcgccatgttggc
>GRCh37;chr2:54749827-54750227
gagagagagaaagaaagaaaggaaagaaagaaagaaagaaagaaaTCTGTGGAAAGCAGTTGTTGGTTCAGTGATAGAAAGAGAGATTCGCAGGTGGGGGCAGGGCAGGGGCCAGGCTGGGCTTCTGCAGGAGTCAGGTGCGGTGGATGTTGCAGCGCAGGTATAGCAGCCCTGGGGGTTTCTTCTCATTGGTCAGCAGGTGGCACCAAATAGCTAAAACTTATCTGGGGAGAGGCATGCCTTGCTTGGGTTTTACCTTGGGTTGGGTTGGATTAAATTTTACTTTCTGTACTTTCAGAATTTGGGATTAATAGCACTTTCACATTTTCTCCCTAGAGATAGAATCCTCCAAGTTTGAATTTTATAAAAGTCTCTGATATTGATAATAGTCATGAAAGTT
>GRCh37;chr2:54990769-54991169
TTCTCCAAGTCATAGAAAATATGGAGAATGAAAATCGTCTTTCTCCTTCTACCAGGAGCCTAAAAGGGTGAATGTATTCAAAGTGGTTAAGGTAAAAATTGGGTATGACATTAATTTCATCGGAAAACAGCTTCAGCAGGCCTGGCAGGGTAGGGTGAGGGTTTGGAAAGGCTCTGGTGCTTTCAGGGCGTGACACTAGGGGGCACCTTGGCTCTGATGCTGCCTTCAGGCTCCCTTCTCTGCCAGAGCGAGGCTGGGAAGTGAGGTTCAAGATCTCCAGCCCTGAAGGCCTCTCCAAACTCCGTTGGTTGTTCTGTGCCATCTTGTAGGGTTTTGACCCAGGGGTGGACAGAAGTTGAAGGACAGGGACATTCTCAGGCCTCTGGCCTTTTCCCTCGTT
>GRCh37;chr14:73975302-73975702
atcagccaggcgtggtggcatgcgcctgtaatcccagctacttgggaagccgaggcaggagaattgcttgaacccaggaggcggaggttgcagtgtgagctgagatcccaccattgcactccagcctgggcaacgagagtgaaactctgtctcaaaaaaaaaaaaaaaaaaaaaaaaaaTTTAGTCCAGCTACCACTTGGTGGCAGTGTACCTGTTTTGTTAAAGTACCTAGAAAGAGCAAAttttctttttttccttttttttagagacagggtcttgctctgtcacccaggttggagtacagtggcaccattgtggcttattgcagcttcaaccccctgggctcaagctgactctgataagcatgtatatataggtctgcctcagcctcctaggtagc
>GRCh37;chr2:55242081-55242481
TTTATAGTAGTATGATTAAAGCATTTGTTTGATTTGGTACAAGATGTCAATATTCAAAATTGTTTATAAAAATTTTAAACTCATCTGTTAGTGCAAAACGATATTCACAGCTCGCTAAATTTCTCTGTCCAACTGAATTTATTCCACATAGTCAATTATAGATCATTCCACAGACTTGATCTTCCATCTGCAACACTAGATGGCACCAACACCCGTAGTCTACAGTTGATTGCCCAGTTCATGGAAGGCAATCTGGCAAACATTAACTTTCTGGCTTTTCCACAAGATTGCTGCCTGGCCCTAGGCAGCTAGATCAGAGTATGGGAATAGGAAAACAACTCTAACACCAAAAAAATACGTGGGGCAAAATAATCCCTAATCGGAATCCAAAATCAATTTT
>GRCh37;chr2:55242081-55242481
TTTATAGTAGTATGATTAAAGCATTTGTTTGATTTGGTACAAGATGTCAATATTCAAAATTGTTTATAAAAATTTTAAACTCATCTGTTAGTGCAAAACGATATTCACAGCTCGCTAAATTTCTCTGTCCAACTGAATTTATTCCACATAGTCAATTATAGATCATTCCACAGACTTGATCTTCCATCTGCAACACTAGATGGCACCAACACCCGTAGTCTACAGTTGATTGCCCAGTTCATGGAAGGCAATCTGGCAAACATTAACTTTCTGGCTTTTCCACAAGATTGCTGCCTGGCCCTAGGCAGCTAGATCAGAGTATGGGAATAGGAAAACAACTCTAACACCAAAAAAATACGTGGGGCAAAATAATCCCTAATCGGAATCCAAAATCAATTTT
>GRCh37;chr2:55998750-55999150
aagctaagacttccagaggtttcttgattTTTTCCTTTATCTTAATTTGAAATAATATCAATAACATATGCTCAAACCGTTGTTACCTGTTTTATATTTAAACCTTACACAAAACAATTTTTTCAAATTCATTTTGTAGAAAGTCTGCTGCGAATATTTTTTTTTTCATGGCTAAAGAAGTTCTTACTATAACCTTTAGATGGCACAAGTTAGCTAATCCAAGGCTTTTTTGTAGCTACAGTAATTATAGGAGGTTAAAGAAAAGTTTATGGAAAACTGGAGCACTGAATAATAATTTAGATAAAGTAGGGATGTAATCAGCAAAATTTCCTTGCATTTAGAATCATTATTCTGAATGAGATTTTATATACAAGAGGCAAATGTTTAGAAGATTTTTCGG
>GRCh37;chr1:154531960-154532360
caggCCTTTCGCGCTTTTCAGACCCCATGGGTCTGGACGAGGTTGGGGGAAGGACAGCATGGGCTTCCTCCACAGAGTCATGGAAGGAGTGCTGACTCGGGTGGTCCCCATTCCCTTTCCTAGGCCTAAATGGCTAACACCTTGTCGCAGTGGTCTTGGCAGCTGCCAGGAGTAGGTAGTGCCTCCGGACCCTCGCTAGGTGGCACTATCACAAAGGACAAAGCTGGTTGAAGCTACAGAAATCCCGAGCTGGCGTTCGTTTTGCCAAGGGCAAGTGTTATTAGCCTGTGGTAAGGCCTAGTCAATTCTGCTGGGCCAACTCAGCCCTTAAACCACTGGTCAGATTGCCCCGTTTCTCTCCCACTTGTACTAAAATGAGCTAGCCTTTGCTGGAAGACTA
>GRCh37;chr2:57604111-57604511
TCTTCTTGCCATATTGCAAATAAGAAATTATATGGCTAATATTCATACTTCACCTTTTTTTTGGAAGGACGGAGGTCTGAAAGCATATACTAAATAAGCACCTAAGATGATTAGTTGTTTCAGAAACACAAAAACTTATTTCTACTCTTAGAAATGAGGTGGGAGAGTATCTAGAAAAGAAGAGCAATTCAAACAGAAGAGGGCACTCTCTGACCCAGAGTAGTAACTCTGGTGAGGCATGTTTAACAAAATTGTATAAATGAAAGAGGGGAAACCAGATCCATCCACTGTAATGCCCCACAACCTCCATAAAGGCAATTTACCTTAACTTTTCAGTAATTTATAAAAATAGAGTATAAAAGAAATTAACAGCCAGTCATCAAACTATAAATCTAAGAAG
>GRCh37;chr2:58798369-58798769
AACAGAAATTCTAGAAAGTATCCAAAAGGGGTTAGGAGTCTGACACTTGGCCTCCTGACCTGAGGGGAAAGTAGATTTCCGTCGAGGCTGCAGTCTTGGGACTTCCGCCTTGAGGAGCCAATCTTGGCCCTCATGTTCCGGATAGCAGGAAAGGAAGGGATATACCTGCGAGTGGTTTTTGTGCTAGTACAGACACTAGGGGGTGTCCAAGGACCAAATGTATTCCTCCTTCCCTTCAGCCTTGTCTTAGGTCCAGCTAACTTAAAAAGTGCAGGAGCTAAGGGAAAATCCATCCAATTAATTCCTGTCTTGTGCCGAAATAAATAATGTGGGGTCAGTTTCATCATCAGGCCCCGATTCCCTTGGATCTCTGGCAGCCTTTGTAATCTCAGGGTTCAGA
>GRCh37;chr2:63919137-63919537
TATAAATGATTATTTTCTCCAGTATACTATTACAAGTTACTCTCAATAATTATTCCTGGAAGGACATTTTCTTCAAGTTTTGTTTGAGCCACAGATTTCTAGCTCTACTCTTACTGGGAGTGCCTGATTTTGTTAGAGCCTTACATTACACAGAGAAAAACTTTAATATAAGTATATAAAACACAGCATTGACCAGCAGATGGCTCTACAGAGCAACAACAAAAAAAATCACGACATAATTTAAAACTGATGTATGTGTAAATCATTACTACAGGAAATCTTTTTTACATTCTCTCTGTGTGTGTATGTGTGTGTATGAGAGAAACTGGAATGGTAAAAATGAAAACATTTAACTTGTTAAATTAACTTAGGCAAGTTAAATGTTTTGGTAAAATTTTAG
>GRCh37;chr2:64276823-64277223
TGCCAGTTCCTTCTGGGCACTATTCATATGCATGAGTTTGCCTCTTGTTCTACATCAGTGCCTCCTGGTTTGCCCTCCTCTTTACACTCTTGACATGCAGAGGTGAAGGCAAGTGTGGTTGTGCTTTCGTTAATTTTGTATGGGAGGAAGTGGTTGTTCAGTGACCTTGGAAAAGCCCAGTGCTGATGTTTTACAGCAGGTGGCAGCCTTTCCCTGGGAGAGAAGACAGAGCTAGTCTGATCTAATGCAAAATTGTTTAGGGTTTTATTGCTTTTCCTTGATAGACGTGTCAAGTGATTACCTGACCCTGAAGTTGAAATTGGCTTTATCACAGAGGGAAGAGAAGCAGAGATCCTAAGCCCTGGAAAAGGGAGTGTAAACTCACTTCTGGGGCTCAATC
>GRCh37;chr2:64587405-64587805
CAGCTGTCCCAGGCAAAGCAGAACACGTGGGAGCCTTGCTCCCTGCCCTCCCTGATGGCCTGATCTCCAGCCTCCTTTCCACTGCCTTCTCCTGCCAAGCCTTATATTTCCTCCTGGAGAACATTTCTCCCTCAGGCAGGGGAGCCTCCCTCATCAGGCTGTTGGTGCTGGCATAGTAAAAAAGGCAGGATGGCACCAGGGGGCACTTGTCTCTGTGTATGTTGTGCTCTGATATCAGGGCGGTAGCTCCAGCATGAGGAATGTGGATATCCTAGGCTTTGCTGATTGAGGGGTCCTGAACCTATGGGCTTCTCTCCTTGCCCAGATTTTTCTGTGTGTAAACCCCATGCACATATGAACACCTACTTAAGTGCATATGGTACCGTATCTGGTGCCTGCC
>GRCh37;chr1:154642138-154642538
CTCCCCGCTCTGGCCTCTGCACTGGGGACGTACTCATCTGCATGCAAGCTCATCTCCGCTATCCTGTAGCGAGCACCTCGGGGTATGGCCTTTATACCTGCCTGGACCCCTCTTTGGGCCTGGTGTGCTCCAGATGCCTGGTAAGTGCTAATTGGACAGACTGGGTGGCCATGCACTGTGTCTCACTTCTGCCCACAGGATGGCAGCATTTGCTCAGAGCTCTGGCCCCACTAGGTGCTTGACTCTGGGAGTTCGTAAGACCTGGTTTCTTCCTGAAATGAAAACAGTGCTTTAGGTCTCTTCCTATGAAGGAACCCTCCATAAACTAATAGACAGTGTTATTTGCCCACCCCCTCTTCAATGTGCTTCGTGGAAAATGACATCTTTGAGGTGAATGACA
>GRCh37;chr1:154642138-154642538
CTCCCCGCTCTGGCCTCTGCACTGGGGACGTACTCATCTGCATGCAAGCTCATCTCCGCTATCCTGTAGCGAGCACCTCGGGGTATGGCCTTTATACCTGCCTGGACCCCTCTTTGGGCCTGGTGTGCTCCAGATGCCTGGTAAGTGCTAATTGGACAGACTGGGTGGCCATGCACTGTGTCTCACTTCTGCCCACAGGATGGCAGCATTTGCTCAGAGCTCTGGCCCCACTAGGTGCTTGACTCTGGGAGTTCGTAAGACCTGGTTTCTTCCTGAAATGAAAACAGTGCTTTAGGTCTCTTCCTATGAAGGAACCCTCCATAAACTAATAGACAGTGTTATTTGCCCACCCCCTCTTCAATGTGCTTCGTGGAAAATGACATCTTTGAGGTGAATGACA
>GRCh37;chr2:65144748-65145148
tccatctcatgggaaactctgaggccataacaatataagacaattatcacagtgcctccctaacacacagtaagtgctctttaaatgacagttttgttattTTGGGGTTCTGCAAGGTTTCAGGTTTCTGACAACCCCAGGCCTTGAGATCCAATGCAGACAACAGGCCAAGAGCGGCTCTTCTCCTTTCTGCCACAGGGTGGCGCTGTGTCACAACGTCCTTTCCTCTCCCGCAGACTTGGAGCTGGCTCCCCGGCAGGAAACCAGAATTTGAGATTTCCGCTGTCTCTGTTTCCGATTACTAAGCACGACCGGGCAGCCTGGACACCGATCCAAGCATTCATCTGGCAGATAATAGGAAAACAGTCCTCAGCTTTGTATCCAGTTGGAATGCAAAAGT
>GRCh37;chr1:154642138-154642538
CTCCCCGCTCTGGCCTCTGCACTGGGGACGTACTCATCTGCATGCAAGCTCATCTCCGCTATCCTGTAGCGAGCACCTCGGGGTATGGCCTTTATACCTGCCTGGACCCCTCTTTGGGCCTGGTGTGCTCCAGATGCCTGGTAAGTGCTAATTGGACAGACTGGGTGGCCATGCACTGTGTCTCACTTCTGCCCACAGGATGGCAGCATTTGCTCAGAGCTCTGGCCCCACTAGGTGCTTGACTCTGGGAGTTCGTAAGACCTGGTTTCTTCCTGAAATGAAAACAGTGCTTTAGGTCTCTTCCTATGAAGGAACCCTCCATAAACTAATAGACAGTGTTATTTGCCCACCCCCTCTTCAATGTGCTTCGTGGAAAATGACATCTTTGAGGTGAATGACA
>GRCh37;chr2:65492189-65492589
AAACACATTGTGCTTTCTGGAGGGTCTACTATGTATCCTGGCCTGCCATCACGGTTGGAACGAGAACTTAAACAGCTTTACTTAGAACGAGTTTTGAAGGGTGATGTGGAAAAACTTTCTGTAAGTATTAGTAAATCAACTATTACTAACATTCTTTTAAAAGGCTATACAGTAGTTTGTGAATCTTGACAACCACCAGAGGGAGCAAGACGTCTTCCAAAACAAATTCCTACTGCAGTCAAGTGCATCCTGGAAATGATAGCAAGAAGGAAATAGTTCAAGATAAGCTCTGGTCACCTCTATAGAGTTGGTGGATGGAGGCAGTGAGGTCAGGGCCAAAAGTTCTGGTTCATCTGTAACAACCAGCACGGACTCTGAGGCACCTGTATATGCATGAGAA
>GRCh37;chr2:67960765-67961165
TATCTTTTCATGCTCTACAAGCCTGATTGGTGCTGTCCACCTCCAGAACCAGTGGTCATGGCCAGCCCACAGTGCCCCACATCCAACGAGGGCCTTGGGAATATGATAAGCTCTGATGAGTGTGGCATCTAAAGGTGGCAGCTGAAACAAATCAGGGCCCCTGTTTCCAACTGTGCACAGCCCCAATGCCAGCCAGAAGATGGCAGCACCACTCCCCATGCCTGGCATACACACCCACCCCAATCCAGTCCCAGGCCGCATCCTCCCATACATTCTATCAGATACTGGCTCCAGAAGAGATTTGTTCCAGAGAAAAGGTGTCCAGGGAAATGCAATACATTTTAATTGAATTTTAGCAAATTTCAAAATAATTATACTATGCTCTATAAAAGTTTTATTT
>GRCh37;chr2:68589105-68589505
tccagcctgggcgacagagcaagactctgtctcaaaaaaaaGTCATTCTAGACACATATACATAAGATACTGGAGGAGGTTCTAATGATCTGATCTGGGAGAGGGATCTGACACAGCAGAAGAAAACTTGGTCAAACTCTGTTGAGAGAAGTCCTGAAAGGCGTCATTGATTCAGATAGTTCTCTTTACTGACCACTAGGTGTCGCTAAGTAGGCGCGATGACACGTGGCAGGAGGGGGAGGGGCAAAGGCGGCAGCATCCAGTCCATCAATGGCGATGTTCAGCAGATTCACAAATGCCGGAGGTTCCTTGGTGTCAAGACATTTTTAcccctgcacctattcaggcgcctggtacatactaaacacttaataccatgtttcttgaaatgaatTATTCG
>GRCh37;chr2:68978856-68979256
ttgCTTTATGTTTCCAAGTACAGAAAATCTCCTCATTAAGTAATCCTGTAATAATTAGTCTTCCTGGTCTGGACCAATCCAAGAGCGACAGCTAACCGGGAAAATCCTAGAATGGCCTGCTGAAGGCTGGTCCTGGCCAGCCACAGGCCTGCTTCCTGTTCATTGCGAGGTGTAAACTGACGCTGGGAGTGGCCACTAGATGGCGGCAAACTCAGCCAAGTTTGGCATGGGCTTCCGTTGGCGCTACCAACTGGCAAGCTGTGCAGGTTCCTGGCATCCATTTCATTAGCTTCAAAATAACGCGACCACGAATAGTTGATTGAATTTTAGACCCCACGTAAAATTCTTCTGGACCTCACTTATTGTGTTGGGGCAGGGATTTACTGTTCTTTCAATTCAC
>GRCh37;chr13:96276182-96276582
actctgtcttgaaaaaaataaaaagtaaaaatgtaaaaactattcttatgtcagaggccattcaaaaacaggtggtatgctggacttggttcatgggccatTCGCCAAATCTCACGCTAGAGTTTAAAGAGTTTTAGGAAAGCCCTCAGGTGAATTCCAAAAATCTCTATTTTCGTTTATAAAACTTGTTGGCCCCTAGAGGGAGCTCAAGGACCTTCGCTCAGCTCCCTTCCTTTCTCCGTTTTCCCCAAAGAAGACTCAGGTCAAGTCTAACCAGGGAGCTTAGAATTCTTAGAAGGACACTGATTGATTGGCTGCTTTCTAAAGAAGCAGCTCAGGTATCATCTATGCATGAGGCTGGGGCTGTATGGACCAGGGCTGTTCCCACAAGGGAGAGGGG
>GRCh37;chr14:74195420-74195820
ctcacaggacccagtacaaggccttacgcccgagtgttcggtagatactcgtggacagactgaCCTCTCGCTGGCTGCCAGTCTGATCTCTACAATGACTTCCTCTTCCTACACAGCCTAGCCAGGGAGAAGCCTCCCCAGGAAGCAGTACAGAAGGCTGGCCAGCCTAGGGCAAACATTTTGCATCCACAGACACCAGGGGGCACCAGAGAGCTACACCATGGGTGAGGTCACAGTCAAAGGTTAATTGGCCAAAGGCATCTATAAGCTAGCTACttccacttaatcctctctaccaccctaagggattggattatcccattttgcagaggaaatggaTCTCTTTATGGAGTGGGCAACATTTTTCAGCAGTACATCACCCCAAGCCAGCCCAATATTT
>GRCh37;chr2:69786812-69787212
GGCTAGTTATGGGCAGAAGGTGGGGTGGTTCTCTCTCCTATAAAAACCATGTGATACCCTTTAGGTAATAAGGAAACAGCTGACAATGTTGTGAAACAAAAGGTGGGAATAGGTATTTCCTACAGTTCAATGATGCCTGTCACTGCTGAAGGACAAGGCAACTCTTTCAGATGCTGCAATTTGAGATAACTACCACCAGATGGGAGCAGTGTAGTTTTCTTTGTAGGTAGCAAGATGACCTTTACAGCCAGGACTGAAGAAATGGGTCAGTCGCCTACCATGCAATCCAGTAAGCACAATGGCTGACAAGAGCCAGCCCAGATTCTCAAAGCCTATGACCATGATAAATCTAAAAGCAAATCAGTGAATCACTTTACTTAACACAGATGAAGCCACATTG
>GRCh37;chr2:69951762-69952162
CCCACCACCGGCAGTCCACTAGTGGAGAATTACCTTCTGCCAAGAGACCTTAGTTCTGTAAAAAGGCAAAGAAAGAAAGATAAGCTGGGGCAAGAAAGAAAGATAAGCTGGGGCAAGAAAGAAAGATAAGCTGGGGCAAGAAAGATGAACTCATTCGGCCACGCTGCTCTCGCCCTGTGGTTGCTTCTTCTGCCACTAGATGGCGTCCTCGCCTAAGTACTGGAAACACTTTCCTGAGGATGGAATTTGAGAGGAAGCTGGGTTGCAGCCGCTGTCCGTGTGGAACGTTTAGCTGATCCCAGCTTCATTATTATGCGATTTGAAAATACCTGCTCATCCTGTCAAGAAATTTTATTGAGTGGAATAATTGTTTCATGGCACTCGTCAAGTTCATGCACAG
>GRCh37;chr2:70568296-70568696
aagtcatatagcatcattttctccagaatcacaagcccactccaatgcagcgaagggaacatagactctacttcataatgggtggagtgtcaaagtcccattgtaagaacagcaggtgggatgggacatacgagtcacctttggaaaatgaattagccacaTCGAGAGCACCACTGCAATTTGAAAAGTACTCCTCTAGAGGGCACTGTTGTCATGTGACGCTGGATCCATTTGACTGGGGAATGGGGTGGAGTGATGGGAAGTGTGTTGGGGAGACAGAATAAGGAATTTGGGTGTTGGCAAAGGGGCGGCTTATCCTTTTTGAATTGATCATTCCTTCTGTTGCATAGAACTTGTGATGGCAGTGATGGGGGGGTGTGGCCATGTGGATGTCCTAAGG
>GRCh37;chr2:70913935-70914335
CCTGTTCTGACCACTGCCTCTAATACTTCATCATTATCTTCACAGCTATCCTCACCACATATCCTTTTAAAACGATTGAAAAGGTCCCACTGCAGAGCCTCCACCAGCGACACTTCCAGGCAGATCTCAATCTCCCCAGAGTGCCTCCAAGAGAAAGACCTCTTCCTCTGGGTGCTGCTCTGCCTAGGCCAGCCAGGAGAGGGCGGACGGGACACCAAGGGGCTGGGCAAAGAGCTGACTCATCCAGGAGCAACGGGCCTCCATATGTCAGTTGAGTCCTAAAAATAGCATCAGCAACACCCCTCTTTGTGTCCTCACAGTGACCCGCTGGGccccacgtctacagttgaggagacagaggctcaagcagggcaagtcctctacccaagggcacacagcc
>GRCh37;chr2:71016711-71017111
TAGGAACAGCCCCGGGCGGTACTTCTCTCCCCAGTCCCAGTCCTGAACGTGCGCTCTGCTCCCTCTTCTACCCCTCACCCTTCTCTCTCCTGGATTCGCCTCTGCTGCAACCAAACCCGTAGACTGCAAACGCTAGGAAGGAGACCATGTCTCCCAAGTTTGGGGCTGAGTTTCGTTAGATAGTAAAATCTACCAGCAGGTGCCGCTCCAACCACGGCCCACAGGACCCTTCCCGTTTGCGAGTTGCTGCGGCTCGACTGGGAAACACTCACTTTATCTTGACAGAGTTGAGTGGGAGTCTTGGGTGCACACTGGGACGTCGTGTTTCGTTACTTTAAAAAAGAAAAGTCACTTCCGTCAGGCCCCCCTTTCTCCTCACCCTCGTGTGTGCTTCGAGGCC
>GRCh37;chr2:71088953-71089353
AAGCTTGATCTTTCTCCCTGCCTAATTCACACCCAGGCTCAGATATGGATCTGTCCTTCCCTTTAAACATCTGGTCATTAAGAAAAGTTCATGTCGAGAACGCCAGAGTCCACAAGAGTGCGGGATTCCTGAGATCCCTGCCGAAGCGGCTCCCTGGCATTACAATTCCGCCGGCGCTCTCTCCCTCAGTGACCTGTAGATGGCGCCATTGCCTCTGCCTGGGCACAGAAGGGCTCCTGCCGCTTGGAGTTCTGTTTTCACTATGCGTGTGAATCTGGTCCTCCTTAGGTATTTGTTGGACTGAATGATAGTTATAATGGAATCCTGGCCTTCCAGGAATCCCCGACCCCCTCAATGAATGTAGTAGTAATATTAGTCATCTCATTCCTACATTTCACTC
>GRCh37;chr2:71098606-71099006
GTGTAACCAGAGAAATTAGACACGCGGCCAGCTTCCCGGGCCTGGCCTCGTTGGAGACATCCCCCACTCTCCCTCCTTTTCCCACCCCCATCCACCCATTTCTGGACCCTAGGGAGCCATAGCCCACCACCCGGGGTGCCTGCGCAAGGAAGTCGGCGAAGAGCGAAACCCCTCGGTGCTGTAAGTTTGCGACCAGCAGAGGGCAGCACAAGGCCGCTTCCCTGGAGGTGGCCGGCAGGACAGCTGCAGCACTACTGGAGGCGGGCGGGCACCGACTGGCGGCGGCCAGGGTAGGAGAGCCCTGTCAGTGTGAAATTAGCCTGAAGACTGGGGCGTGGTATTAGTGCGTACGCCAGGGGCACGTCCCGGTCCCTGACACCCAGGACACTGTCGTTACCGC
>GRCh37;chr2:71098606-71099006
GTGTAACCAGAGAAATTAGACACGCGGCCAGCTTCCCGGGCCTGGCCTCGTTGGAGACATCCCCCACTCTCCCTCCTTTTCCCACCCCCATCCACCCATTTCTGGACCCTAGGGAGCCATAGCCCACCACCCGGGGTGCCTGCGCAAGGAAGTCGGCGAAGAGCGAAACCCCTCGGTGCTGTAAGTTTGCGACCAGCAGAGGGCAGCACAAGGCCGCTTCCCTGGAGGTGGCCGGCAGGACAGCTGCAGCACTACTGGAGGCGGGCGGGCACCGACTGGCGGCGGCCAGGGTAGGAGAGCCCTGTCAGTGTGAAATTAGCCTGAAGACTGGGGCGTGGTATTAGTGCGTACGCCAGGGGCACGTCCCGGTCCCTGACACCCAGGACACTGTCGTTACCGC
>GRCh37;chr2:71098606-71099006
GTGTAACCAGAGAAATTAGACACGCGGCCAGCTTCCCGGGCCTGGCCTCGTTGGAGACATCCCCCACTCTCCCTCCTTTTCCCACCCCCATCCACCCATTTCTGGACCCTAGGGAGCCATAGCCCACCACCCGGGGTGCCTGCGCAAGGAAGTCGGCGAAGAGCGAAACCCCTCGGTGCTGTAAGTTTGCGACCAGCAGAGGGCAGCACAAGGCCGCTTCCCTGGAGGTGGCCGGCAGGACAGCTGCAGCACTACTGGAGGCGGGCGGGCACCGACTGGCGGCGGCCAGGGTAGGAGAGCCCTGTCAGTGTGAAATTAGCCTGAAGACTGGGGCGTGGTATTAGTGCGTACGCCAGGGGCACGTCCCGGTCCCTGACACCCAGGACACTGTCGTTACCGC
>GRCh37;chr2:71451061-71451461
atttgtggatcccatatttgcaaatttgcttacttgctaaaatgtctttgtaatccccaaatacttgtggagctttcaaggtgacttatggatatacacatagtagtgaaaaatatgtcactccttgcccaagtcccaaggtgaCCCTCAGCCTTGTCTCAGCCCTCATACAAAGATGACCAGAGGACAGAGACAGcagagggcagtgcagcgtagtgcaagaagctctggctctggggccatctggacgagtctgaatcttaactctggcacctgttagtagagaggcctcaggcaaatcgcttaacacttctgtacttcctttattttttgtaagtaaggaaaattcaatctaccaggatgagttgtttttaggaattaaTTTTGTAATCTGTGTGAG
>GRCh37;chr2:71837062-71837462
TAATAAATGAGATTACATGAGGCAAGCTCTGTAAAGTGTCTATCACAGTCCTTTTAATTATAGTTAACATTTCCGGAGTGTcaggccctccatgtatggatgtgcaggttgggcactgcacaaggacactgtgtctaaggggctgcatttctagcacagacaccatatacttgtatttattataacaatttcccaataggtggcagtaaagtgtcttgttctaataaactcagaaaatatgacaactttctgacatggaagtaaagagtcttaagcacatttttctctaattgtcacaaagacaccacatgggctaatagtCCTGTTGAAGGTTTACATGAAgctctaaaggttatacaggtattaacttcctcaaccctcaccctaacctttagaggtt
>GRCh37;chr2:72151065-72151465
ACTGTTGTGCAGGGTTGATACTCAAGGAAGCTCCCAGAAGGAGGTGCTGTGTGCAGGGTCTGGAAGGAGAGGAGCAGCAAGGCTTATGGTGGAGGGGAGGAGGATGGTCCAAATGGAGGGATCAGGTGGGAGCCAGTTGAGGCGCAGCTGCTCTGGGCACTAATGGCATGTGGTGGTTGCACCTGGAACCTACCAGCAGGTGGCAGTATTTCAGAACAAGAAGAGCGTCAAGTCGGTTAGGATAGTGATAGAAAGTAGAGATGCtgagctcttagcgtgtattccaggcattgtcgtaaacatattatacagagcatttcattgaagctgcacgacaactctttgagataggtactattattagcctcattttccacatgagaagggtttagtaagggtt
>GRCh37;chr2:72377882-72378282
TAGGAAGCACCCTCGAAGCAGGGTGGTTTCACAAAACAGTCACATCTGAACAGGGCACGTCAAAGTGCCAGAGCCACCCCACACCCTATCTGAGGATGAGGCTAACATAAAATGGGGTTGGGGGAGATTGTTAAGGTCTTGCTGGCTTGAAGAGCTCTAAGAATCTAGCCTGACCCCCAGACACAGCACTGGCCACAAGGTGGTGAAATGGGCAAGGTAACCCAGGAAAACTCACCTGTGGAAATCTCCATCTCCTAAAGGACAGACATGCACACAGCTTTATAGAGATGCAGATAGATGTACAGGCTGATACTGAGCACACACACACACACAAAGGATCATTGTCACAGTCACAAAACACCCACCTTCCAGCCACCAACCCAAGAGACCACAGGAGGTG
>GRCh37;chr2:72997992-72998392
ACAAAAATACAATTTTTTAAAAATTCAAAGAAAAAAAGGAAGCCATTAGATATGGCTTCATGGTAGTGTCTTCCCCCTCGCCCCCAGAAAAATTATTTGACTTGACACTAAGTTGTTTTTAAATAATGATTATAGTGCTCTTCATTTCCAACTTACTACACTTGGAAGAAACAATTGCTGATGAGCATAAAGTCACTAGGGGGCAGCAGAGCATAAAGAGTATCCTCTGAAAAGTGGTGACAACTACAAAGTTATTACATAACCAGAAGTGTCTTCAACTGCTGAAAACATTTCATACTCATCACAAGCACAATAAAACACTCGCCAATTAATTTGTAAAAATTGCTTCTAAGATATTCATTATATTCTTTATAATTGTTGTAAtttttattttgaaata
>GRCh37;chr2:73119817-73120217
AGGGCTGCAACCAAGCCAATCCTTGTGCAGGTTGGTAGACATAGGCTGGGCTGCGAGCTCCACGGCAGTGGTGGTCTGCAGCCAGCACCCTGGCCCCTGGCCATATTTGGGAGAAGGAAGCGTGGTCCCCTGCCCGCTGACTCCAGGACTCAGCCTGCCTCTGAGTGTGCAGAAGGGAACTCCTCCTTGTGCTCAGCAGAGGGCGCATGGAGGCCGCGCCTTTTGCTGAAGGGCAGGCCCTAGGCTGAAGCTGGCAGTGCCCTGCCTGCTCCCCTAGGAGGGAATGGGCGAACTTTTACCTGGTCCAGCAGATGCCTTGCCCTCATGCCCCCATCGAAGTAGAAATCActgggctcaggttcctgctctgccacagctggtaacccagggcaagtttctt
>GRCh37;chr2:73220192-73220592
GTCTACAGACTCTATTGCATCAGTCATTATGGGGGTCCAAATAGCCCTGAAGAACAATGGAGTAAGGGGCACGCCTAAAAGGAGGGCCCCTCTTGGGTGGTAGATAATAATGTAACCAAGGTTAGGGGTTTGTGAGGGCACCGGGGGCAAGGGTGGGGGAAGGTCAAGGAATTGCTGAAGTACCAAAAATATCCACCAGAGGGCACACTTAGTAGCACACATTGGTAGTCAAGTGGACCCAAGACCCTCCATGGAGGTCAATTGTTCCCCAACCCCAGCCAGCCTGCCGCTTGGCAATGGGGTCAGCAGCAAAGTAGCCAAGTAGCTGGGACAGAGCTCTGCACAGGCTAAAACATCAGTTGCTCCAGCTGTGACCAAGTGGCTTGTTTGCTGGCAACAG
>GRCh37;chr2:73312741-73313141
CACTGGTAGGGGCCCAGTGTGACTGCCATGGCCCCCAGCAGACAAAGGCCACATCAGAGGAACAGCAGGACCCTCTTCTCAGCCCTGTATAGCCTCATTTGTTCCTTCCCCACGGCAGCAGCCTTTCTCTGGATACCATACTCAACACGTTCAGCCCCGGGCCTCTCTGTGGGGCATCAGTGCCACATGGGAGCACTAGAGGGCGCCGCTGTTCTTCCTAGTGAGGAACATCCCACAATCTGCAATGGTAGCCCCAAGGCAGAGGCCCCCATTCTCTGGACCTGGGGACAGGCTCCCCAGGCCCCAGCTGGAGATCCTGCAGCTACATTCAGTCACTCCAGTTCTGGGTCTAACCCACAGCTTCCTGCCATGAGGCAGCCCACCTCTCCTTCTCTCCTCA
>GRCh37;chr2:74710279-74710679
ACCAGTGGGGGTCTAGGAGGGCAGAGGCAGCCCCTCTTGGGTCCACCTGTGGTCTGAACGTTTCGAGTAGGATTTTATGCAGAGGGCGGAGAGTCGAGGGTAGAGTGGGGAGGACTCTAGCCCATCTGTCCCGAGCCCGCTGACGAGGCTCCGCCTTCCTTTCCTGTAGACTGCTCTCTACGGCCCAGCTGCCCACTGGAGGTCGCTGCTGCACCCAAACTTTGCAAGGAATTCGGTCCAGAGGATTACGGCGAAGAGGTAAAAGCGACCCTCAGTTTCCCCCAGTCCTGCTCATTTTGGTCACGCCTCTTTGAAGTCAGCTGTGCAGAAACCCGCGACGGATGGGCGCCAGACGGGGCTCTGGAGGCTTTGGGGAGTTGTAGTCTCCGGCCATGCCCTT
>GRCh37;chr2:75867642-75868042
gacatcccaaccaccctgatatgatcattacaggttgtataagtgtatcaaaatatcacatgtatccccaaaatatatactatgatgtcccaatttttaaaagaaaGGAAAGAGAGAGACTTTTTAATAAGGGAAAAAAGAGAAAAGCTAGAGGGGACCTAGACCGTCCAGCGTTGCTGTGTGGTGCTGTGGCCACCAGAGGACAGCCTAACCACACATGCTGTGGAACTCTGCCTTCCAGAGCCCTGAGGGTGCAATGTTTTCCACACAGCTGAGAAACAATTTTTTTTCTTCCAGCCACGTGGAGGAAAATCATTGTCAAATATATTACATTATCTCCTACCCATTATAAGTTGATTGTTATAACTGTTTCCTGTGAGTTAGTCTCACCATTTTCTGT
>GRCh37;chr2:75867642-75868042
gacatcccaaccaccctgatatgatcattacaggttgtataagtgtatcaaaatatcacatgtatccccaaaatatatactatgatgtcccaatttttaaaagaaaGGAAAGAGAGAGACTTTTTAATAAGGGAAAAAAGAGAAAAGCTAGAGGGGACCTAGACCGTCCAGCGTTGCTGTGTGGTGCTGTGGCCACCAGAGGACAGCCTAACCACACATGCTGTGGAACTCTGCCTTCCAGAGCCCTGAGGGTGCAATGTTTTCCACACAGCTGAGAAACAATTTTTTTTCTTCCAGCCACGTGGAGGAAAATCATTGTCAAATATATTACATTATCTCCTACCCATTATAAGTTGATTGTTATAACTGTTTCCTGTGAGTTAGTCTCACCATTTTCTGT
>GRCh37;chr2:84249943-84250343
AAAACGGATCCATGGATTAGTTGCATAGCATCGCAGCTAACACTAAAGGGTTCTACAGGGACTTCATAGTTTAAAAAAAGAAAAAATCAGGAAGTAGAACTACAAACGACAAAACTTTTCCTAAAACCCATGATGCTTAGAGAGCAATTCCTTACAAGAGAGCTCCAGCAAAACATACAGATTTAGAACTTGCCACCAGGAGGAGCTACTGAGAGATCCTACTTTTCCAAAGGTGTCATTAGAAGAAGCAGATGTCCTCCAGGCAAAAAGACAATTTGATTTGGAGATTTCTGCAGTTCTTTGCTATTCCCAAGTGATCACTTTCACAGGAGAAGAACACTGGCTCTAATTTCCTATTTTGCATGAGTAGGGAGACTTTAGGGGTTAATATCCATTATGT
>GRCh37;chr2:85293910-85294310
AtttagatggactattttatttaattatttccattaacctgctaccattatcccattttggaaagaacacaacggaggcccaggaggggtaaggattctgtccTGCAGTCCGAGGCCAGCAGGGCTGTGTTTCCCAGCACCGTGAGGGTCTTTACAGTTTGGGACCAAACAAGGGTGAAGTTCAGGACGGGGCCACGTGAGGGCGGTGGACTAACATGAAACAGAAAAGCAATCCGTTGCCCAAACGCCGGACAACTCCCAAAGGTCCTTGTTAACATCTATTTGATTTCTATTTATTTTCCAGGCAGCTGTGGGAATtgggtaaaagtgtggtgtctggggccagactgcctggggtcgatgctgcctccattatttaccgactgtgtaatcccaggaa
>GRCh37;chr2:85359931-85360331
TCTGTACAAGGTTGAAAACCTGGGCCGGGGGTCGCGTTGGAACCCCACAGGAAAAAGGCGCGGAAAGCCGCCGGGCATTTTCCGGGGTTCCATAGATGTCCCCAGTGTCCTAGTCCGTGCATCAGCTCGCGCACTCGGAGGGACTCTAGGCAGGGGGAGGGCCCCGCGGCCAGTATGTGCGTCCGAGGCTTTCCCGCAGGGGGCAGTGCCGCCCGCCCGCGCGCCGATACGGTGGGAGGGGGTGGGAACCTGCGCGGAGTTCTGGAGGTTCTTTGGGAGAAAGTTAGGGGATGCGGAGGGGTGGGCGCAAGACTTCCAGGACTCCAGGGAGGCCGTGGGGAGGGCCGCCGAGGGTGCAGTGTGAGGCGCAGGAGGGGGTTGGGGGCGGTGCACGTTGCAG
>GRCh37;chr14:75075567-75075967
aaacttaataagtctttattatgtgcaataaatCTTTTctacattgaaagttccatgaggacagagtatgcctgtcttggtcactgctatatcctcaagatccagtatagggcctgggtatagaagttcttccaaaatatttgtcgaatgaatgaaGAAGCTCCAGTAGCAGTGGTGCAGTTCCAAGATTCACCAGGAGGTGGCACTTGGTCCCTGGCTGTCTGCAGCTCACAAGGCAATGAATGGCCAACCTGATCAGCCTGACTAGAAGCCATTAGCCAGAATGGACCagggtggaggaagagaataaacaagatgacccctcaggtcctccccagctgacatGGAGTGGCTGACTGGAGTGTCAGGGAACCCACTCTTTATCAAAGCTGCAGAAGAC
>GRCh37;chr2:85618351-85618751
ATTCCAGTGTATCCCACTGGGAGTGAATGGATCATGAGGTGGGATGGCCCCATCTGGATGTTCTGCAGATCCCCACATGGGAGGAGATTCCCAAGTAGAGGCAGCCAGAATTCTGACTCCCTGGCAGCAGCAGGGCTTTCAGGCACCAGTGTCTGTGTTGTTAGAACTCAGAGGAAGAGGCAGGGGCAGCAGCCGACAGGGGGCAGCATGACCCAAGCAAGGGGCCTGAGGCCTCAGTGGGGGTAGGGCAAGGAGGTACCTCACAGGTGGGTGTGAGGCCCCCTCTGGAGTTTCTGGCCATTCACTTACCCACTCTCTTCTCCCCCTGACCCCCGCTCCATTGTTTATGATGGAAAAACGGACATTTGGCTAGGTGTCTCTCACGGCTGCTCCATCCTAG
>GRCh37;chr2:85647755-85648155
GAATGTGGCTAAGGAAGGGCAAAGCCCAGCAAAACTTGTCCTAACTTCCCACGTTCTTTCGCTCTGCGGGCCTTGCCTTCATTTACCTTCCTGATAACTAAAGCCTGGGTCGGTGGTCCTCCAGGCCACGCCCCTTCCACCGTCAGCCTCCGGGCCCAGGAAATGAGCGACAGGCTGCCATGCCCCTCCTCACCACCAGGGGTCGCCCTCTCCCGTGGAACGACTGCTTAGGTCCCCACAGTGGCCCGGGACGGGGTGAGGGGACTGTGGCTTTGGCTCTGTGTACATCATATGGCCTTGGCCAGCATCCATTCTTCTCTGGCCTCGGCTTTTCTGTTGGTAAAAGGGAGGGAGGGTGATCTCAGGGCCCTCCAGGCCCATCAAGGAAGGAGGTGGGGTT
>GRCh37;chr2:85956067-85956467
ttaaactgcaaagctgtgaatggaaAACCCCCTAAGGCCCTGCTCTTAGCTCCTCTTGGTTCCCTGTTGCAAAGAGGCATTCCCCAGGCAGCTGTGAGGTGGAAATCTCTGTCTTCAGGCTTGCGGCTGAGAAGTTTCCCAGAGACGAGAAGCTGGAGCCTTTGGAGACCCCACTCGGCTGAGGTCCCGGGACCACGAGGGGGCAGCAGAGGTCTGCTGCGCTGGCGGGAGGCTCTGTCCCCGGCTGACTGCAGGCTCCGGGCAGCTGTCCTGAGTTAAAACCTGAACCTCGGGTGGCCGAGAATAGCAAGGGGCTGTCATTCACGTGGGCATCTTCCTTCCCAGGGTTTCGAAAGCCCCTCACGTCATCCCTGTCATTTCATAATCCTGCTCACAGAGC
>GRCh37;chr2:85977610-85978010
GGCATAGGGTGTCGTCTGCATTGTACCATCCAAAGGTGTGAGTAGGGCCAAATGGAGCCTTGGGAGACTTTTTATCCTGGAAAGTCTATGAATTCATGAAATCCACATTACTGTCATTACAGGGCCACCACAATGGGCAAAAGTTCCTCATGGGGAGACCGCAGTGTTGTGTGCAGTCCCAATAGTGTGATACCACCAGGGGGTGCTGCCCAGCTGGTCTCTGCCCCAATTCTCAGCAAGGCTGAGGAAGGCAGAAGTGAGAGCCCTTGGAAGACAGGTTTGACCCCTAGGCTGGTGGGGCGTGGGCAGCCAGCCTGGACCTGGAAGGTCTGCAACCTGGCAGGCTGACAATGGCAATAGCAGGGACTCCACATCAATCGGCCTCTTTACAATTTGTCGC
>GRCh37;chr2:85977610-85978010
GGCATAGGGTGTCGTCTGCATTGTACCATCCAAAGGTGTGAGTAGGGCCAAATGGAGCCTTGGGAGACTTTTTATCCTGGAAAGTCTATGAATTCATGAAATCCACATTACTGTCATTACAGGGCCACCACAATGGGCAAAAGTTCCTCATGGGGAGACCGCAGTGTTGTGTGCAGTCCCAATAGTGTGATACCACCAGGGGGTGCTGCCCAGCTGGTCTCTGCCCCAATTCTCAGCAAGGCTGAGGAAGGCAGAAGTGAGAGCCCTTGGAAGACAGGTTTGACCCCTAGGCTGGTGGGGCGTGGGCAGCCAGCCTGGACCTGGAAGGTCTGCAACCTGGCAGGCTGACAATGGCAATAGCAGGGACTCCACATCAATCGGCCTCTTTACAATTTGTCGC
>GRCh37;chr2:85977610-85978010
GGCATAGGGTGTCGTCTGCATTGTACCATCCAAAGGTGTGAGTAGGGCCAAATGGAGCCTTGGGAGACTTTTTATCCTGGAAAGTCTATGAATTCATGAAATCCACATTACTGTCATTACAGGGCCACCACAATGGGCAAAAGTTCCTCATGGGGAGACCGCAGTGTTGTGTGCAGTCCCAATAGTGTGATACCACCAGGGGGTGCTGCCCAGCTGGTCTCTGCCCCAATTCTCAGCAAGGCTGAGGAAGGCAGAAGTGAGAGCCCTTGGAAGACAGGTTTGACCCCTAGGCTGGTGGGGCGTGGGCAGCCAGCCTGGACCTGGAAGGTCTGCAACCTGGCAGGCTGACAATGGCAATAGCAGGGACTCCACATCAATCGGCCTCTTTACAATTTGTCGC
>GRCh37;chr1:154974352-154974752
GAGCCGAAGGCCTGGTGGCTCCCCCTCCCCCTCCCTTCTAGGTCCCTGACCTGATTACAGCCCCTCACGGGACCCCCTCCCTCAAGACCCTAAGTCCCCAATTCACCCCCACCCAGCCTATCCCTAACCTCTCATACCCTTCCCTCCTGAGGTCCTGACCCTACAGAAGCCCCTCTTGAAGGAGAGGGAGCCCCTGTAGGGGGTGCTCGATTCCCTGGCCGCTGCGGACACTGCCCCCTCCCCCCTCCTCTCCAGGTTCCAGGCCAGCCCCTCGGCTCCGCCCCCTCCCTGGACGAACGCAAGGCGAGACCTACTGGAGATGAGCGGGTATTCAGGCCAATGAGCGGACAGGGCGGTGGCGTGCAGGGGGCGGGCAGAGCAGCAGCAAAGGGCTGGATGG
>GRCh37;chr14:75327598-75327998
CTGTCTGAATTTAATGGAGAGTCAACTAGTGGTTATCAAAGGCCCAGACAGGTAGCCTTTCTTATAAAGAAAATCTGTCTATGGTGGAATCTCTGCCTCCAAGAGTGGTGGCAAGTGAAGTGTTCTCAGCATTGGTTTTACAGTTGCTCGCTAACTTCCAGGAAAGCTTTGGGGTGTTTCCAACACTTTTGACCGGCAGGGGGCGCTCATGGCATTTAGGACACAAAGGCAGGTTCTGGCATGGTAATGAGCTGGTCCCACCCCATCCTGCTGCCCTCACAGTAGTTGCCAGGCAAAGGACACGACTGTTCCCACCTGGATATGCAACTCCATAGACTCATCAGCTTCTGGAGATTCCCCTCAAAGCTGCACACAAGAAGCAGCAGCGTGAGCACAGCTA
>GRCh37;chr2:86448206-86448606
TCCAGATAGAAACCACAGCTCTTCTTGAGACACCCTGCTCCTAAGAACATATTCAGCCACCGAATGTGCTCTCTCTCCATCAACAGTGGACTTGCTAGACTATACCACCACCAGGCGTGGAGTAAAAAAACAGACAACTGAACCCTAATCTTGGGCAGCTTTACCAGTTACCACTGCTGTGCTCCCCAACAGCCAGCAGGAAGCAGCACAACATGCAAAGCTGAATTTTAGGCTGGGGTGTGATTGGTTCAGACTGGGCCTTAGTAAGTAAAGTCCTGAGATCACTGATGTTCCTTTGatttttaaattactattattattttatttCTACTCTGCACTTCCCTCAGCTTATTTACTCTGGGCTTAGTTTGTCCTCTGCTCCCTTCCTCTGTCCTAATCA
>GRCh37;chr2:86525772-86526172
ACCCTCCACCCTGCATCCAGAGATAGTGTGAGGATGTTAGTAAACACTCAAACAACGGTGCGCAGAGCAAAGCTGTTATGGGGCCAGCAGAATAGTCATGGACAGTCACCCTTGCCATGGTACATTCCTGGAAATTGCAGCAGGAAGGAGAATGGTCAAAAGGGGATCGCTTTTTGCTGTATCCCTTTGTCACCAGCAGATGGGAATCCTGGGTCAGCAAGGCAGAGTGCTGACCGAGCTTTCCTCTGGATGGTGGAAAACAAAGAGTGGATAGGCTGGGGAGAAAAACAGGAAAACGGGTGTGTTTTCATCTTTGTGGCTGTGCAGATGAGCAATCAATGAAGCAAAGCTGGGATGTTAAGAACTGACTCTATTCTTGATAGAGCTCAAAAGATACCAT
>GRCh37;chr2:86745611-86746011
GCAGTTTattaaaaagatgtatatggcagatacaataaaataaaaaaagctcaaaagtgtgagttgattccataaatgtgggctggagtatctcaacaaccacactattgacagtccgggctgggtaattcttttgttggaggcagctgttttacgcattctagggtgttcagcagcagccctggtttctgcccactagatgccagtagcagcaccccttttcctcctagttgtgacaaccaaaaatggccccaaatactgccaaatgtcccccaaggggcaaaaatgcccctagttgagaatcagtggcgtaggctaataaaagctactgcaactgagataaagtttagctgtatctcaacagctaaaacatgaaagttaatcatgttttgggttgcag
>GRCh37;chr2:88359878-88360278
aaatagtcttttgatttttttcccaaccattaaagaaggtacaaaccattcttagtttggaggTTAAGGAACCTTGACCTTGGTCTAATTGAACCTTAGCTCTGGGTACAAAGGAGGTCAAATCCAGGGATAAGGGCTGTCCTTTAACTAAAGTAGTCTTCAGATATAAAATCTTGCAGCTCCTTTGATCTGCCACTAGATGGTGATCATTGCAGGTGTGTGGCTCAGCCAGTGGGTCTTTCAAAGAGATGACTGGAGCTCTTCCAGGTATGATAGATAGATTAACAGCTACAGTATTAATACAGACACACAAGCTGTCCCAATGATTCAAGACGTATCACAAACCACATGGATTTGATTGCTATCTACACTCTTTCACACTTATTTGTACATATTCCCT
>GRCh37;chr2:88490968-88491368
CCCTCCAAACAGGGACAGTGCTTGCTTGTAAAATTGGCTCAATTCAGGCCATGAGGGCTTAGGTGGGTTGAGGCGAGCTCTGTGCAACGGTCCTGCAACTAAAGGTCACTATGACCTGCCACCTGCCCAAAGGGCCAAACACACCCTCCAAATTTTCCAAGCCCAAGATAAACTCAGCAATGATTTGTGTGGCCAGAAGAGGGCAGCATAGTACACCCAAGGTCCTCCCTCCAAAGAGGACTGaccacccttcctgcccccacctcacccccagccccactcccacaccccacAGGCAGGCAAGTCTGAGCTTGTTCTCTGGGAATTCGAGGCCCTGCAGGTCGGAGGGCGGGGTGGCGAGGAAATGGGGCCCCAAATATATATTTTAAATTGATTGCTT
>GRCh37;chr2:88890533-88890933
ATACCGAAGTTCAAAGTGGCCAACACTGAAATTCCACCTTAAATTTACAAAGGTGTGTTTTAGAAATTTACATTTAAAGAAAGGGACAAAATAATATAGAACTCTTCTAGATTGAAGAAGCAAATACTAAAATTATGTGATGAGAAAACTAACAACATAACCTTCTGGAAAAGAGTGCTCTACTGATTTATGCCACAAGAGGGCCCACAAGAACTTTGTCCTGACCCTTCAGACACAATGGTTTTGAGGGTTGTGGACTGACTTGATGTGTCCCTTACAACAGCTAAGGGACAGATTTTCTCTCAAAAACTTACAAATGTTTGTACTTCTACATCAGAGTGATTTTCCCCAAACACATCAATGTCACCTTAAAATGAGGTAGCACACAGTCTGCCTTACC
>GRCh37;chr2:95539925-95540325
CGCTGCTTTCACCAGCCTGGCCCGGAGGCCCTCGCCCCCGAGGGCACTTGGGCAACTGTCTGCCCCTGGCATGAGCAAGCGACCAAGACCTCCTCAAATGTCCAGCGCGTGCACAGCCTGGCTGCCGGCAGACAGGACAGAGTAGGGTGGGGTCAGACCCAGGCGCTGGCAGGATTGCGTTTCCGCCCAAGGCCAGCAGAGGGAGCCTGACCACCGCCCACTAGAGGGCGGCAAACTCCTGGGAGCAAAAAGAGGGCGCGGGCGCTGGGTACTAGGGAAGGGGGGCTGCGGGGGCCGGAGGTGCTGCAGAGGGGGCCTCCGGGGCAGCGGTGCTGGGAACGGGGTCGCGGGGGCACGAGGGGACTAAGTGCCCGGGGTGGGTAGGGTGTGGGGGGACTCA
>GRCh37;chr14:75327598-75327998
CTGTCTGAATTTAATGGAGAGTCAACTAGTGGTTATCAAAGGCCCAGACAGGTAGCCTTTCTTATAAAGAAAATCTGTCTATGGTGGAATCTCTGCCTCCAAGAGTGGTGGCAAGTGAAGTGTTCTCAGCATTGGTTTTACAGTTGCTCGCTAACTTCCAGGAAAGCTTTGGGGTGTTTCCAACACTTTTGACCGGCAGGGGGCGCTCATGGCATTTAGGACACAAAGGCAGGTTCTGGCATGGTAATGAGCTGGTCCCACCCCATCCTGCTGCCCTCACAGTAGTTGCCAGGCAAAGGACACGACTGTTCCCACCTGGATATGCAACTCCATAGACTCATCAGCTTCTGGAGATTCCCCTCAAAGCTGCACACAAGAAGCAGCAGCGTGAGCACAGCTA
>GRCh37;chr2:95652123-95652523
ACAAGCTCTTTGCCCCATATCATGTTTTTtgcttgcttctttttcttttgaaacagttttcaaaataataagcatcctccaaaagtgaccaaagaagtttttgttttaagtatcattttgaacttgtggatttcaatttagtgcattccaatccattgtagtgataagaagctcatgtgttcccatctttggccagcaggaggctgctgagtccttttgaccagagcccagcagcctttggaagttttctcaccatctgctgtggtaacattcaggctcaacctccctctccaaacctggcatcagccatttcttcCTGGACTCCAATCTGGGGGTTATTACCCCAGTTCTTATATTCTACTCTTAACCAACTTTCTAAATATAGGAGGCTCTTCTCCGT
>GRCh37;chr2:95688861-95689261
ACTTTGTGGAAACCCACCCAAGGCCACGTTATTAATATTTGACAGAAGCCCCAGACCCACCCTCTTATTCACACCCACTGGGAAGACCAAGGATACTCACTGAGTTATTATTGGCTGAAATTATTTTTTCATATCCTGCTGGAAACCAAAATATGGTCCTGGGCTTCTGATAAGTATCAACCACCTCATTCACCAGCAGGTGGCCCAGAGCACCTGCAGAAGCTGTGCTGGGGAATGAAGACAGGCCCATCTTTACTTACCAATGCCTCTCTCTTACCAATGTCTCTCTCTCTCACCAATGCCTCTGTTTTACAAATGCCTCCTCTCACCAACGCCTCTCTCTCTCTCTCTCACACACCAGTGCCTCTCTCTCACCAGTGCCTCTCTCTGTCTCACCAAC
>GRCh37;chr2:95688861-95689261
ACTTTGTGGAAACCCACCCAAGGCCACGTTATTAATATTTGACAGAAGCCCCAGACCCACCCTCTTATTCACACCCACTGGGAAGACCAAGGATACTCACTGAGTTATTATTGGCTGAAATTATTTTTTCATATCCTGCTGGAAACCAAAATATGGTCCTGGGCTTCTGATAAGTATCAACCACCTCATTCACCAGCAGGTGGCCCAGAGCACCTGCAGAAGCTGTGCTGGGGAATGAAGACAGGCCCATCTTTACTTACCAATGCCTCTCTCTTACCAATGTCTCTCTCTCTCACCAATGCCTCTGTTTTACAAATGCCTCCTCTCACCAACGCCTCTCTCTCTCTCTCTCACACACCAGTGCCTCTCTCTCACCAGTGCCTCTCTCTGTCTCACCAAC
>GRCh37;chr2:95742456-95742856
AATCAGTGCAGAGTGCTGAGCCCTCGGCCAGCAGTACCTCCCTCCCTCCCGGAACACCCTTCCTGGCTACCCTCAGGCAGGCCCCGCCCACTAGGTCACCCCTGGCAGGAGGGTGCCTCCTGGGTGCAGCTCACCTGGCGGGACCGGCGCCTCAGCACTCTCGTGAAACTCCAGTGCCCAACCCAGTTCGGGCCAGCAGGTGGCGTTCGCGGAGCAAACACCGAGTGGTGCTCGCTTACTCGCCCCCTCTAGAAAGCACCTTGTTCAGGCGGGGGCGTCCAGACCCGCACAGAACGCTCCTCAAACCAGCAGCAGCTAAGAGGATGAGACTGCCGGGGACACGGAACAAAGCCTCCTTCCTGCGGCTGAGCGCGCCGCCAGCCCGAGGGTGGGGGCAGGG
>GRCh37;chr2:96804406-96804806
gccccaaccagctccacctgcagccccgccccaaccAGCTCTACCGGCAGCGCCACCCAAACCAGGTCTACTGGCAGCCCCTCCGATGCCTACCTGTGGTTCCCACCCCAGCCCAGTCCCCTTCCTGGCTGTAGCAGGTGAAAGACAGGAGGGGCCCGCTTGGGAGTGTGGCTCTTCTGAGGTTCCTTCCTGCCTCCAGGGGGCAGAGAAACATCGCAGAAAGTTGCTCCAGGCCTAGCTGAGGCCCCAGCCCAGGTATAGACCTATTCCTCCAGCGAGGGAGACCCCCTTTCCTACCCCGGCCTGTGCTTAGACATGGGGAAAGCTGCCTGAGACCCTGGGGCGCCCCCCGTGTATCTCCGGAAGGAGGAAAAGGTCACTGCACTTTCACAAGCTTTTA
>GRCh37;chr2:97215684-97216084
ACTCTGCTGCTCAAAGCAGCTTTTCAGCCTTCCCCATCTGTTCTGCCCGCCCCGTGTTGGGAAAACTGCTTGGGCCAGCAGTCCATGGCCCTAGGAGAGAGAATCGGCTGGCCGCTGCTGGAGCCGCAGAGCAGCTGCCAAACTGCAGTCCTTCGAGTCCCTGCGAGGGCGGCCGGAGCTGCAAGGAccccgccgccagggggcgcccgccggccgcgcccTCACGAGGTGCCCTTGCAGGTGACCGGGCGCCGCCTCTGGAAGAACGTGTACGACGAGCTGGGGGGCAGCCCAGGCAGCACCAGCGCGGCCACGTGCACGCGCCGCCACTACGAGAGGTACGGCGGGGCGGGCCCGGGTGCTGGACGCCGCCTACCCTGCGGGGCTTTGGCCGACCTTG
>GRCh37;chr1:109631817-109632217
AATCTGAGTGGCTGCCTGGCCTTGTCCTAGGTTTTGTCCCGTATATACGCCGTCTTTTTTTTTTTTTCTTTCTGCATGTATGTATATTTTCTCAAGGCATCTGTCCTGCACTAGACTTTGGCTTGTCTTTCCAGGCCAGCTTCCAGAGGATGCTTTGGCAGTTTTCCCTCTGGGTAACCAAGCAGGCTGCAGCCAGCAGATGGCACTGCAGCAGAAAGGGGCAGAGTCCCTTTAGGCCCTTGACAAGCACGGCGGATTAGTAACCGTATAATTTAACCCTCCAGTTAGCCTTGGAGGACTCGGTGTCGCACTTCCGCCCGAACTCTAATAAAGCGGGCCGAGTTGTGTGCAATTAAGGATTTCAGTATGCAAATCTGAATCTGTACTTTTGTCTCCTCCA
>GRCh37;chr1:155017371-155017771
TGGCTTGAGATGGTGGGGGAAGGGGAAAGGTGCAGCGAGGCTCAGAGCCAGCTTGTGGAGGGAAGGAAGGAGGCACAGAGTCAAAAGCTACTTCCAGGCTTTCAAGCTGGGTGAGGTCATGCACTGAAAGGACAGCTGGCGGGAGGGCAGGCCCTGGCTCAGGAAGCCCAGGCACCACCTCTGTGAgcctctccacaagagggcactcacagtatgtctttgcacttacagtagttttaaaggcaaagatgtggatttttacagggccccagaagcaatagcattgaaactaatgtttcacactttacagagtttgtttaatgtacttttacagttttaaacacatttgcagtaattaacattttttCCTTAGCAAACTGAAGCATTATGTAGGGCTTTG
>GRCh37;chr2:99185656-99186056
CTAAGGGAGGAACCGAGAGCTGCACAGCACTGTCTACGAGAATTCCCTCTTGAGTTCAACCcagtgaatattccctgaggacctgctgtgtgtaaagtgctagaggatccgatggcgaatgaggggtggaccctaccttggaggGAAAGCTGGTCCCAGAGTGCCGGCCTCTCTGTGCAGGCGCTGCCACAGCCACTAGGGGGCGCCACGCGTCAGAAGGTATCATCCCCTCTGTGTTACACTAGTGTCCTCTGATGGGGGTTTCCAAAGAGGGAACCCACATCGGCTGGGCTTTGCATTGGGCAGGCTTCATCTGCATCCTGTTGGACGGTACGGTAGACCTTAGAGTTTAGAGATAGTCAAACAGTACTGCTGGTGAACCTTCACAGGTCACGGAtgt
>GRCh37;chr2:100059294-100059694
AATAAAAATATAGGACAAAATAAAGAATCTCAACTTCAAGAGTAATAATTTATACTATTTTTATGTATACAAGAATGGTTAAGAGCCAAGGCCATTTGAAGATATGAACTCTACAAGGGCCAAAACTACCATGTACATCCTCACAGCATATCACACAACACCACTCAAATCCAGGGGAACACCAGTGTTCTAACGCTAGGTGGTACTAGCACTGTAACTGAAGTTCCCAAATGTCTGCTTCCTTTTGTACTTCAGAACTAAAACTAATTTGATTGCAGTATCTAAAACTGACATTTTCTTGCTAATAAACTGAGTTATATATGGCTACTCTACCTTTAAAATTATCATTTCACTTCAAATTTAAAAATAACCAATCAATATACTTATGCTATCATCCAAA
>GRCh37;chr2:100175526-100175926
ACAATACCTTGTTTCTACATAGGAAATCTTTCTATACGTGCATATAATGTCTGTGAGGGAACATCTTTTGTCCAAAAATAGAATTCAAAATTCCAAGAAGGTATTCCATAAATACATTTATCACTAGATAATTTTACAGCATTAGGTGAATCACTCTGTTGGGTCACAGGGGCCGGCCGCTTCCTTCTTCCACCACGAGAGGGCGCTGTCTCTCCACGAGAGGCGCGAGGTAGCTCTAGTACGCAGCCTTCACTGCTTCGCGGGCGAGCCCCGCTCTGCGGAAAGGACGACGCTGCCACCTGATGTTACTGAACTATAAGCAGCTCCACTAAAGTCACAAACATGAATGTACTTTATAAACAACAAAAACACTATGCTGGGAATAGGTGCCATCATTATA
>GRCh37;chr14:75380681-75381081
tcaggacctgaacccagacaggctgatcccggagcccTGCAGACTTTACTGGAACTGGGGGCACAACCAGgtgaccctggcaatggccttccctcctgagcctgtttctccatcatcagtgaaaggaaggcagtggactagatgagagcgcccaggacccttTTCTCAGCAGGAGCGAGGTGTCCTCTCCAACCACCAGAGGTCTCTCCTCCAACAGCCAGAGACCGAGTCCAGCCTGGGCTTGGCTCCCTGACCAAACTTGTGCAATGTTAGAAAAAGCAAGGAAGAAAACTCTGGAGTCATTTAGGAGAACAGAGTTTCCCACAAATCCTGACACCCCAGATAATTCCCCACTGTCCCTTGCCAAGTGGGATTCCCCACCACCTGGTCCTGGGCAAGG
>GRCh37;chr2:100879307-100879707
TGGAGAGACATCTAGGGTGGTCCTGCTTCACAATGATATGGCCTATGGTTTGTCGTCTTGAAGCCATTCGTCCTGGGTTCTCAGCGAAGCCTTGTCAACGTCGCTGATGTATCCCAAATCTTTGGAAAGCAGGGAAATCCTGCTCGCAGCTCATACCCGGGCTCTCCAGTCCCCTGCAGTACTGGAGGATGTCCAGCAGGTGGCGCAAAAGACAAGGGCTCGCCTTACCCATCTCTTGTCCTTATGAAGGAAATTTGACCAAAATGACAGCCccctccttccttcccctccctcctttccttccttccatcctctccttctcttctgtccctctctttcttctttattcattgaatcatcaagtatccatgaaagactacaagcagagctctgtgcaaga
>GRCh37;chr2:101346724-101347124
caaatgtgcaaaggaaattcaatgaagaaatgatagtgttttcaacaaattgtgttggcatttatacacacaaaaaCATGaacctcaaccctgcagctagttgtaaccatgtaactaggttttgggcagtgggatataagtaATTACTTAAAGATGAAGCTGTTGAGATTCTCCTAATCCTCCAGCCCCTCTCCTGGAGGTGGTGCTGGCGAGCTACTTTCAACCACGAAGTTGAGAACAACTGGAGCAGGAGCCTTAACCCAAAGAACAGCCACATGTTGAAGGCAGACATGCTGGGCCAGTTGGAAACCTTGATGACCTTATGAAGCAGAGCTCACCTTTCTGCCCTGGACTGTTTACCTGAGGCAAAAATAATCTTTGAACTCACGTAGGCTAATGC
>GRCh37;chr1:155063897-155064297
ACATCAAACAACTGAACAGAGATTTTGGCTTGGAGAGTAAAGTTCAGAGCTGCCCCGCCCCTCCCTTCGGGGTGAGAGGTCACTCCAGCAGCGCTGTGGGTAGCAGGGAAGGAGCTATTTACAATCCCGGCTGGGGTCTAAGCCTCGCTGCCACGTGGGTTTGCCACTCGGGGCCTGCAAGTCTGCCGATATCCACCAGGTGGCGCAGCACCTGGGCTGGGACTCGCCGGAGCTGTGAGGGGAGCTTGGGATGGGTTTGCGGTCGGTGGAGCGGGTGTTGGTCCTTGAGGGGACTCAAGCAGCTGCGCCGTAGGACCCTCTGTTCTCAGGCCTGGGGCAGGGTGGGCTAAGGCCCAGCCCACTCTCCGTCCATTTCTCTTATCCCCACTCTCTTCTTTTC
>GRCh37;chr2:102870207-102870607
ATGAGAAAATATCATAGGAGATAAAGAAGAATCATAAGAACCCATTGTGGAAGTTCAAAAAGAAACCGTTGAAGGTCTAAAAGCTCAGAAAAATATTTAGATCACTGATGCTATAATAGATTTAAGTAAAACAGACAGGGGCCACAAAGGGTAACATTCTAGAATATTTTGAACAATAAAATTTAGTGTAAGCCACTTGAGGGCACCCTTTCTGCTCTGCATATCTCAATAGAGGCTCTACTTATAAACGTTTTTTAAAATCTCTGGGCTTTAAATTTCTTTATGCCAATTTTCAAACAGATTATTGAAATCTGACTGAAGAATAAGCTTATAAACATCCCTAGTAATATATCCATATTGTGTTTAAAAAGTATTTTTGAGTTGAGATCAATAAACTGGT
>GRCh37;chr1:155066854-155067254
AGGGAGCCTCCTCTCCTGGGACAAGTGGTTGGGAAGCCGGGGACATCTGAGCAGTCCCTGAGCCTTCTAGGGCTGGAGCGAGCAGAGAAGCCGAGGAGACTGTGGCTGCCTGAGATTCTTAGAAGCAGCAATTCTCTTTTAGCCAAAAGCACTTAAGCAGAGGCCTGAGTTAAAAATAGGCTGGATTTACTGCCAGAAGGTGGCAGGAGAGGAAGTTTCTTTCTGACGGTACTCATTCTATCCCAAACACCTACAGAGGCTCTATGGGACCCTGCTGGGCTGGGGAACTCCACCCAACTGTTCTGTGTGCCAAGGGGGTGGCCAGCACACCCCttgtgatcttcattttatctcctttattggttcataatactacacttacatttttttgtggttcttt
>GRCh37;chr2:103370013-103370413
gagatggggtcttgctatgttgcccaggctggtctagaactcctgggctcaaaagatcctccttccacagcctcccaaagtgcttggattacagacataaaccaccatgctcagccAGTTCTTCATTTTTGATAGATAAAAATTCCCAACAACTGACTGTAATGTTCGTTGGAATGCAAATTTTGCCTATGGCCAGCAGGTGGCAGTATTCAAACCAATTTAATTAAGCTCAGTAAGATGAATAGCTGaatttttactgagcacctaccttacagcattgtgctaggtgtaagagatgcaacactaaacaaaaaccgaaccacttattgtcctATATAGTTTATTTGTTGTTCTTGTACTATATGTAAGACTAGAAAACCTGTGAATAATCCCTGAAAAT
>GRCh37;chr2:103457696-103458096
AACTCCGAGGGGCACCAGGGTCTGGGTATTAATCGTGTGGCAGAGCTCCAGTCTCCATGTGATACACCAACCGTGCAGAAGCGTCCCCTGCAGAAGCACAGGGGACAGCCAAAGCTCTATGGCCCTGCAAACCCCTCAGCATGGCCCTGTGAGTATCCTGCAGAGGACCCGGGCCTGAGCAGTTCCTTCTTCCCAGCAGGTGTCACTGTGGAGTCATTAAAACCGGGAGAAGAGAAGAACTGTGCTTTGGCAAGCCGAGCCCCAGTAAAGGTTCTTGAACCAAAACTGCAGACAGGCTCCGCAGCAATGACACGCAGCAGCTTTAAAAACTCCCTCCACCACTGAGTCCAATGCTGTGAGCATGCGGTGTCTGTTGTCTTTGAACTAAGTTCACCAGATC
>GRCh37;chr2:105730937-105731337
GTCTAGATAACGAGATTATGGATAATGTTTACTTTCTTCATTTATATATGCTTGGAATTTTTTAAAGCTTGTTCATAATTCTTAAATGGCTTGGATTTCTTAAAACCTATGCATAAGTTTTAAGAGGGGAAAATACAGTGATTTTTGGTTGAAAATAAGAGCATCTTGATCTCTGTTAGTACCCTAGTTTAGCCACAAGATGGAGTAGTTTACAACCGAATAAGCAACTAGGCGCACAGAGACCAGGAGGAAGAGGATGCAATTCCTGCCCCACTCCTGGATTTAATCTAGTGATTCATGCGCATTTTAATGCCTCTTGAAAACATCAGGCATATTAATTATCCTTTCTAATCCATCTTTTGCAGATGAATCTCTAAATTCTGATTTTTTCTTATGCTTA
>GRCh37;chr2:105730937-105731337
GTCTAGATAACGAGATTATGGATAATGTTTACTTTCTTCATTTATATATGCTTGGAATTTTTTAAAGCTTGTTCATAATTCTTAAATGGCTTGGATTTCTTAAAACCTATGCATAAGTTTTAAGAGGGGAAAATACAGTGATTTTTGGTTGAAAATAAGAGCATCTTGATCTCTGTTAGTACCCTAGTTTAGCCACAAGATGGAGTAGTTTACAACCGAATAAGCAACTAGGCGCACAGAGACCAGGAGGAAGAGGATGCAATTCCTGCCCCACTCCTGGATTTAATCTAGTGATTCATGCGCATTTTAATGCCTCTTGAAAACATCAGGCATATTAATTATCCTTTCTAATCCATCTTTTGCAGATGAATCTCTAAATTCTGATTTTTTCTTATGCTTA
>GRCh37;chr2:105994310-105994710
CTCTCTGGGAAGATAGTTGCTTTTTACATGGTGGCTGCCCTGCCCAGGGAGGAGGCATTACGCCCAGAGGGGTGGCAAGTTATCAGTGACAAGAGAGGGAAGAGAAATACAATTTCTAGAAAATTTGCCTTTTGGGACTGACCTTCAAGAAAAACTGAGAGAGAAATCTCCAAGGTCAACAGGAAAGCAAAGCCACTAGATGTCACCACAGCCAGTGCTCCGGTCATTAAGTCCCCAGATGGAGGAAAGAGCACATCAGCATGCCTGCACAGACATGGAAAAGCTGGCTAAGACATGCACATGGGTCCAAGGCACTGCAGAATTCCATTTTTCCTACAGTTAATATTTATGGCACAAAAATGCAATAGCTACAGTTTAAGACTGATTCATTGACACGTGA
>GRCh37;chr2:107179285-107179685
TGTAACCCAAGACCTCTCTTACCAGCTTTCCCCAGCTCAGCACTGCACCCAGCCGAACGGGAAGGAACAGGCACAGGAGAGCATTAATCACTGGGATGAACTGGGGAACTGGCTCCTCAGAACTTGTTAGCTGAAAATTGCTGGTCTTGTCAGCCTCAACTTGTTAGCTGAAAATTGCTGTACTCGTCAGCCCCAAAAGGTGGCTCTGCACGTTAGAGTATGAGTTTCAGCCACACAGACCTAGCTATGCCTGTTGGGCTTCCAGGCATCTTAGGGCCTGTAATTAATTGGGTGCTATGTAGGATGTGGATCTGTTTTGGGGCAAGCATCAATTTGGGAAATGGATGGGTCTATCTTTGTAGAGACAGCTTCAATTTTACAATTTCATTGGGAGTGACAT
>GRCh37;chr2:107179285-107179685
TGTAACCCAAGACCTCTCTTACCAGCTTTCCCCAGCTCAGCACTGCACCCAGCCGAACGGGAAGGAACAGGCACAGGAGAGCATTAATCACTGGGATGAACTGGGGAACTGGCTCCTCAGAACTTGTTAGCTGAAAATTGCTGGTCTTGTCAGCCTCAACTTGTTAGCTGAAAATTGCTGTACTCGTCAGCCCCAAAAGGTGGCTCTGCACGTTAGAGTATGAGTTTCAGCCACACAGACCTAGCTATGCCTGTTGGGCTTCCAGGCATCTTAGGGCCTGTAATTAATTGGGTGCTATGTAGGATGTGGATCTGTTTTGGGGCAAGCATCAATTTGGGAAATGGATGGGTCTATCTTTGTAGAGACAGCTTCAATTTTACAATTTCATTGGGAGTGACAT
>GRCh37;chr2:107179285-107179685
TGTAACCCAAGACCTCTCTTACCAGCTTTCCCCAGCTCAGCACTGCACCCAGCCGAACGGGAAGGAACAGGCACAGGAGAGCATTAATCACTGGGATGAACTGGGGAACTGGCTCCTCAGAACTTGTTAGCTGAAAATTGCTGGTCTTGTCAGCCTCAACTTGTTAGCTGAAAATTGCTGTACTCGTCAGCCCCAAAAGGTGGCTCTGCACGTTAGAGTATGAGTTTCAGCCACACAGACCTAGCTATGCCTGTTGGGCTTCCAGGCATCTTAGGGCCTGTAATTAATTGGGTGCTATGTAGGATGTGGATCTGTTTTGGGGCAAGCATCAATTTGGGAAATGGATGGGTCTATCTTTGTAGAGACAGCTTCAATTTTACAATTTCATTGGGAGTGACAT
>GRCh37;chr14:20795423-20795823
CTTTTAAGATTCAGATAACTGAGAAAATAATCCAAAATAGTCAGTTTTTTCAAAGCATGTTTCAATTTCATTTGAGCCAATGCCGGATTGTATTTAACCTTTACTCTTCGTAATCCTTTGTCAAAATAATCTGAAGAAAATCTTCCCTTTATATAGGAAAATTGAATTAGTAACATTTGTAACCCAAGTCTGCCACAAGATGGCAGTGTAAGAAAGAGTCTTGCTTTAATTTCCTCTTCCAGCATTTGCGTGTCATCTGAACTTTCAGGTCAAATACATACTAGATACGCAGTTCATCTTTGCAGGCAACCTTCACACTATTCCCTACTCTTCACCTAATTACTAGCTAGAAAATTTTTTGTATTTACTTGTAATGATCATCTAAAACTTGTTAGCTAAA
>GRCh37;chr14:75413040-75413440
CAGGCCCGAGAATAGCCCCGAGCCCCAGCCAAACCACTTACCTTTCCGGCTTCATCTTCTCCCGCAGAGGCCTAGGGAAACAGACAGAGAGAGGGGCAGAGGAACGTTAGGAAAGCAATAAGTGGGGCTCCCTGCCGCCCGGACAGGTCCCCTCCGACATCCCCAGTCCTGGTCCTGCAGCTGACACTGAGGCCACTAGGGGGTAGCATGGAGTTGGCAAGGGAGAGGTGGCCAGAGCCTCAAGGCTTCACTCCCACTCCAGGCTCTGGTGACCCCACCACGAGAGGGACAAATCAACCTCCTGGGGACCCCTGCCACCCGCTTCTGCACTTCTCAGCCTCTTGGCATCAAATTTGGttgtttctgtctgttctctgttgctttttctttctcactttct
>GRCh37;chr2:108553227-108553627
CTTTCATTAAAAATAGACTATACAAAAGCTAAGCaataaaatttaaaataaatataataaaattatGTCAAGATTTAAACTTATCTTCACATAATTAAGTGGAACCACCCAGGACCTTTGATTTAGTAAACAGTAGTAAAATATTTTATCTTTCCCAAATCTTAACCTGTTTTCATTAATTATGTGGGTTCACCAGCAGAGGGCGACGTGATACCTTTTTTCTTTTTTGCCCCCTCCCCCAACAAACAATTTAAAACAAGTGGCTAGAAAATCAGAATCCCCTTGATTACATCCTATTGATAATTCACTATTCATAGGAGCAATTAGGGATTCTCTTAATGTCAGCAGAGTATACTTGTTCATTCTTTGGGGTAAGGATATGAGACTGGGTGATCTGGAG
>GRCh37;chr2:109224177-109224577
CTCCTAGCATAATGTTTTATGTCTTCTGTTTTATTAAGCATTATTTGGAAATGGATATGATTTTAATATTGGTTATGTATCAAGTAGGGGCTCCTTGGGCTTTCACTGTGGGTAACATTCATGTGATATTGGTCTCAGAGTTAATGCCCCTTTTGTCCTCTGAAAATTGTGTGCCTGTAACATCTTCAGGAGCCACATGGTGGCAGGCGCAGTGCTTTGAAACTTTGTGGACTTACATACTCAGAGTGTTTGCTTTGCATCTTCATCTTTCCTTCTTTTAAAAATAATGaagatattgaaattaataaaaggaacctccaaatatctaccacccacctcaagaaataacaccttacagagttgaggtctcttggttcagtttcctcttccaatcacattc
>GRCh37;chr2:109471660-109472060
TTTATCCCTAAAAGATAAGGTCACTTGTGAAAAAGAAACCAAATACAGTTTTTCTAATCCTCAAGGACAATTTTTTAAAGTTTGCAAACTTAAAAGAATACCATATAGTAGTCAGCCTATTTTTAAAAACTGTATAGTATTCAACCTGTTTAATCTTGTCAAATTATATACTAAGAATAATGTGTGTCAAATACAGTAGGTGGCACTGTGATAAAACTTTTGTTCCTATAAAGAGTTGCGTTCAGGCTTCATCTGTGTATACTCTTCTACCTGTGGTGTTGCTAAAAAAAAAAAAAGGATGTTTCTAAATAAGGCAAGTCTGAACAGAATCACAGAATCTAGCAACTTTGTTTAACTTAATACACATTTATTTACAATGTTTTTTTAAACCACAAAATTA
>GRCh37;chr2:109744412-109744812
TTTTTTCCTTAATAATAACAGAAAGATCATACAACTTCACAAACCACAAGGACAGGCTGGCCGATAGGCAGGCCCCCCACGACTCTTCTGATGTTAGCCCTGACTGAACTCGCTGTGCAGCGTCCAACCAATCCTGGTTTGTGCTGGGCCCTGGACTGGAACCCAGCCCTTCCCGACGGGAACGCAAAGCGGCCACGAGGGGGCAGCGCACGGCAGGGAATCTTCGCCGCCGACCCCAGCCCACCGCCAAACTTCCCTGCTGCTCTCGGTCCTCCTGTACGTACTTCCGTTGCTCTGACGCTCCCAGAAGCCGGGGCGTCGGGAAGGAGAGCGCGAATTCACCCTCCTCTGCGCCTCCGTAGGAAAAAATTGGAGCGGGGGTTCACGAGACTGCGCCGCG
>GRCh37;chr2:113384082-113384482
AATTAAATGCAGACTTACAGGACCTGAGACTACCTTCCTAGAGACTGAGTCTTCTTTGGAAGGCGGCAGGGATGCAGCAGCCCACAATCAAGCCATTCCCACCTCACGAATGTGGAGAATCTGAGAGGGGGTGCCTCCTTCCCCTGTGGGATTTTCTGTGGTCTCAGACCCCACAGCAGCTTCTATGCTCACCCAGCAGAGGGCAGCCTGAGCTCAGGCGCCATCTTCCCAGCACCTGCTTAGGAGACGGGACAGATGGGCACCTAGCCCCCTCACTGCCCACTGCAGGGTGGGCATGGTGCCCACTTGCTGGTGGCAGCAGCACCAGAGAAACAGGATGCACCAGGAGGCTGTAAAAAAAGGCTGTTTTTGAGTTCTCCCTAAGCCGTGATGGTGCTGC
>GRCh37;chr2:113384082-113384482
AATTAAATGCAGACTTACAGGACCTGAGACTACCTTCCTAGAGACTGAGTCTTCTTTGGAAGGCGGCAGGGATGCAGCAGCCCACAATCAAGCCATTCCCACCTCACGAATGTGGAGAATCTGAGAGGGGGTGCCTCCTTCCCCTGTGGGATTTTCTGTGGTCTCAGACCCCACAGCAGCTTCTATGCTCACCCAGCAGAGGGCAGCCTGAGCTCAGGCGCCATCTTCCCAGCACCTGCTTAGGAGACGGGACAGATGGGCACCTAGCCCCCTCACTGCCCACTGCAGGGTGGGCATGGTGCCCACTTGCTGGTGGCAGCAGCACCAGAGAAACAGGATGCACCAGGAGGCTGTAAAAAAAGGCTGTTTTTGAGTTCTCCCTAAGCCGTGATGGTGCTGC
>GRCh37;chr2:113384082-113384482
AATTAAATGCAGACTTACAGGACCTGAGACTACCTTCCTAGAGACTGAGTCTTCTTTGGAAGGCGGCAGGGATGCAGCAGCCCACAATCAAGCCATTCCCACCTCACGAATGTGGAGAATCTGAGAGGGGGTGCCTCCTTCCCCTGTGGGATTTTCTGTGGTCTCAGACCCCACAGCAGCTTCTATGCTCACCCAGCAGAGGGCAGCCTGAGCTCAGGCGCCATCTTCCCAGCACCTGCTTAGGAGACGGGACAGATGGGCACCTAGCCCCCTCACTGCCCACTGCAGGGTGGGCATGGTGCCCACTTGCTGGTGGCAGCAGCACCAGAGAAACAGGATGCACCAGGAGGCTGTAAAAAAAGGCTGTTTTTGAGTTCTCCCTAAGCCGTGATGGTGCTGC
>GRCh37;chr2:113507225-113507625
cttttctaagatattttttgggttaaagaactcaaaatgggaatctcaagctatttagaaatgaacaatgaCAAGAtatgtcagttatgaagcttttgtctattggccccaaaccccatcctctgctttgtgatgctggggataaaactctgtaaaactttctgctgggcagcagctccctgctcagctctgccagcagggggcacgagagggaggctgcagggatggagaaggaagacacttgcttcttcctatttgctttcatcaccccagcaacggtccctcaccctggcagtaacagttggttctagcaTCTTTTTTTCCCCCTCAGAGCCCACCTCCCTGTGCAGCTTCAGAGCAGAAGCACCAAATGGATAGCATCTTTTCCTCAAAATCTGAG
>GRCh37;chr2:113507225-113507625
cttttctaagatattttttgggttaaagaactcaaaatgggaatctcaagctatttagaaatgaacaatgaCAAGAtatgtcagttatgaagcttttgtctattggccccaaaccccatcctctgctttgtgatgctggggataaaactctgtaaaactttctgctgggcagcagctccctgctcagctctgccagcagggggcacgagagggaggctgcagggatggagaaggaagacacttgcttcttcctatttgctttcatcaccccagcaacggtccctcaccctggcagtaacagttggttctagcaTCTTTTTTTCCCCCTCAGAGCCCACCTCCCTGTGCAGCTTCAGAGCAGAAGCACCAAATGGATAGCATCTTTTCCTCAAAATCTGAG
>GRCh37;chr2:113894441-113894841
agtgaatatctggccagtgaataaatgaatTGGCCACTGATATATCAATATGGATTAATTTATTCGACAGGTCAGCAAATTTGAGAAGACTGGGGACTTGGATCAGGAATATTTTGAAGGAAGCTTAGAAGAGGGAAAAGGCCCAGAgtgaaggatttttcagatatttggaggttaagaaaaaagatatgaccacgaggtggcggtagcacacataggctttcgggttgatgctttaacaggtttacactggggaaggtcctttatagcaggaattggtcaaggaggctatagtgtggagatggggtcctactcagaggggaaggagggcaagaggactcctaggaaagaagagaattggaaagggggcttacatggccaggtgaagtcacccagcagc
>GRCh37;chr2:113895955-113896355
CCACAACAGCAAATCTCAACATGCTTGATATTCAGCCCAGTTCTCTCCATAAAAGTTTCTGGAGACAATGAAACTCATCTATTGGGTTCTTAGCTTTAAACCTGAGAAAGCTTAAAAACAGGGAAGATTAGCTTTGACGTCTTGCCTCTGGGTCTCCTTCATGTGGAGCTAAAAGAGTAGTTCAGGAAATATCCACCAGGGGTCAGCATTTTGTACACACCTGACTGCTCTGGAAAGTGTTTTTGtttttttttttttaaatagaaacggggtttcaccattttgcccaggctggtgtccaactcccagactcaagcaatccgcccgcctcagcctcccaaagttctagcattaccgtgtgagccaccacacccggccTGGAAAGAATCTTGACAAGGCA
>GRCh37;chr2:113895955-113896355
CCACAACAGCAAATCTCAACATGCTTGATATTCAGCCCAGTTCTCTCCATAAAAGTTTCTGGAGACAATGAAACTCATCTATTGGGTTCTTAGCTTTAAACCTGAGAAAGCTTAAAAACAGGGAAGATTAGCTTTGACGTCTTGCCTCTGGGTCTCCTTCATGTGGAGCTAAAAGAGTAGTTCAGGAAATATCCACCAGGGGTCAGCATTTTGTACACACCTGACTGCTCTGGAAAGTGTTTTTGtttttttttttttaaatagaaacggggtttcaccattttgcccaggctggtgtccaactcccagactcaagcaatccgcccgcctcagcctcccaaagttctagcattaccgtgtgagccaccacacccggccTGGAAAGAATCTTGACAAGGCA
>GRCh37;chr2:118571870-118572270
agtagttatcacactgtattatttttaattgttttttttttaatgttttcaatgggggagttggttgaatccacagacagggaattcaggtacagggagggccaactCTAGTTCTGCACCCACAGAGGATAGGAACATAAAAATGCGGACTCCCTAAGGCCTCCTTCCCCTCCACGTTCTTTCTTCAGTCTTCCTCTAGGGGGAGCTCAAGTTAGCTTTAGCACAGTGTGAAGCCAGTGCAGCGTCTCGCTTCCACTTCTCCAGGGGGCGCTGCAAAGATTTTGGTCGCCAAAGATATCACGGTGCGCGCGTCTGGAAGCATTTCCGCTCTGGAGCATTTTCGTTCCGCCGGGTGCCAGCGTTCCTGTGACGCGTTTCCTGTTGGCCGAGCTGCGCACGT
>GRCh37;chr2:118593473-118593873
CTAACGACACTATTATCAGGAACATCAGGAAAAGGGGAAGAAGGTCAGAAACAAGAGTTTTCTAGGACTTACCGGTTTCTCACACCCTCTCCCCACCATCAAAATCATGGTTTCAGAGGCATTAGGCCAAAAAACTGCAAAAGGGAGCCTCCTTCTGGGAAGTCTCCGGCCCTTCCGCGGCTCCCGGCGTCTCCAGCAGAGGGCTCTCGGCTGTGCCGACTCAGGACAGCTGCTGCGACGGGGCCGGCTACGCTTGTCAGAGCAGCAGCTGGTGATTTTGGACTTGCCTTTGCTGGCAGGGGAGCGCTATCGAGGGTTCATTTTATCCAGCTTGAGGAAAGAAAGGTCGGAGTGTAGGGGAAGAGTGGGACAAACACGCGACCCAGTCATGCCGAGAGCA
>GRCh37;chr1:7727632-7728032
CCCGAGGTCCTGGCCTGTCAGACAGGCCCTGGGCTGGGTGCAGACCCACACCCCAGCCTCCTGGGTGTCCTGGCGAGTGGGACATTAGCAGGCCTGACTCCTTCTGTCCTTTCTGGGCCTGCAGTTCAGCAGCTCGCCACACGAGGGCGGCCCAGGAACAGGAACGCAATGGCAGCCTGGCAGCCTGGCAGCCCAGCAGAGGGAGCGGCCAGCCTTGCTTTTCCAGAAGCCCTCAATGCTTCCAGTTACCCACAACCAAAAGCTGCTGAAATTCAGCTTGATTTGGAAAATGCGCATAAGCCACCCAGCTAGGCCCTTTGGGGCCCCACCTGGCCACACAGTGAGGCCTCAGAGGTTGTGAAGGGCCCCTTCCTCCTTGCTGTCCTCTCCTACCCAGGCC
>GRCh37;chr2:119992111-119992511
cattgtGTAGCTGGCCTTTCTCCTAAGAGCCTTAAAAGGGCAGGTCATCTTTGGCCACCTGCATGGCCCCGGCGCCTTGCTTCATGCTGGGTACACAGCAGGTACTCTGGGAATAACAAATAAGAGAATTTGTCAGAGGAGGTTTGGCAGGATggactattgcatagaactgcacagactgtgcactgcacgcctccagagggcactctccacagggattactatgtaaatggcacctcctaaagttgtgcagCATAGGGACCCTAGGGCTTGAGCATGCCCCACCCGCCTCCGCTGCTTCAAGCCCCTGGCCTTGGTGCTGACTGTTGGGCTTTCCTCTTCCCCTTCCCAACCAGCACTGACCATCATCCTTCCCATACGCTGGCGATGGGTAGTAATG
>GRCh37;chr2:120165269-120165669
GGGTAACGTGGGCAAGGGGAGAGGGCCAGTCTCCCCCCAGAGAACAGGGCAGTGCTACCAAAAGAAGAGGGAAAGAGACACAGAGGCACTAAAATCTCTTATGTCTGCAAGATGTGTATATGTTTGTGGCAGTGGGGTGCCAGACTTGGGTGGGGAATAAATCAATTATTTGTCTGTAATGTCAGGCAGAGGCCAGCAGAGGGAGATGTTGGAATGTGTTGGGATTTGTGGGCCCTCTACCCACAGACAGGACTTGGGAAGCCAAGTTTATTCTCGGCTGAGACATTTGTGTTGGTGGTGACCCCAGtagttcagtgtacactaactttgtcttatgtacaaaaccatttaaaacagtgtataaaattaccttcagactacatgtaaaagatgtatatga
>GRCh37;chr2:120399131-120399531
agcccttcgagcaataatctcctcctctctgagggagaggcagtgatggcatcctcacatttgtgtgtgtgtgaggataaaagtgcaatgatcttgtgaagcatctagcatcatgcctggtgcaTGCTTAGTAACTCTTCTCTCACTTCTACCCTCCTTCCCCGCCCACTAAGCGGCGCAGTCACTCCATCGCCACCAGATGGCGATAGTCCGTCACCACATTGACAGACTGCCTCATTTTGCTGCGGGGTGAGGATGCTTCAGAACTGACCTATGCAGTCAGTAAACCGGGTCTGGGGTGCTGTCAGCACACTGAATAAGAAAAATGAGGAATGGTGAGAAGTGGCGACCCGCTGACCATGTCCACCCGTTGTCAGCGTGTACCGTTCTTGAGAATCAA
>GRCh37;chr14:75608702-75609102
AATATCAAAATTCCCACTTTCTGTTGTTCTGCTCTTGTAAGCAGTTGATTGAACTGTTCAGAGTATCTGTAAAAATGCCAAATTATACATGTTTCATGAAGGCAGGCTGGTATTCTATTCTACTCTCCTTCATCACTGGAAGCATGAGGTATGTTTTGCCAAGTCTGTAAGACAATGTGCACCACAGGTTCTCCAATAGGGGGTGATATCCCCCTGGCAAGCTGCATGTAGTTGTTAAATaatcaaaggatgttatagttacaaggtgcttcattttgcagtgagtccctcatttttcaaatgaggaaactaaagattccataaagTTACTCAGCCCTTTGGGTGTCCAACCAAAATTAACAGTACCATGGTCTCTTAACTCCCTACCCAGGGTGATCAC
>GRCh37;chr2:121842510-121842910
GCGCATGCATTGGAAATGTTTTAAAAATGGGCCTTCAAAGGAAAGCACATTATTTCCTTCATGTAGTATTGAATACAGTATTCCTAACTCCGGTAAGAAATCATGGTTTTTTGGACCGCAAACCATTGTTCAGACACTTCCAGGAGGAGGTGAAATGCTCCTTTTTGGGGTGGCTTGTGTTGCTGTGCCCTGCCACTAGAGGGTGGCATCAGCCAGGATAAATAACCATAATGTCTCACATTTCCGTCATTAGTGGGGGTGGCAGGGTATTGGGGGATCTTTGAAGGGAGGGACGTGGGTAAAGCATCTTGGATACCAGCTGTACTTCATCCGGGCACCAGAAGCttttttttttttttttttttttttttgagacggagtctcagtctgttgcccaggc
>GRCh37;chr2:121852838-121853238
TTCAAAAACAAAGTCACAGCATGCGAGATGGATTTGACAGGAGGAGCAGAGGGGAAATGTGGTAGGTCAGTCACACCCCCAGGGACTGGGCCCTAGTCCCGAGCGTAGGAGAGGCGGAGCTGGAAGGTGAACCTTCCACAGCCTCGACCGTCCGTCCTCCCTCCAGCCTCTCCACAATTCAACACCTGCTGGCCAGCAGGCGGCAGTGCACGGACGAAAATGCGCATCTCTGCTGGATTTCCCAGGAGCTCCTGGAGTTCAAATGGCTTCTTTTTCTGGTAGCCTCAGTGCTCAGTGTGGAGAGGCAGGCTGCAGACAGCAGGGACAGTGGGATGTGGGATGCACTGCCCAAGCCTTTGTAAGTCCGACCCTGGTGGTGGCCCCAGAAGCCAGGCTGCTG
>GRCh37;chr1:155220503-155220903
GAGCGCACGGAGCCCTGCAGCTCCAGCAGGCACGAGTCCTCCGACGGGCTAGAGCCCCCAGGGAGGTCACCAATGGCTGACAGCACCAGAGACCCGCTGTCCATGGACACTGTGGGCGGCAGGGGGCGCTGTGTAGCACCAGCCTGGCCTGGCCTAGCCCTGCCCAGGCAGTTCCTCTTCTCCCAAGCCCAGCCTCTAGGGGCCACTGTGCCTCCAGCTTTATCTCAGAGGAGAAAAATAAGTCCAGGGTTCCAAGTTGCCACAGCCCTCCTATGTCCCCAAACCACCAACTCCGCCTTGTTTTCCCCTTCTATTGTCTCTACCCACCCCAGCTATCCCTGGCAGCCCCGCCCTTGTCCACCCCTCATTACGCCCTGCTCACCGTCTACAATGGAGGCCA
>GRCh37;chr1:155220426-155220826
CCCGCAGGCCACAGTCCAGGCTGAGGCAGTAGCCGGCACGGCTGCGCTGGATGGAGCGAAAGAGAACGTAGTCCACGGAGCGCACGGAGCCCTGCAGCTCCAGCAGGCACGAGTCCTCCGACGGGCTAGAGCCCCCAGGGAGGTCACCAATGGCTGACAGCACCAGAGACCCGCTGTCCATGGACACTGTGGGCGGCAGGGGGCGCTGTGTAGCACCAGCCTGGCCTGGCCTAGCCCTGCCCAGGCAGTTCCTCTTCTCCCAAGCCCAGCCTCTAGGGGCCACTGTGCCTCCAGCTTTATCTCAGAGGAGAAAAATAAGTCCAGGGTTCCAAGTTGCCACAGCCCTCCTATGTCCCCAAACCACCAACTCCGCCTTGTTTTCCCCTTCTATTGTCTCTAC
>GRCh37;chr2:128082228-128082628
TTTCTCGTTACTACTTCCCTGAATTTCTTAAATGTCTACCTTAAGATAGACATTGACACAGACAGAAATTTCATATACATGGATAAAAGAAACTTAAATGTGCATTCCCACGCAATATTAGTTATTTTTTTCAGAATTTGCTTTCATAAAGCAATTCCAGAGAGGATTACCAAGAATACTGTCCTATTGAGACCAGGAGGGGGAGCACGTGTAACAAAAAATTCACATTTTGCAACTTTATCCTGCTCATATTCCTGAACAGCTTTTTCACAAAAGTACTTAAATTTTTGCCTACATGTACCAATGTGACACAGTGGGCTACAATTTCCAAGAATTTAAATTATTTCTAATCTGGTGCCAGAATGAACATAATCCTGAACAGGTGAAATAACTCAGGAAA
>GRCh37;chr2:128082228-128082628
TTTCTCGTTACTACTTCCCTGAATTTCTTAAATGTCTACCTTAAGATAGACATTGACACAGACAGAAATTTCATATACATGGATAAAAGAAACTTAAATGTGCATTCCCACGCAATATTAGTTATTTTTTTCAGAATTTGCTTTCATAAAGCAATTCCAGAGAGGATTACCAAGAATACTGTCCTATTGAGACCAGGAGGGGGAGCACGTGTAACAAAAAATTCACATTTTGCAACTTTATCCTGCTCATATTCCTGAACAGCTTTTTCACAAAAGTACTTAAATTTTTGCCTACATGTACCAATGTGACACAGTGGGCTACAATTTCCAAGAATTTAAATTATTTCTAATCTGGTGCCAGAATGAACATAATCCTGAACAGGTGAAATAACTCAGGAAA
>GRCh37;chr14:75773612-75774012
acaccactgcactccagcctgggggatagagggagactcttactccaaaacaaaacaaaaaaaataaaactttttttcaatgtaaaagttaatttttttcttctgattttcaaaagaaatgaaaacatgtttatgtattcctaaacatatcctgggtctcgggcatgatacctcctgtgTGAGCCCTGCTCTCCACACGGTGGCAGGGTTCTGTCTCTTTATGATGTGTGCAAGATGACACTAGATGCTATGAGGACCATCTGTTTTTTAAGCAGGTAACCACACTGAACATGTTAAACAATATGtatcatgtgctgagtgtttactgtgtgccaagtgcttcaaactcatcatttaagttaaagaacagccctgtcagataggaactactctcTGCCCT
>GRCh37;chr2:128112981-128113381
taaggcaaacatcataataaagtgaatttttttgtttcccaatgcatataaaagttatgtttacaatgtgtagtctattaagtgtgcaatggcattatgtctaaaaaacaatgtacatgccttaattaaaaattatttattgctaaaagaatgttaaagaacacctgagccttcagagttgtaatctttctgccactagagggcctccatgttgatggctcctgactgataagggtggtggtggttgctgaaggttggggtgactagggcaatttcttaaaataagacaacagttttatttagtttaaaacaaacaataagtttgccgtgtcaattgactcttcctttcatgaaaaattttactctagcattcgatgctgtttgataaaattttacccac
>GRCh37;chr2:128349021-128349421
tcaaacccaggctcagccccttagaagcaaaaccctatgcctcagcacctcatctttaagttggagccaatcacccccaccaggtaggaatgttgtaaagattcagtgagaAACACCAGGCCCATAGGAAATCGTCAGTGAAGCGCAGCTAAACACTTACCCGAGGCTAAGCTCAGTGTGGCCTGGACCCCACCAGCAGTTGGCGCTGTGACCCTGCAGGTGGGGTAACAGTGCCTGCTGGTGGGTTTGCCACATCAGAGGGCGTTCCCCAGGGTCCCTCAGAGACTCCTGGCTTGTAGGTGGAGAGGGGCTCTCTAGAATCCAAGCCATGGCAGAGTCTTGGAACCCCTGCTGAAGCCTGACACCCCAGGGAAGGACATCATGCCATTTCTCTGCCAGT
>GRCh37;chr2:130521908-130522308
CAGGTGACTGTCAATCCATAGACATTACCAGGGCCACAGGAGGCTTTGCTGTCATGCTGGGAGGGCACAGGGCAAGAGGGAACTCTGCCTCTattcatttaatcctcgcaaggactaccatggcaacagtccctgcttttcagatgagcaaactgaggccgagagggatcaggtgacttgcccaaggccataccaccagtgggtggcagagctgggaccaagaccaggccgtctggctcagccagtgctcctgcaccacAACATGGAGCTAGCCGCCTTCACGTCCATCCTTGGAAGGACCTGACCATCTAGGTGAGGGGGGGACATTGGCTGGACGAGCACAGCACCGGCCCGCAAAGGTTCTGGGGCTAGGGGATAGTTGAGCAGTGCCCCGATAAAT
>GRCh37;chr2:131113547-131113947
CTGCCCGCCGCTGCGCGCTTCCATTGGCTGCCGAGGCAAGGGCGGGGACTCAGTCACCGGCCTCCGCCTCCCGCGGCGTCCACACTcgccgcgcgcgcggcggccgggcTGGACCTTGCTGGCCCGCGGCGCCATGAGCCGCAGCCTGGACTCGGCGCGGAGCTTCCTGGAGCGGCTGGAAGCGCGGGGCGGCCGGGAGGGGGCAGTCCTCGCCGGCGAGTTCAGCGTGAGTGGCACACGGGGTCCGCGAGCGGCGCGCCCCGGCCCTGGCCCTGCGTACGCCTGTCCTCCGCGCACGGCGGGCTCTGCCTTTCTGTCTCGGTGTCCCCGGTGTCTCCCCGCCTCGGGGGGTCTCTCCGTGTTTCTCTCCCCAGCACTTCTCTGTCGCTCTTGCTGTCTC
>GRCh37;chr2:131554990-131555390
AATGTCAGTAAGAGGCTGCTTCTTCAGAGCCCTCTTCGTGCTACATAAGCCGGGCAGGGTGGATAGAAGTGGGTCTCTTGCTGCCTGTGGCCCTGAAACCCAGCCACGGGGCGGGGCCTGACTTCTTAGCGCAGTCCCCCTGCCGCGTGGAGGACCCTGCTCTCCGGCCCAGCATAGAGCGACTCCCTCCTGCCAGCAGGGGGCGCGCGGAGCTGTCTCTCCGGAGGCTCCCGGCGGCTCAGTCTCGGAACCCGCAGCCGGGAGCGCAGGGCGGGCCACACAGGGCGCCAGCACCTCCCACGAGCTCCGCGGGCCTCGCATCCGGAAGACGCCCCGGCTGACCGCGCGAATGGCTCGCGCTGCCGCGGACACCCGCCTGCCAGGGACGGGGCCTCTCTCC
>GRCh37;chr2:131554990-131555390
AATGTCAGTAAGAGGCTGCTTCTTCAGAGCCCTCTTCGTGCTACATAAGCCGGGCAGGGTGGATAGAAGTGGGTCTCTTGCTGCCTGTGGCCCTGAAACCCAGCCACGGGGCGGGGCCTGACTTCTTAGCGCAGTCCCCCTGCCGCGTGGAGGACCCTGCTCTCCGGCCCAGCATAGAGCGACTCCCTCCTGCCAGCAGGGGGCGCGCGGAGCTGTCTCTCCGGAGGCTCCCGGCGGCTCAGTCTCGGAACCCGCAGCCGGGAGCGCAGGGCGGGCCACACAGGGCGCCAGCACCTCCCACGAGCTCCGCGGGCCTCGCATCCGGAAGACGCCCCGGCTGACCGCGCGAATGGCTCGCGCTGCCGCGGACACCCGCCTGCCAGGGACGGGGCCTCTCTCC
>GRCh37;chr14:75773612-75774012
acaccactgcactccagcctgggggatagagggagactcttactccaaaacaaaacaaaaaaaataaaactttttttcaatgtaaaagttaatttttttcttctgattttcaaaagaaatgaaaacatgtttatgtattcctaaacatatcctgggtctcgggcatgatacctcctgtgTGAGCCCTGCTCTCCACACGGTGGCAGGGTTCTGTCTCTTTATGATGTGTGCAAGATGACACTAGATGCTATGAGGACCATCTGTTTTTTAAGCAGGTAACCACACTGAACATGTTAAACAATATGtatcatgtgctgagtgtttactgtgtgccaagtgcttcaaactcatcatttaagttaaagaacagccctgtcagataggaactactctcTGCCCT
>GRCh37;chr2:131554990-131555390
AATGTCAGTAAGAGGCTGCTTCTTCAGAGCCCTCTTCGTGCTACATAAGCCGGGCAGGGTGGATAGAAGTGGGTCTCTTGCTGCCTGTGGCCCTGAAACCCAGCCACGGGGCGGGGCCTGACTTCTTAGCGCAGTCCCCCTGCCGCGTGGAGGACCCTGCTCTCCGGCCCAGCATAGAGCGACTCCCTCCTGCCAGCAGGGGGCGCGCGGAGCTGTCTCTCCGGAGGCTCCCGGCGGCTCAGTCTCGGAACCCGCAGCCGGGAGCGCAGGGCGGGCCACACAGGGCGCCAGCACCTCCCACGAGCTCCGCGGGCCTCGCATCCGGAAGACGCCCCGGCTGACCGCGCGAATGGCTCGCGCTGCCGCGGACACCCGCCTGCCAGGGACGGGGCCTCTCTCC
>GRCh37;chr1:155907920-155908320
TGAATCAATTATTCTTTCCTAGTGGTCATTTAGGTATTATTAGGTCATTTACTACCAACTCTAAAGCAGTGACACCATGGAGAGCACATAAAATCCATAGAGCTAGGTCCCATAACCTCTCTGTCAGTCTCCTCTCCTTGCTACTCCCCCTGTGTTTCAGTGGCACTTTCTAGCTAAGATTCAGTCCCCTTTTCTCCAGATGGTGGTGCTACATTCCCATACCTGTCTCCAGAGTATCTCCCTCAAACTCATTTAGATCAGCCCAACCTTGGAAAATGCCAAACCGGGTCATGCTCTTTTGGCCTAATATTCTTTCCCACAGCAGTAGGAGTTGTGATGGGAAAAAAAGAAAAGATGGAGGGTGGGCTTTCTCAGTGTCTCCAGTATTCACCACATCACC
>GRCh37;chr2:135540343-135540743
acaggttctggggattaagacacagacgtctttgattgggggTGGGTGGGAAAGAATGTTCTGTCTACCACAGCCAGGTTTGACAGAACAGCTTGAAACTGGGAAGTTTCATCCCGCTTGCATAACAGAGTGGTTTGAAAATTGCACTGTGGCCAAGTAGCTGTCCAAAATGTGAACGGTCCTGTCAATTTTCCACTAGGGGACAATATCCATTAATAACAGATCCCTGTCACTCAGCACTGGCACTGGCTAAAGGTTAAACTAAGAAGAGATGGTATTTAAGTTTACTGTTATCTTTGTCATACTCTACAGCATGACAAAAATGTAGGCAAGGTAGAAGCACATACATAACAGATGCTAGAGGACCTGCAGTTGCAATTAGGATTCCTTTGTATTGTTA
>GRCh37;chr2:135761802-135762202
CTTGGCTTTGAAGTCTATGAAAGTCGAAGGAGGACTGCAAGGACCGTTCTGAAGGGTTTCGGGGTTTATTTTCTTTCTGTTAGCTCTTTCAGGCTTAATGGTTTTCATAATTTTAATGGTTACTAAATTACTCTCGGCCCTCAGCCTGGGGAGGGAAGATTCCCAGTGGGCGTGAGAAAGGCAGGCGGCTGCCCAGGAGAGGGCAGCATCGCACCACCTCCCGGAGGAGACGCTACTCGGGAGAGCTGCAGCCTTCTGAGAGGTGCGAAGGGATGAGAAACACGGGCATCAAAGAGGGCGGCTTCCCTGGAGTGCTAGAAATAGAAGCCAGAAGATTGCCCGGGAGAAATTGCAGCAGTTCAAATAAACATTTACTTTAAGAAGGTTATGGATGAATAGA
>GRCh37;chr2:143868409-143868809
TTCTACATTTCCAGTATTTTTTTCTGCCCAAATCTCTTCATATATGGCTGATCGAAGTAACCGAGTCTCCAACTAACTATAGAGCCATGTAACTGTGAGATTTCTGAATTTACAACCTCCCTACAGGAAGTACCAGGTGGCCACGAAAGGCAGCATGGTCCCCATCTCTAATTAAGCTAATGTAAACAAGTGCCACAAGATGGCGCCAAACCACAGATGAAACTGACGCCAATTTGGATTCTTTGGGTGGATGGATCTCCCAGAACTTCCAGCTGGCTAGATGACAGGATAGCCCTTGTGATTTCATTCATTAACCTTGCAATAATACAGTCTTAGGTTTTGCATGATTCTTTTTTATTATTTGGGTCTCATTTATCTTCTTTTAGAGGGATTGTACTAT
>GRCh37;chr2:143919807-143920207
TTCCTGTAATACAGCTGACCCCGAATCACGTTACCTTGTCATTTCTCTGCATGGATCAAGAAGAGATGAGCTGAAAATAGCTAGACACTGACCTTGAACTTACCAGAAAAGTGAGAAGTGACAGTGGGGTTTTTCTGTAGTTCATGTACAGAGACGAAGGCACACTGTTCCTCTGTCGAGTTCACTGCAGCAGCACAAGGGGGCAGAGCAGTACTAGAGATTACAGGTAACACAGCTTCTGCAACAGCATGGAAAGACTCTGAAATACGGAGTTAGAGCCAGAGGTCTCATTTTTACATCTTAGTTTAGACATAAAGGAGAATTACTGATGAATCAAAATCTCAGGTCCCCTGATGTTCATAATCAGTAATCTAAAAGTGTACCTTCTAATTAAAAAAGG
>GRCh37;chr2:147840431-147840831
TGAAATCATAATACCCTAGGCATGTTTGAATTGTGTACACTATACAACTGAGAGCCAATTCCCCCAAGCCATTACATTTAGAGGCTGGTATCTGATCTACTGCATTCTATAGCTTTCATCTATTCTGCATTGATCTGTGCTGAAGAATTTGAAGCTCTTGTCCTCCAAAGCAAGCTGCAGTTTGCATTGTTTCCATTAGATGGCGCAGAAGATTTTTGAGGTACCAAACAAACAAGACCTTCAGAGAGTTCTGCATGTCAACTATGGTGTAAACACCAGCAATTTCAGCTCCACCATGCACATCTTTGTAGAAGGAATCTAATTTAAAGTATTTCCAGGGAGGAGTTATTTTATAACTTATGAACCATTTTTCCTAAATGTACTAATAAGGAGACTATTT
>GRCh37;chr14:76045048-76045448
GGTCCGGAGCCGGCTGCGGCGTGTGCGGCCGGCCTTGGGACAGCGATCGCCGCGGGTGGCAACAGAGAGCCCCAAGCAAAAGTGGGAGCAGGAGCTTGGAGGTGAGCACAGGAAGCCCCACTTGAGGCTTTTACGCAGCCTCTAGTCTCTGTTTCTTCTGGAATAGGCAAGTGTCCTTTCAACTCTAAGAGACCAGCAGAGGCCACTGTCCCTTAAGACTGCCGGAGTCCTCACCACTTCTCCAGGATTCCAGAGGAGACTGTGGCGATGGTGAATGAAGGTCCCAACCAGGAAGAGAGCGATGACACCCCTGTGCCGGAGTCCGCACTCCAAGCGGACCCCAGCGTCTCGGTCCATCCCAGCGTCTCGGTCCATCCCAGCGTCTCCATCAACCCCAGCG
>GRCh37;chr1:156060479-156060879
GGAGGGAGTGGTTCCTGGATGAAGTAGATCTGAAGGGTGGGTGAGGTTCATTTGAAAGGCGAGAATTGGAGGCATGTCTGGAAGTTGGTGCTGGAGGTGCCCAGGGAGACTTGCTGGTTGAGCAGGTGGCCGGCTTGCATGGATCTTGGGGAGCAGGGGACAGGTTCAAAGAAACACATCTTTAAACATTGGCCACCAGGTGGCGCCGCAGGCCAATTCCTAGAAGCGGCTCCAGCCTCAGCGCCCTCACTAGGGCCCAGGTATGACTTCGCTGCTCAGCCAGGGCTCCATGCTCGGCTTGCTTCCTCAGGTGTCATCTCCAGCTTCCGCTTGCCCCTGGCTTCTGGCATCCAACACATGGGGGATAATGATGCTACCAGTCGTTTCCTGACTCGGGACG
>GRCh37;chr2:152855493-152855893
CCTTGGTGCCAATGTAGGGACTCACACCCCGGGGCTGAGCCTGAATTTTATTTGGAGAACAGTTCTTGCAGCTTTAGCCTGAGAACAAATGCGGCTGTCAGCTGCTTGGCATAAGGAATCAGTAGGAACAGGGTGTCTTTTAATTAATTATCCAGACAATCAATCACTCACTCCATGGCCTACTCATGACCTCCACTAGATGGCGCAGGTGGTGCTTCTTCCCAGCTCCAGCCCAGAACGGTGCTCCCCTTGGACAGTTCATGTCCGCCCCCTCTGGGTTTTTTGCTCTATCTTTTAAAATCCAGTCCCCAGTCCCATCTGCTGGTACCTTCGGGACAATCCTCAGAATTTCTTTCCAGTTGATGGTACCTTATTCTGTCTGCCCGCCCTGTTATGGTTT
>GRCh37;chr1:156066381-156066781
CACACAttaattactttatccatgaagatgaaagctgtctttggcacccagatggtactgagtaaatatctgtgaatgaatgaatGATGTGGAATGTCTCCTCTGGAAGGACACAGTCAGGGCCTCCTGCCACTCAGGACTAGCCTGGATGCACCCACAGGGAAGGAGAAGGTGGGGCTGGTCTCCGCTGGGCCAGCAGGTGGCGCCAGGGCCTGTCGGTCTCTCCCCTTGGCCACCTCCCTTGCGCTTGCTCATCTCATGCCCAGGCGCTGAGGGTTCTCAGCTGGGGCAGGAGAGATGGGGTCCTGAGGCCTGGGTGAAGTTCCAAGCCCTGGGGCTCGGGGGCAGACTCTCGCTCACCCCTCCCAGAAAGATGTTTTCCTAGGGGATGTCCAGCCTA
>GRCh37;chr2:158633953-158634353
aatcgattatacgttgaaatgacaaagatggtatgtatttggttgaatatctgttaaaattaaatctacttttacgaaactttttgggttttttcatgtgtttgtttttaaggtggctacttgaaaattttaaattacatgtgatgcacatgtttctattggacaacaccgGTTTAACCAAATGACTGCACTCCACAAGAGGGCACCACAGGAGCATACAAAATTTAAAAGCTGCTTTTTTGGATGTCAAGTTTTTAAGCCTTAAATTACAGGATGCTGAAATAATCTAGAAAGGAAATTAATATTTAATATTCAGCAAAAGGTGCCTTTTTAAAGGAGCACTTTTATGGCTAAAAATAGAGTAACTGAAGACCACAAATTCCAACCCTCCAAAACTGTA
>GRCh37;chr2:159892536-159892936
TTTTATACTTGTCTGTCGGTTGTGGTTAGGACAGATGAGGAGTCTCCCTTTTCTGCTGAGGTGTGCTTTATGAAAGGAGACTTGGCTGAAGGACATGCAGCAGCTGGGAGACGATTCCCTTCCTGGCTGCCAGGGCCCTCTCCCTTTTATGAGCCTGTCCTGGGAAACCTCAGGTATTTGAGCTACGACTGTTCACCAGGTGGTGCTGTCCTGCAGTGAATGCTTAGATACTATGCCAGTGAGGTCATCAACCTTATGTAGGAAAAACCTAGGGTGCTTAGAAGCTCTTGCAGCATTTGCAAGCTGTCGCTGAACGTGAGTTGAGGCTTTTTGTAAAAAAttattattattatactttaagttctagggtacgtgtgcacaatgtgcaggtttcttacat
>GRCh37;chr2:160413962-160414362
ttctaccatgttccagtcacaatcacccttttgataatccccaaacatatcaaatttgttccacttcagggccttgacacttgctcttccctctgcctggagcaattgttctccatatcttcataggactggttttctcacttcaatcgggtctcataacaaacgccacctccttagagaggccttcctttaccaccAGAGGCTGCTGTTAGCTTTAACTCCATGAAGGAAGATCACTGGAGCACAAGTTTAGTACCTGGAACCCAATAGCTAATTAGCTACTGAATGAATGAGTGAACAAGTATTTATCAAGTTCCTACTGCATCCAGCATTATGTCAAGAGCTACAAAGGATCCAAAAGAAAGTTTAAATAAAAACTCTTCAAGAATTACTATCTATT
>GRCh37;chr2:163077485-163077885
CCTGACATTTCTGCCTTTCCCATTCTTTTAATATTTGGGCAATTGTGAAGATCTGTAACACACACTGCCTTGATGTAACTTTTTAGGTGCCTGCATGAGACCTAGCAAGTAGCAAGGGAACATGGCATAGTTTTGAGTGGGGAGAGTGATTCCCATGGAAAGTGACCATTGGTGCTGCAATGAGAGTCCTGGCCGCCAGAGGGCAGTACATGAGCACCAGGCCCCTGGGTGATCGGGAACATGTTGAAAGGGATGCAAGAGCCCAGTTAAAAGATTGACCCAggcctggccggctcgctcacgccagtaatcccagcactttgggcggcggatttcttgaggccaggagttcgagaccagcctggccaatatggagaaaccccgtccccacagaaacaca
>GRCh37;chr2:163845984-163846384
ATTTAATGAAAGAAACTATGAGCACTTGGTTAGCAACAGTAAAAATTACTGAcacttatagagcgttcggtgtgttcatgaactgaactaaaagcttcacatcattgtttTTGATAGGTTTATGAGTTTATAACAGCAAGGTTGGATTAAGATATTTGGAGTAGAAGATCATCCTGTTATATTCAATTCATACCACTTGGTGGTGATGAACTGCAATGCAGTCGTCTGTGCCTTAGGTAGCCTTATTTGTGCCAAGTTTGCATAAGGGACCAGTTTGTGGTTATGTGCTATGCTCTCCAGCCACCTGGTTACCTAAAGGGCAAAGAAAAATGGGTGTGATGAAAGCCTTTGTCAAGTATAAATTCAAATATTTCTTCCAATTCTTTCAACCTTCATTAAG
>GRCh37;chr2:165416700-165417100
TGCTGCTTCTACATGACATCTTGGATAAAAGTATTAGATAAATAAACACTAGAACATAATTAGATGTATACATACATATATCCCAAAGCACCTAGCTTTTTGAGTGTCAAAAAAAGACTATTTTTCTTCATTTTGTTTTGTTTTTTCACTTTTCATAGCTTCTCGCCAGAATAATTGCAAATACTGAAGTAGCCAGCAGAGGGAGTCTTTATTTCTCAGTTTGTGCAAATAGAGAAAATATCATGTTTCGAAAACTGCAACCTTGTTAAAACTATGGGGTTTCTGTTTGATACAATCACAAGCTTGTGACAAAGTTAATATCTATTTTTTCAGAATTAGTAAATATTTGAATTTTTAAGATAAATGATTTCTACATATTAAACATTAATAAGAAGGATTG
>GRCh37;chr2:165871535-165871935
TCAGAAATTTCTGTCTTGGGAAATGGATGAGGAAGTTCTATTCCACCAGTGTTCTTCCAGTCCAATTTCCCTACATAGTACCAACAAAACAAGAGATCCCCAGTATTGCTACTATGATCTTGGAAATCCCAGCCACAGAGCCCAGAATCATCCCTACCAATCTACCAATATTTAACCTGGAATGAACAGTTGCCACTAGGTGGCGCCAGGCTGAAGCCAGCACGCAGACCCTGACTGGCAGGAATTTGGACAGCTCTTCTGGACTCCCATAACTCACAACCTGTTGTTCTTGTAGGCTCATCCAGGTCACTTAGTTAACCTCACCATAACCAAACACTACATTTAATGGTAGTGAAAAATTCTGGACTACACCTACTGTGTTCGGAAAGAATTTTACTGT
>GRCh37;chr2:166810557-166810957
GGAAATGGAATTCAGGAATAAAGGAAACGGAGTATGAAGAAGGGGAAGTCTGTTTCCTGTCACTGGTTGTAAAGGAAGACACCATTTTCTGCACGTTTGTCTGGAGGCGGATTCCCGCAGTGCGGCTCTCAGCAAGGCTCTGCCGGCGCGGGAAAAAGCGGTCAACTTTCACGTGGGCAAGTTGTTTTACGGCCACAAGGTGGCGCAGAAAAAAAAAATCACACGTTCTTAACAGAAATACGGTGCGCTTGGGCCCGTCTTTGCAGGCGTTGCTGCAATCTTTGTTAGAATGTGTGTTCAATTAGCCCTTTTTTACCAGCCCCGATAATAAGAGGGACAAATAAATTAAACTTCCAGAAAATTAGTGTCTTGTTTTCAATGATACTACTGATTTTAAACT
>GRCh37;chr2:166913877-166914277
cctaaaaattagtttatcactatattttaaaaatcagggaaataaggccTTACTAAGCTCTAGAGGAATCAGATAAAGGGTccaggactagaatataagtttcctacattaagatccaatattctttccactatagtttactgccAAAACAAAAATTTTCCATAATTGAAAAAGAAAGTTTTCATCAAATGACCACATGATGGCGCTAGGAATACAAACTGGGACAAGGAAACTTCCCTAAGTATAAAAACCCTATCATATGATTTTTATGTTTCAAATCTTTTAATTTTAGTAATAGCATATTTATACCACTAAAGAAATTTCTTGCTGTCATATTAAAATTAGAATGGCCGTTCAAATTTTAGAATCCTTTAAAAAAAAGTATGAGCTTATGATAATT
>GRCh37;chr14:76177456-76177856
TTCAGTTGTCCTTATTGTTTTATTAACATAAGAAGTGGGAGAGCTCTCACTGTTTTCTCATGTGTGGGTATAGTATTGAAGAAGTGTTGCAATTGTCCCCCTGGTATTTGGGTGCAGCTTTTTGTGATTCCCACAGTAGCCCTCAGAGGTCCCCTGTGCTTTTGAATTTTACTTGCGTGTTGCTGTTTTGCACCACCAGGGGACACTCAGTTTCCACAGAGGGGTGCTATGCTCTACCAAAATGGTGCAGATTCTTTTTCCTGTCAGGGGTGGACTCCAAAAAGATTTTGTCCTGGATTTTACAGCTTTAGGTGGATCCAGTATTGGGTTTAGATGAGTTGACAGAGCCCTTTCTGAGATGAAGCTAATAGCCAGATTTTCACTGAAACAGGaaaaataa
>GRCh37;chr2:168821398-168821798
AGATATTTCTACAACAATTGATATCATTTCAGCAATCTTGTATCTATGCACATCTGAATTAATCACTGTATGTCAACTCTGCATTTCATATAATAAAATCTGAAATTTCTAACGGAAAGTAGAAATGATAGCAGCCCCCAGTGTTTCCGCCACTTGGCTTCTCTAAATATTCATTACTAAGAAATTTATTAGCCAGGAGAGGGCAGTACAAAACAAAGAGGAGAGGTAGTGGGGAGAAAAAAAAAACAAAAAAAAACAAAGGCTTTCTCTGGAAATAGAAGGTCAGCACATTTGAACCCCTGTCCTATAAATTCACTCAATTCTCTGAACCCATTTTTATCAAGGCAACAAAATACAGTGGATAACCTCTACAACTCAAGCGCATGTTTTAAGGCTTTCA
>GRCh37;chr2:169630189-169630589
TATTTTAAAATGAAGATATTGCAGTCCCCAGAGCCAGTGAAGGTTTCTTTTGGTAAAATGAAATTGTGCCATTGTCAAAGTACCCCGTAGTGATGAGCACTGACTGGTTCACTGGCCACATTTTAGTTCTTCATAATAATAGGCCACAAAAGGGCTCTGTGGTTTGCCTCCATGTGCACTGGCCCCTCCCCACCCCTAGGGGGCACTCAGTAGCTGCTGAGAAGGCCTGTCCACGAGGCTGTTGGAACCCCTCCAATAAATACTTAGAGGTAGTGTATCTGATGCTTGTTTTCGTGGAGAAAATTGTATTGGAGAACTTAAAACATCACGAATATTTTTAATAGGATCCGCAGACACCCAAAGGAGAAGCTTGGTCTTTTCCAGGTATTTCCAACTTGAG
>GRCh37;chr2:169818135-169818535
AATCCTAAACTTAATGTTGTCAACATTGTAACTAACATCTGACCCCGTTTacaggagctaagagtactgcttggagagcaaggataaatgggtatagtctcatctctgtcaccaactaaccatgagaccttgggtgaaagcacagacttctcaggAAATGGTTCTAAGTTTTAGAGTCAATACTCCACAAGACCACAAGGTGGCGATAACTCCTTTGTGTGAATCGACCTTTAGCACCGTAAGAGAGTATTTCCCAATCTACAGAAAGTAAGGTTAGGCCTTTTCCATCAACATGAGAAAAAGAAAGGATTTCACCAATGCTTGGGCTTGTGGAATTTAGTTAAGTATTAAAATACTTTAAAATACCAAAACAGAGCAACATTTTACCATATAATGTTAC
>GRCh37;chr2:169818135-169818535
AATCCTAAACTTAATGTTGTCAACATTGTAACTAACATCTGACCCCGTTTacaggagctaagagtactgcttggagagcaaggataaatgggtatagtctcatctctgtcaccaactaaccatgagaccttgggtgaaagcacagacttctcaggAAATGGTTCTAAGTTTTAGAGTCAATACTCCACAAGACCACAAGGTGGCGATAACTCCTTTGTGTGAATCGACCTTTAGCACCGTAAGAGAGTATTTCCCAATCTACAGAAAGTAAGGTTAGGCCTTTTCCATCAACATGAGAAAAAGAAAGGATTTCACCAATGCTTGGGCTTGTGGAATTTAGTTAAGTATTAAAATACTTTAAAATACCAAAACAGAGCAACATTTTACCATATAATGTTAC
>GRCh37;chr2:169966261-169966661
TCTGGATGCAGCTTCCAGGGGACTGGACAAGCTGCTTCCTGAGCGGGCTCCCCCTCCCCACTTCCATCCCTCCCCGCAACACCCTGGCCCAGGGAATGAGTGAAAATCAGTTGAGATTCCTCTCCTTATTCCCGCACCTGGGCTCAATTTTTTGCCAGGATTAGAGCACGCAAGCTCAGTGCTCTCAATTGGACACTAGGGGGCGCCCTATGCCCACAAAATACCTGGGATCCCAGTAAGCGTCCCGCAGCCCCTGTTTGGTCATATTGGAAAGGAACAAGTCCGTCCTCTAAGAAGTTTCACTTAAATGGACCAAAATCTACCATGGTTTGAAAGAAACCTGGTTAAATTACTGGGATTATCTAGTAGGCAAGCTGTTTTGGACAACCTAAAGCCAACA
>GRCh37;chr2:169966261-169966661
TCTGGATGCAGCTTCCAGGGGACTGGACAAGCTGCTTCCTGAGCGGGCTCCCCCTCCCCACTTCCATCCCTCCCCGCAACACCCTGGCCCAGGGAATGAGTGAAAATCAGTTGAGATTCCTCTCCTTATTCCCGCACCTGGGCTCAATTTTTTGCCAGGATTAGAGCACGCAAGCTCAGTGCTCTCAATTGGACACTAGGGGGCGCCCTATGCCCACAAAATACCTGGGATCCCAGTAAGCGTCCCGCAGCCCCTGTTTGGTCATATTGGAAAGGAACAAGTCCGTCCTCTAAGAAGTTTCACTTAAATGGACCAAAATCTACCATGGTTTGAAAGAAACCTGGTTAAATTACTGGGATTATCTAGTAGGCAAGCTGTTTTGGACAACCTAAAGCCAACA
>GRCh37;chr2:170681307-170681707
GCCGCCCCAGGAGACGGCGGCGGCGCACTGCTGGAGCAGCCTCAGGATCCCTCGCGCCACGACCACGCACCTCTGGAGGCGACCCGCACCTCGGCCGGTGCCGGAAGCGCCAGGCCGCACGCGCGCACGCGTTCGCCGCCCAGCGGCCCGGCGCCGAGCTGCAGCGTTTATCTTGAGCCGGGGTTCCGCTGGCCACCTGGGGGCCTCATTGCCCCATCCCCTCCGCCTGCAAAGCCTGCGCTACTTGCTGACCCACCGCCAGTCCTCGCCGCCTGTCGCGTGCTCATTACCCTCTAGTTTGCCATGAGTACCTGCGGGCCCTCAAAGGATGGGGAAAGACAGAGTGAAAGGGATGCGGGAGAGAAAGTCACAGTCACTTTGTTGTATGGCCCAGAGTGAC
>GRCh37;chr2:170681307-170681707
GCCGCCCCAGGAGACGGCGGCGGCGCACTGCTGGAGCAGCCTCAGGATCCCTCGCGCCACGACCACGCACCTCTGGAGGCGACCCGCACCTCGGCCGGTGCCGGAAGCGCCAGGCCGCACGCGCGCACGCGTTCGCCGCCCAGCGGCCCGGCGCCGAGCTGCAGCGTTTATCTTGAGCCGGGGTTCCGCTGGCCACCTGGGGGCCTCATTGCCCCATCCCCTCCGCCTGCAAAGCCTGCGCTACTTGCTGACCCACCGCCAGTCCTCGCCGCCTGTCGCGTGCTCATTACCCTCTAGTTTGCCATGAGTACCTGCGGGCCCTCAAAGGATGGGGAAAGACAGAGTGAAAGGGATGCGGGAGAGAAAGTCACAGTCACTTTGTTGTATGGCCCAGAGTGAC
>GRCh37;chr14:76177456-76177856
TTCAGTTGTCCTTATTGTTTTATTAACATAAGAAGTGGGAGAGCTCTCACTGTTTTCTCATGTGTGGGTATAGTATTGAAGAAGTGTTGCAATTGTCCCCCTGGTATTTGGGTGCAGCTTTTTGTGATTCCCACAGTAGCCCTCAGAGGTCCCCTGTGCTTTTGAATTTTACTTGCGTGTTGCTGTTTTGCACCACCAGGGGACACTCAGTTTCCACAGAGGGGTGCTATGCTCTACCAAAATGGTGCAGATTCTTTTTCCTGTCAGGGGTGGACTCCAAAAAGATTTTGTCCTGGATTTTACAGCTTTAGGTGGATCCAGTATTGGGTTTAGATGAGTTGACAGAGCCCTTTCTGAGATGAAGCTAATAGCCAGATTTTCACTGAAACAGGaaaaataa
>GRCh37;chr1:156355374-156355774
CTGTTTGCCACCAACCCTAATAAGCTAGCAGCAGCCCGCACCTAGTTGCCACTTATGTCCCTGTCCTGAGTCTGAGGAGCGGGGAATAGCAAGGGCATCATTGTGTGGATTAGGCCTGTGGCAGAGAAGGTTGAAGACCACCCCCCGCCGCGACCCCCACCCAAGGGCCTCTGTTGTCCTGAAGTCATTTGACCACCAGAGGGCGCACCAAACCCAGAAGAGGAAGATGCCGCTTTTATGCCCTTCCTTGGTCCTCTATGAAGAATGAAGCTCCTTCCTGCAGCCTAACCCCCTTCCTGTCTGCGTCAGCTCTGGTCCTCATGCATTCATGCCACAAGCCTTTTTTGAGCTCCTATCCACCACTACATGTCAGACGGATGCCAGGGGTTTCAGATCTCTC
>GRCh37;chr2:173728935-173729335
gcgggtagtgagagagatacctgaggtagctggggcaaaagttgagaggaaaaacagcaggtttaaagtatgagtgagaaggaggtcaaagggcaatgaagggagcactggacattgaaggaggaacacaaaaaggtgtgcattttgctcttgaggggaaagaacattgggcttcatggctccctggatcagccaccagggggtgcttcagcctcagagaagttgTCTCTTGAGTCTGGGATTCGGCTCTTGACTGGGTAGACCTGAGGAACCTCCAGTGTACGTCCCCCGATTTAGGTcccccttgtcttcacttccttccctgttcagtttggataccattgcctatcatttcaatcaccctcttgtccatatTACTGGTTCTCCCAATCATTCATTC
>GRCh37;chr2:173842035-173842435
AAGACCAAAGCAGGAAAGGTGCTTAATGCCACTGTTTGCCAAGAGAAACCTGCTTTTAAAATGCGACTTTGTTCAGTGATTGTGGTGGGGAACGCTCAGTTTTAGATGTGATCAGGTGCTCTTTGAGGGGTGGGGTGGATTGGGGGAGAACCTTTGTCTGATGTGAGAGTAGAGAGGTGAGCCTTTTCTGAGACACTAGATGGCACAGCAGCTCCGAGCCAGCAGCCTCCGAGAGGCTGGGCTGGTTTCTGTTACTGCTGCCACGAACACTGAGCCCCCACTAGGGTGGGAGGGGGCTCCATTTTGATGCACTTTGGTGGGCACAGGTTGACCAGACTGACTTTTGCTCCACCTGGCCTCCTCCCTGGGACTCACCTCAACTTTCAATCCTAATGACATG
>GRCh37;chr2:173892169-173892569
CAATAGATAAATTAACTTCTTTACAGCACTGATGCTGGAGTCGAAGTTGTGACCTCTCTTTGCTCTTTGCTTTCTACTCAGACGGTTTTGCCTCCTTTAGTTTAAAATTCCTTCCGTAAACCAAGTTCCCTTATACTTCGAAAGTTCAGTTGAAAAGATCTTGAAGTCAATGTCCAGCATGACACATTCTCACCAGTAGAGGGCAGTGCAGCATGCATGTACAGCAGCACATCCAGCCCAGACAGAATTAAATCGGTAAAATGCATGCGAGCTAACCTGGTACATGAAAATCATCACTACAAACATCAGAAAAAGAAGCATCTATCTTATAAATATTCTATTAAACAGCACTTCATGGGAAACAATTTTTTTACTACAGGGGCCAGTTAGAGTTCTCCCT
>GRCh37;chr1:156355374-156355774
CTGTTTGCCACCAACCCTAATAAGCTAGCAGCAGCCCGCACCTAGTTGCCACTTATGTCCCTGTCCTGAGTCTGAGGAGCGGGGAATAGCAAGGGCATCATTGTGTGGATTAGGCCTGTGGCAGAGAAGGTTGAAGACCACCCCCCGCCGCGACCCCCACCCAAGGGCCTCTGTTGTCCTGAAGTCATTTGACCACCAGAGGGCGCACCAAACCCAGAAGAGGAAGATGCCGCTTTTATGCCCTTCCTTGGTCCTCTATGAAGAATGAAGCTCCTTCCTGCAGCCTAACCCCCTTCCTGTCTGCGTCAGCTCTGGTCCTCATGCATTCATGCCACAAGCCTTTTTTGAGCTCCTATCCACCACTACATGTCAGACGGATGCCAGGGGTTTCAGATCTCTC
>GRCh37;chr14:76568279-76568679
AATGACCCAGGGAAGGGAACTTGCATGCTGGTCTTTACCCGTGGCTCTTTCTCCAAGGCCCAGGGCTGCCCACCACCAGGCCCTGGTCATGGGGTGCTAACAGCCCTGTGATGCCCAACTTCCGTCTCTTCCTTCCATTCTTAAGCCTCTTCCCCTTTCGCCATTGATGAGAAAAAGTGTCCTGCCTTGGTGACACAAGGGGGCTCTCAGTCCTTGCATAAGCCAGAATCCTGACAACCAGTGACCTGGAATCTGGGAACCATCCAGTCAGTAATATTTCTGAACAAAGAACTACAGAAAGGGGGCATGAATGAAGAGCTTTTCAAAGTCTGGATGTTTGGTGTGCACAGTGTGACTTCCTCCCTGCCTAAGGCCTTGGCACAGGGCACACATCCCTTTC
>GRCh37;chr2:174150974-174151374
GTTACTGGAAGTTGAGTGGCAGAACATTATTCTGTCTCATAGAGAAACTTGGTTTGGGGGTTTCCCATAAACTAGAGTAGTAACTAGTTGATTCCATACCCAATCGAGTTTCAGTCCTCTCAGATGTGTTTGAATGCAGAGTCCCTTATTATTTTTTAATCTTGGGTTTCTTCTTCTTTATTCCAGCCACCCCCAGTAGATGTCCCCACGTATAGGGAAGTACTTGAAGAAGACTAACAGAAGCCATCTCTGCAGGGGACACATCAAAATGATTCCCTGTCCATTAGCTAGAAACTTGCTGAGCTGATTGAACCCCACAAAGTTTTCAGATCATTGTTCCTCCCCTTCCTCCTGTGTGCAGTCACTCAAAACAAGGACCTCTGTGTGCACTGGCATTCAG
>GRCh37;chr2:175327490-175327890
TTAATACAAACACAAATGTTTTGAAGTTCTTGAACTTTCCTTACAACTTATATGTAATTATGTATGCAAGTAACATTTTATTTAATAAATTCTACATagttataggatcttagaactttaaagttgaaagggacctctatttttaaatgagcaccttagatgtggaaatgagggtttgcccaagtcatacagccagcagagggcagagtgagactagaaacctggccttttgacacaagctaaattctttgtttcttgaatcaGTTTCTCAAACTCAGATTTGTGGACCCCTAGGGTACCTAAGACATATTCTTCAGGATCTGGGAATTTCTATGAGAAATTTTAAGTCttttttttttctttcttttttttttttCAGTGGTAGTCAGCTGTGTATCCA
>GRCh37;chr2:175636276-175636676
CATGAATGAAGTATATCTCTTTTATAAAATCCACCTTCTTGTGTGGCTTAATGAATGGAATAATTGTGGATCCTCCCAAGGTCACTTCTTTGGAGAAAACACAGGCTGTCTGCATTTGGGTGCAGCTCCCTGGGGCCTGGCTAACTCTTAGCCAAACTCCTGTTTCCAGCATGGAGTGCCTTGGTCCAGTGGCCAGCAGGTGGCAACAAATGGTTATTAAAGCGGTGGCCGAGCGCTAGAGGCTCTCTCCGGATGAGGTGTCTCTCCTGCTGTGCCCCCAGGGCCTGTGTTTTGGAAACTCCAGCAAGCCAGCCCAGCAGGCCCTTTCGGGTGAGGAAGGCAccccaggaactacaggtgctcctcagaagagtcaagaaagaggggtcaactctaagcc
>GRCh37;chr2:176174513-176174913
TGTTTTGCTGCAAAGTTTGTAAGACATTGTCATATGATTAATTTATGCCGCAGCTTTTAAGTTTCTATATAGTAGTaccttgggctacgctgttgtcactgtcactaacaaagcaggttcaggtcaaattgagattgttaaggggagacctggaaaggccaacaaaaaatgttgaaggatgttattggtggcccagtaggtggcagcctcccctctgagttaatgccttgctgttccctagcaagatgcttgggggTGGAGGGGCTAGGCGGAAGAACTCTGGCTTTATTTATTTAAAAAAACAAACACACACAAAAAAACCTTCCCTTTTCTGAGGTACACTGGGGAAAATGGCAAGTAAGGAAGATATGGCATTAAAATTTTTACCCCATCTCTTTTC
>GRCh37;chr14:76980948-76981348
GAGCCAGCTGTCCTTCTCAACGTCCCCTCTCTGGGCCAACAGTGGTCTTGTGTGACTCCCTGGGTCCCTTCTGTGTCCCGGGTCAACCAGACAGGGCTGGCTTCCATGTACATTTAGCAGGTTTTGTCCCACCCTCTTTCATAGAGCACTCAAATATTAATGCTGCTCTAAGAGGAAGCAAACTGAAACACACCGGCAGGGGGTGCTGAGAAGATCACAGAGACTTAGCTGTTGCATAATTTCTGGCTTTGAATgcagatagagcatgaagaagaagccctgctctgagagtcagggaacccgcctgaatttggggctctgctttgccactgaagaggcaaggagccaagtcagtcacttaacctctctgggtcctaatccctaacttaatgttaggaat
>GRCh37;chr2:176828936-176829336
AAATTATTGCCATCCACCCTAAGTCATATCCCAAATTACCAAATATAAATTTACACAGAAGCATTCTACATAAGTTTTTGCACACCTCCAACACACTTTTGAACTCACTTGGGTAATTATGGATCTTTCCAACAGCAGCAGCAGTTTCTACTAAGTTATTTACCTTGTCCAGGTCTTGCAGTTACAGCTGCTCCAGCAGATGGCGGCTCACACTCCTGTCAATTATAATAATGTTATTACAGTGACCTATTACAATGTGTAATTTATAATAAAATAGTAGTGATATCACAGTCTTACCTTTGCTTTCTTTGAGTCCGGATCAAACCTTTCAAGAATTAATTTAGCCGTCTTGTAAGTTTCTTTTTCCATGACTTCTTCAAGCTACGAACAAAAATTTCCA
>GRCh37;chr2:176828936-176829336
AAATTATTGCCATCCACCCTAAGTCATATCCCAAATTACCAAATATAAATTTACACAGAAGCATTCTACATAAGTTTTTGCACACCTCCAACACACTTTTGAACTCACTTGGGTAATTATGGATCTTTCCAACAGCAGCAGCAGTTTCTACTAAGTTATTTACCTTGTCCAGGTCTTGCAGTTACAGCTGCTCCAGCAGATGGCGGCTCACACTCCTGTCAATTATAATAATGTTATTACAGTGACCTATTACAATGTGTAATTTATAATAAAATAGTAGTGATATCACAGTCTTACCTTTGCTTTCTTTGAGTCCGGATCAAACCTTTCAAGAATTAATTTAGCCGTCTTGTAAGTTTCTTTTTCCATGACTTCTTCAAGCTACGAACAAAAATTTCCA
>GRCh37;chr2:177005180-177005580
GCTTGTTGTTTGTCCTGGGATGGGGGGTAGGGGATGAGAGGTGGCCTCAGGTCCCTCTTGCTCCTTCCAGCCGCCCCAGGGGACACTGTAGAACCAGCCTCTGGTGCGGGGAGACCTCCGCCTGCCGGAGGAAGTCCCAGCCTCAGGTTTCCGGGGCTGGTGGTCTCCCTGCTCTGCTGTCTGGCGCCTCGTCCAGGAGGAGGCGCTGTAGGACAAGCGTCTCGCCGGCTGCGGCGGGCCGGGGAGGGCGGGAGCGGAGGGATCGGTACCCGCTCCTCCCTTCCCGCGCACTCTACCTCCGCGCGCCAAGTGTGTGGGGCCTCGAACAAGGGTCGACGGTGCTGCGCCCCGTCCCCCAAGGGGTTCCTTTCCCCAGACTGGCAGTGGAAGCAGCTCCGAG
>GRCh37;chr2:178029283-178029683
CCTCTCCCTGCCCCTGCCCACCGTTTTTCTCTACTTTCATCTATAATCTCGTCTGCTCCTCTCTGGCCACACTGCAATGATTCCCCCATTATGCTGATGGAAAAAAAAAATGAGGAGGATGAGGGATAAGGGGACGCGAGAAGACCGACGCCTTCCCAGATTTGAGAGCGACAGGGCGGCTCCCCTCTCCTACCACTAGCTGGCGCCAGAGCCCTAAAGATGCAGTGATATATTGCGTCATCTCTTACTAATTAACAAAGCTGTTTTCAAACTGATCGTAGTTATTCAAGGGAAACATGAAATAATTTTGACTATGAACATGTAGTAAAGCAGCAGCATCGAGGGTGATATCCCGATGAAAATAACTCCATTTTATGCCTTCAAGCTTTTGTCTTAAAAA
>GRCh37;chr2:178029283-178029683
CCTCTCCCTGCCCCTGCCCACCGTTTTTCTCTACTTTCATCTATAATCTCGTCTGCTCCTCTCTGGCCACACTGCAATGATTCCCCCATTATGCTGATGGAAAAAAAAAATGAGGAGGATGAGGGATAAGGGGACGCGAGAAGACCGACGCCTTCCCAGATTTGAGAGCGACAGGGCGGCTCCCCTCTCCTACCACTAGCTGGCGCCAGAGCCCTAAAGATGCAGTGATATATTGCGTCATCTCTTACTAATTAACAAAGCTGTTTTCAAACTGATCGTAGTTATTCAAGGGAAACATGAAATAATTTTGACTATGAACATGTAGTAAAGCAGCAGCATCGAGGGTGATATCCCGATGAAAATAACTCCATTTTATGCCTTCAAGCTTTTGTCTTAAAAA
>GRCh37;chr2:178199673-178200073
atcttggatttaagccttgggttgacaatgtgaatttgggccagtcatttcttcattttgtttctcagtttccctttttggaagccagaggagttgacctagttgaccactaacacacctccagattctaaTTGCCTGTGGAAGAGAGACTGGGGTCATTCTTGGTATAAACATGCCCATGCTTCCTTTTTTCCACTAGGGGGCACTGTAGTACTAGCGCAGTGGCCTCCATCTTCCAATTTATTCAATTCTGTTGACAGTATTTTTCCTGTTTTAGTCCCCTGGAAAACATTCTTTACCTTTAACTTTCAAACTCAAATTTACACTACAAAGTATGAGATTTAATTTGGTAAGGAAAGCTGGATAAACATAGGAAGAATGTAGTTCAATGATTTATATT
>GRCh37;chr14:77176450-77176850
CTCTCTCCTGCGTTCAGCCAAATCACAAGTGTATTCCCTTCACTCATTACAATGTAGCTAAGACAATTAAGTATTGTCTAACTGTGGCGCAATTAAAACCCCTGTAATTAAGGAAGGTGGGGGCCAGAAGAAAAGGACTCTGGTTCTGAAAACTCAGCCCGAGTCCAAGCAAAAGAGCAATGTACACATTTGCCACTAGATGGCAGGCTTCCTGCTTTATTCGCTAGCTCTCCCAATTTTATTAAATACAGAAATGATCCTGACCAGTACTCTAGCAATCCAATCTTCCAAAGCTTCCAAACACATTAAAACTCATAGAATGTTAAAGGTGGACAAAAGTTTAATGAATTTTTTTGCCGAACCTTACATTTACAGAAGAGAGAGAGAGAGAGTCCTAAAG
>GRCh37;chr2:178354428-178354828
GGTACAAGTTCGATGATTTGAGAGATTCTAGTAAGGGTACATTTATCGTAGCAGGAAAGAAATCAATTATTTCATTAGCTCAGTTTTAGTAAGCAATTTCTGTCTGAGTATTCTTGAATTCCCTGAATTTATCATTAACCCATCATTAAAATTTGTAAAAATATTCCCTCTCAGGTTAGTTTTGATCGCTTACCAGCAGGGGTCACTTTAACTCAAGGACCTTTTTCCCTCCTTTACAAAATCTGTGGAATACTCTCAGCCCTGCATTAGTAAATAACATGGGAGTGAATTTAGAGCTCAAATTCTCAGAACTTGTGCTGTCTCTGACTTTTGAAGGCAATCTTTTGTGGTTTTTTTAAACCTACCAAATTAGTTTTAAAGCAGTGGAAACATAACCTAA
>GRCh37;chr2:179171085-179171485
TAATTAATTCTGAAATTTTGTTGTAAAGTCTTTTATTCCAAGTGAAAAATCGTCATTTTCTGTAGGTACGTTCATTGATGTCATGAAGCTCCCACTCTTGCTTCTCTGTGATTTAGGACTCTTTTTTAGAAGGCAGACACAGAAGGCTGGTAGGGTGGCTATGAGAAGCCCTGCCGTCTTTTCCTCCCTGCACCTGGAGGGGGAGCCAGCATCAAGAACTTGAACACTCTTCTCTTCGTTCATGGAGGTGGAAAGGGAACTGTGAACCCTGCAAAGGACGTCTTCCTATAAGGCTGTCACTGGGCTGCCAAGCCCTAACTCTGTTTGGTATTTTGTGGAATCTGGTAACAGCTAGATTCAGGAATTAGGTTACAGATAAAATTGTAATACCAGGAATTAA
>GRCh37;chr2:179660790-179661190
TTGTTTGCTTTTTAGGTGTATCCAAAGTGCAAGTAGCATCAGTTGAAGAATTTGGGTGCTAAATCCCAGCACTGATGGCCAAAAAAGACTATTTCTGATCTATAGCAATAATTCTGGGGATTGGCCAACTATTGTAAGGTAAAATTTTTTTCAGAACTGATTTAATTCTTAATAAGGCTTATTACATTTTCCTCTCTAGGTGGCAGTATTGCCCTATCATTGCATTTTATTAATTCTGCATATAAGAAAATGTTTATAAATGCATCTTGTCACTATCTAGGATATTTAGCTTACACTGATCATACATGAAATGATTATTCTAATTAAGCTCAAGGTACAGTTGATATTTTCTCTAACTTACAGAGTACCCTAACAGTACATTACAACATTAACCAGTTTC
>GRCh37;chr2:180083710-180084110
ATTGTCACAACTACCTGAATGCCAACACCTTGACGGGAAATCACAGGATTCACATGTGCATGCTTTTCCTTCCAGCTGTCTATCTACTGGGAGAGCCACCCAAGATCCCGCAGCTACATAAGTTGCTGGATGCCAAGAACAGCAAGTTCTTGGTGGTTAAGATGGACATCAGTGGGTGCCATCAATGAGCTGCCATTAGAGGGCAGCAGAGGATGTATTCAGCAGCAGAAAACAGAATTGCAGGCCTTTTAATCAAGACTGGGAAAACTGCACTTTATGAGAGACTGTAATTGATGATGTGAGTGGGTACACTAGAACTCCCCTCTCAATAAATATAAATCAACCAGTTTATTTGGAAAATTTAGTTAAATTCTTCAAGGAGCATTTCTTAACAACCAGT
>GRCh37;chr2:182437868-182438268
ATGTGACTACCAAATTAAAAAAATCAAAAAGGATATTACTAATCATCTATTAAGTTTAGCATTAACAAGTTTCTATTTTCCTTGGCACAAACCTAAGTACATTTCTTAGTTTAGACAACAAATTTAAGCTTCTAGCATCTCTAAATTCATCTATTAATAAAACCAGCAGTTCAGTGCTTAGTTTTGACCTAACCACCAGGGGTCAGAGTCAGAACGAAAACAACCCAAGGAAGAATTCCATGGAAAGACATCAACTATATAAGTGAGCAAAAAATCAATTTCTTGCCTAACTGCAAAATTAACGTGTAAGTAGCAAACATCTCCATGAAGATGTAAACAAGTATACAGCTTCCTTTGTAATTATATCTAACAATTGTTTAAGTCTGAAAAAATATCTGAA
>GRCh37;chr14:77176450-77176850
CTCTCTCCTGCGTTCAGCCAAATCACAAGTGTATTCCCTTCACTCATTACAATGTAGCTAAGACAATTAAGTATTGTCTAACTGTGGCGCAATTAAAACCCCTGTAATTAAGGAAGGTGGGGGCCAGAAGAAAAGGACTCTGGTTCTGAAAACTCAGCCCGAGTCCAAGCAAAAGAGCAATGTACACATTTGCCACTAGATGGCAGGCTTCCTGCTTTATTCGCTAGCTCTCCCAATTTTATTAAATACAGAAATGATCCTGACCAGTACTCTAGCAATCCAATCTTCCAAAGCTTCCAAACACATTAAAACTCATAGAATGTTAAAGGTGGACAAAAGTTTAATGAATTTTTTTGCCGAACCTTACATTTACAGAAGAGAGAGAGAGAGAGTCCTAAAG
>GRCh37;chr2:189630238-189630638
ATTATGTAGTGGCCTAAAATTATGAAGTCACcttcatgcctacatcttttaccaacttcagctattgaatattgctgaaaaattaattcttctaaagcatgtgtatgttgttgtgtcactagcctgttagtatctccattggctttcctgatgaatgaggtccacgcttctcatcttagccttcaaagttccccacaAGGGGGCCACAATCTAACATTAGTGCTGGCTGTGTACCAAACACACTGAACAATTAACTACTCTATAAATTACTCATGACATGTGAATACTTGACTCCATTCTCTCTATCTGAATGCCTTGCCTTCTGTATTTCTGTATGCCAAAATATTATTCGGCCTCAAAGATGAGCTAGTTATTTTCCGGTGAATACCAATGGATTTTA
>GRCh37;chr2:190525717-190526117
ttaattcatctgaagttcatactgtattttatccggcaaccctaACCACGAGTTAACCAAAACTTTACCAAGTCTGTACAGTTCTTTTGCCAACACGGTATCTCTTAAATCTGTTCCTTAGCTTCATCTTTCCCTAGATAATAAATATCATATTAAGCGCTGTTTCTATTGCACGACTATTCTTCATATTTACCACTGGAGGGCGCACAGAACTCGTAGTATACTAGATAAGAGGTCATGAAGAAACCACCTGAGCGTTTCTGCATCTCAACCACAAGAGGCCAGTACAGGAACCTCAGATTTTGCAACCAGACTGTTTACTCGCTCCCTAAGCAGCCATGCGCAGGCGCGAAACTCCTCCCCAGGCCAGACCCGGCCTGCGCATGCGTTCAAGTGAGCG
>GRCh37;chr2:191916873-191917273
TTTATTGCCCGTTCTTTCCTCACTCTTTCCTAACCTTTGTGTGATCATCCCTACTGAATGGCCAAGCCCCTGATTCCCGGTTTATCTTCCTTCATGTACTTCATGACTAGTCAACTGTTACTGCTGCACACAAGACACGGTTCAATCTGTGGTTTGTTTTTAAATGTACCTAGGAGTCATACTAAAATTCTGCCAACAGGTGGAGCTCAAAGAATAGCTTAAAATAAAATTAACCCGATTCGGCAAACCTGGAAAAAAAGGGAAGAAATAAAATCATTCTGATACGACTGTATGATTTTGCTATTCATCAGAAAATAAGAGGAAATAAATTGAAGGCAATATAAGTAGACAGTGTTAATAACACAGTGGTTGGTTTTTCTACAGTGGAAGATGATTTACC
>GRCh37;chr2:192430978-192431378
aaaaaaaGAAGAGTGCAGAATGCCAGCAGGTCCAGGGTTATATGGCAAAGCCAGCCTTGTGTTGGTCTGAACACTAAAGCAATGTTTCTTTTTGTTACCAGCAGATCCCAGAATATTCACCACTTCAATCCTATATCCTGTGACCCTCAACCTAGAGTCAAAGGAGCAAAGCCATGAAGAGAACCATTTTGTCCACATGGGGGCAGCACAGGCACTTCCACAATCGTATCCGAGGTCCCCAGGTTTCTCACCTCAAGGGTCCATTTATAGCCAGACCCAACTTTTCCTTGCCTGAGGTCCAAACTCAAGAGGCTTCACGTCTCCTCCGCCACCTTCTTCTGGGCTATAGAAGGCATTAATTTTAAGGTGATTTTAAAAAACCATTTATGGAGGTTCATCA
>GRCh37;chr2:192435814-192436214
aaggttaggagcaaaggctggatttaaatccacaatttttgatttctaagtttagggctctttctactacattaTGTCAACCCCAAATAACATCAGACACATGGAAGCCTGACGCTGTCTGCTAGCGTAAATCTCTTTGTTTTCTCATCAAAGAAATGCCACAGCTCGATTCCAGGCTACATTCTTGTGTTTCCAGAAGAGGGTACTGATAACAAATCCTTTCTTTAATGCACGTAtttctttctcttactctctctccccaccccctctctcctcccttctttcttcctctGCTTGTttttgttttgttttgtttcgttttgGGTTTTTTGTGGGGTTTTTTTTCTGGTCATTAAAGTTGCAAATATGAAAAGCAACAAAGTGAGACCTGGGAAAATGA
>GRCh37;chr2:196440825-196441225
TTCAAAATAAAAACTACCAAGCTTCAGATCGGTGATAAATTGTCATGCACTAAGTGTACCTGGAGAAATAAAACTAATCTCTATCCATTTTAATTCTCTCAGAAGGACTTTCCCTCTTACATATAAAATCCTGGGAATTTCCCCCTCCTCATCCAGTCATTTCTATGTGATTAATCATACATTGGTTACTCGTCACTAGATGGCATTGTGCAATGTTTCTTGACAGCAGTAACTAAATTGGTAAAGTTACAGCTTGGGCTATTTTTTGGTATTTTCTTCTTTGGGATGGATCTAGAGGATCTAAATCTGATCCTGGATATGTCATCATCTTTATATGTTTTATGAGTATGGCTTTGTAAAATTTGTGTCTTCTTTGAGAGTCTTTTTCTTAGTATAACTT
>GRCh37;chr1:109642475-109642875
cgcctgtggtcccagctactcaggaggctgaggtgggaggatcacttgatctaggagcaatgagccgtgttcgcgctactgcactccagcctgggcgacacagcaagaacgggtctccaaaaaaaaaaaaCCACGATTCTGTAAGGTGGAAATTAGTACTGCCTTTTCCTGGGACCTATGTTCCCCTCCGAGCCACGCGAGGGCAGCAACGCGCGCACTCTGAGGAACACCCCCTTCCTCAGGACTCGTCCGCCTGTGCTCGGTGGTTTCTCCCAGAATCCTCCAAGGCGCGGGAGGGGGCGGAGAGCTTAAAAGTCGCGGGGGGAGCGGACTTCCGCTGTTTTAGGGAGGGAGAGCGGCCTGGGTCCTGGGTGTTGTGTGCGGAGCTGTGGCGTCGCGT
>GRCh37;chr2:198056160-198056560
GGAACTGAAATCTAATCAGCCGAAAGCCACTTTCTCTACCCACATCCCCTATCGGCACATCCAATAAAATATTCTGTTTTTATTCTCACCCTGAAAACAAACTGGGAAAATACCAGACTTCCAAAAATAAAATGCTAAATCAAATATGTACTAGGGATAGTTATTCTCAAACTTTGAAGTAGAGTCAAAATTCCACTAGGGGGAGCAAGATGGTAATTTGTTACCTGGGAGGTAAAAGCAAAGGTTCAGGATGTGTAATTAAGGAAGTAAGGTAATTGAAAAATCCACTTCATTAAAAACATAAAAGAACTCAAGCTTCTGAAAGAGTTCTTAGTCATAAGTAAACATGCACACCATGCACATACTAAAACAAACAAACAAAAAAACACCAAACACAAAA
>GRCh37;chr2:200569321-200569721
ttccaagaagagctggataaatgggaagggagaagcacctttagaaaactgtacagtgcagaaagaaaaggcaagaatgggaaagttaggacccttaaaaacaaaagaatgcacaactcttcctcctatcagtgcccccacccctcacacacagccaatcagcaaagaaagcagccacactttgctacactgacagcagagggagctcttgaactaggaatcttgtaaaccaccccaaattgtaaaccagccctatccacagacatagagatccaagcaatctttaggcaaaatatgctataaaacaaggattgaaacaattctgcagatgaaaatttctccccaCTAAGAGGACTGAGGTTCTGTGGAAGCCTTCATTCAGGAGTCAGGACCATTCTGC
>GRCh37;chr2:201440679-201441079
actttgtcgaatttgcttcatgtatcctttttgttgtattttagagtctcaaatattgagtcatttaattcttaaaacacttcgatatatctctctctaaaaagtaagaacttaaagttcttagcaaaactagacaacaatgatcacatctaacaaaaaagaatgattcTCATGGGTATTTTAAAGCAATAACCAGCAGATGGCAGTAATATAAGGCAGGGTAAAAGAAAATTAAAAGTGAAATTAAGGACCAAGGGGCCTTTTTTTTTTCTTTTTTCTTTTTtttttaaacagctattgagagatataattcacacaatttaaactgtacaatttagaccagatgtggtggctcacacctgtaatcccagcactgtgggaggctgaggcaggtggattg
>GRCh37;chr2:201443544-201443944
ggtttttctttttcattgtttccctcactgttcttgaatgtttgttgttacaaatgaatcttaggatGGTATTGACTTGTCTGGCTCggtttcataaccttggcactgttgacctttggggctaggtatttctcttttatgggaggctgtcctgtgtattgtaggatgtttagctgtatccctgacctccatccactagatgtcagtagcaccctcacatttataacaaccaaaaatgtctccatatgttgcaaaatttcaactgggaggcaaaagcatcctgagttgaaaaccactgGTCTAtaagtatttagttttctttgttgctattatatatggacatgtaactgatgcccaatgttgttcgtatatatgaaagctgttgaattctgtgtcagtt
>GRCh37;chr2:201443544-201443944
ggtttttctttttcattgtttccctcactgttcttgaatgtttgttgttacaaatgaatcttaggatGGTATTGACTTGTCTGGCTCggtttcataaccttggcactgttgacctttggggctaggtatttctcttttatgggaggctgtcctgtgtattgtaggatgtttagctgtatccctgacctccatccactagatgtcagtagcaccctcacatttataacaaccaaaaatgtctccatatgttgcaaaatttcaactgggaggcaaaagcatcctgagttgaaaaccactgGTCTAtaagtatttagttttctttgttgctattatatatggacatgtaactgatgcccaatgttgttcgtatatatgaaagctgttgaattctgtgtcagtt
>GRCh37;chr2:201577653-201578053
tttaaaatgaaaattaaaacagcaatgagataccattttcctctattagattggcaacaatttaaaatgttgatagtacccaCGACTGATTAAATTTGACACATTTTTTCCTCCGAGCATACTTTTCATGTAATAAAGTTACTGAAACCAAATACTGTATTCTTAAAAATGGTTAGGGTTACTAAGAAGCCAGCAACAGAGGGCAGCAGAGACCTCCTCTGGGGCGTCCGCGTAGTTCATGTTCCAGTTTTACAAAAGCAGCTTTTTCTCTGCTGTGGTCTCTGAGGTGTCAGAGTGCAGCAAAAGGGAAATGCGTCATCAGTTCTTGTCATCTCATTGGTGACAATGAGTAATCAGGTGGCGGTGGCGAGGTGGTGTCTCTGGGCCCTCTCTCCAGGCC
>GRCh37;chr2:204972969-204973369
agtatcacatgtacaccaaaaatatgtacaattattatttatcaattaaaaaTATTTTTTAAGAAGGCAATGAGGTCTTCTTATTTTTCCTTGTAGCCTCAGTATTGACTATGACCACTGAGAAAGCCAAAATCCCCACTCATTCACGGAATGTGGGGGTGGGACCAACCCCCCGAGAATTTCCCTAATCTTCCTCCAGGTGTCAGCACAGGCCCACTCATCTTCCCTCCCACCCCACCCCCTCCTGTCCATTCATAAAGTGGAGGGTGATTTGTGGTCTGCCTCACTGTGATTGTAGAGGAAAACAGCCATCTTTGCTTGTCTCTGCACTAGATTTGTTTTTCTAATTTCTTTTTACTTGAAGGTTTACCAGCTGCTTTATTACCAGAGCGAGGCTTCC
>GRCh37;chr2:205190106-205190506
ATCATGTTCTATTTCACAAATTCTAGTAAGGCTCAACAGTAGTGCATGTTATTATTACCTAACTTTAGAGTGGACCAATAGTATTTACAAAGCGGTATAGGATGTTACAGTCAAGGTTTCAGCCCTTTTCCTTGAAGCCAATTACACCCCAAGAGATTTTTTTTTGTTTTGGAGGGTCATGACAGAGGATATCCCCTAGGGGGCAGTGTGTGCATATGTTTCAACCAAGCAAGGAGCGCATTTCATGGCCCGAGGTAATTGCAAAGGCTACAGGAGATCGGGGAGTCTAAGACACGAATGCACTATATGAAGTTGTCCTTTAGGCAGAGCAGAGTGGAGGCGACCTGAAAGAATTGCTCAATAGAAAAAAACCTAGTGACACAGCAGAAAATTGGGGGAT
>GRCh37;chr1:156629806-156630206
AATAGGGAAACAAACTAAGGGCCAAGGGGAGGTTCCCAGCCCTGCGGTGGACTGGGCTTCGGGGAACGAACTGGGGGCCCGCACAGGCAGCGGCCAGCAGAGGGCGCCGCGGACCCAGCACGGTGCTCTGAGAGTGCCGTGTACGCGTGCGCCGGTGGAGACGGGCAGAGGGGTGCGAGGAGCCCCAGGATCCCGCTAGGGGGCGCCGCGGACTTGCGTCCTGAGGAGGCGGGAGGGGAAGGGGGGTGGCTGGCTATGTGGGGGGGTTAGACTTCCGGCCAGGCTGATCTGGCCCTGGGGGCTGTGAGTCAGCGGAGGTTGAGAGGATGAGGTCACTCAGAGAACTGGAGAGTGACCCAGCGCCCGCgtgtgcctgtgtgtgtgtgtgtgtgtacgcgtg
>GRCh37;chr2:206631472-206631872
TAACTAAGTCCAATTTTTTGTTTGTTTTTTTCAGAACCCATCTCGGCTTTTGCAGGTGAGAATTTTAAAGGTAAAAAAAAATTTTTTTTTTGCATGCTTTTTCCTTCCCCCATGTGATGTGAATTTGATGGGGGGAATCAACCTCCAAATTTGTCAAATCTCGCAAGAGAAAAGAGACGCCACACCTTCCTGCCGCTAGATGGCACTAGCAACACCTGTAGATGCGGGAAGGGGATTGAGAGCCTCACTGTCTCTTGTTTAATTAAAGTTTAGAAACCTATTAATAGAGACAAATAGGTTACAGATAAACCTTTCAGCCTTGCATTGTCCAACGGGGAGCAATGAGGCTGAAAATGCAGGGGTGGTGAGAAAGGAGAGACTGTGGGAAGACTGAACCAAA
>GRCh37;chr2:206640770-206641170
tcccaagggggtaagtaggaaataatgcaatcgttgagaagtgcttggcaggtgctaaggactgagtaCCACCTTAGTCCCCCAGACCCTTCCCTGTATGTCCCAAAGCATGTGTGTGTTTCTTTCTTTTTTTAAATTAGTCTTTTGATTAGTCTGCATGCTCTCAGCCTAGCAACACTCTTCTGTGTCTCTCCACCAGGGGGCACCCTCCTGCCAGGGACCGAGCCCACAGTGGACACGGTGCCCATGCAGCCCATCCCAGCCTACTGGTATTACGTAATGGCCGCCGGGGGCGCCGTGCTGGTGCTGGTCTCCGTCGCGCTGGCCCTGGTGCTCCACTACCACCGGTTCCGCTATGCGGCCAAGAAGACCGATCACTCCATCACCTACAAAACCTCCC
>GRCh37;chr2:206640770-206641170
tcccaagggggtaagtaggaaataatgcaatcgttgagaagtgcttggcaggtgctaaggactgagtaCCACCTTAGTCCCCCAGACCCTTCCCTGTATGTCCCAAAGCATGTGTGTGTTTCTTTCTTTTTTTAAATTAGTCTTTTGATTAGTCTGCATGCTCTCAGCCTAGCAACACTCTTCTGTGTCTCTCCACCAGGGGGCACCCTCCTGCCAGGGACCGAGCCCACAGTGGACACGGTGCCCATGCAGCCCATCCCAGCCTACTGGTATTACGTAATGGCCGCCGGGGGCGCCGTGCTGGTGCTGGTCTCCGTCGCGCTGGCCCTGGTGCTCCACTACCACCGGTTCCGCTATGCGGCCAAGAAGACCGATCACTCCATCACCTACAAAACCTCCC
>GRCh37;chr14:77342337-77342737
ATGGAAATGGAGCACATGTACACAGCAGCATACTCGCATTTGAATTTCAGAGATGAGGTGTGTGTGCTCCAATGTGCCCATGCCCCAAAAGAGGGGCTTGTCTGTGAGCTAAGTCCAAGCCCCTCCTGCTTTCTGACCTGTGTCTAACAACCCTGATTCAGTGCAGCCACTCCCGGCTGTACCTCTGCTTTCCCAGCAGAGGGTGCTCCAACCCCACAAGTACCCCATCTCCATAGCCTTTCCCAGCTCCCTAAGGCTCAGTTGAGATGCACAGAAGAAAATAGGACCCCACACTGGCTCAGGGAAATCAAATTCTTATTAGGTGCCCTCAGAAAAGCAGCAATGCAGCCAGCTTCAGTGACACAGATTGCACCAGGGGAGCCTGGGCCATAGCCTTCAG
>GRCh37;chr2:210842359-210842759
GTGATTGATTTATAAAGCCTTTAACTTTAACTTTTCACACATTGGAAGGGGAAGGATTCCCTTAGAGCTGGCAAACTAGGAGGTACTTTCTTTACATTATTCTAAAGGTATTCTTTGAGAGTACATTGCTTTCTTTCTTATAACTATGTATTAGCAGCAAATTACTGAGGAAGGAAAATAAATCATTATTTGCCATTAGAGGGCAGTCATTACCCACAAGTAAAATGTAATATGTGATAGGTTTTCTTTTTTGTGGGAGGGAAGGGTTATTTGCTTTCTTTTGAAAGCTTTTATTGTTCTTTGCAGACAATGTGGTAAAAACAAAAAATTGACAGGTATAATCCTGGTGAAGTTTACACATTATCATTCAAATATTCTACTTTGTAATAAAATAACCTGA
>GRCh37;chr2:211949787-211950187
ACATGTCTGTTAATAACATGATTCTGAATTTCCTTCTCTGGCTGTTTATATTCAGAACAAAATTTTCAAGTACAGCGTTAGAGGTGAGGCACCTGAGAGAAAAGGTGTCTTTAAAAGGGTGAATGGCTCCAGGATGATTTGTTCTCACCTTTTCCACCCCAAGCCATATGCCTGCCTTCATTACAAATCAATCCACCAGGTGGCGATATAAATATGTAACACTTCAAAAACAGTGACAGAATTTTTAAATATGAAACAAAGGGTTCATAATTTCTATAAAAAACACAGCACTAAGAAATTCACTAAGTATTGTGATGCTGAATTTGGACGATGATTTTAATCTGAGATCTGAGAGTTTAGGTAATTATCAGATACTTAGTTTAGTAATTTAAACTCCTAG
>GRCh37;chr2:213727855-213728255
gttcctccttgtttgctgttgtttcttgtgggtgtacatttatgtatttgcattgaatgattagttactgattccagtcttttctgtctggcttgttttgttttataattggacacattttgttagagtctttgtaatttacctgatgaattccttttcttttttccccactaggttgctgcctcttttttggcactagatggcgcctgaaagccagctttgcctgtgctctagcaaacagaacgctgcctgacctgaatcgggtgggtcccaaacagatagtatcctggctgtgtgggaagactggttcatgcgcagaggacctgtgtaaagtacttcctacagggtgatgctgctgaacaaccactctgctttggcgtctcctttggctgagctacag
>GRCh37;chr14:77379549-77379949
cattgcactccagcctgggtgacagagtgagactccatctcaaaaaccaaacaaaaaGCACACAGGCAAGCTCCTGGGTGACAGCAGTGCTGTCAGGAGTAGTGTGTGGAATCAGTTCACGCGGTGTGTCCCCGGGGTGGGGGAGTGGGGGTGTAGTCCAGGCTCAGGGCCTGGTACAGATTCCAATTTGGCCCTGAGGAGGGCAGCAGAATCTGCTTTGTGCCCACAAATCCCCAGGAGCTGACCCAGGGCTCACCCCCAGGCCCAGTCCCTTCCAGACCTTTCCGGTAGCTTCATCCAACCCTAGTGGCCAAATACCTTGACTTTATGACCTGGACTGGCTCCCCAAAGTCCTTGTCTGATAGGACATTGACTCCTTCCAAGACTCAGCTCCTTGTTT
>GRCh37;chr1:156652002-156652402
AAACAGGAGAAGGAAACCAGGTGGCAGGGGAGCAACTTTGAGAAGCTCTGTACCAAGGCACCTGGGAAGCAGGGAAAGGGAAGGGCCTCTTCTGGGCAGCCTGGCTGGGACCTGGGAGCTCTGCATCCTGGCTGGGCCCTGCCTTTCTGTCCTGCTTTTCCCCGGCCACAGGAGGGAGGCTTGGAGCTGGCACCAGTAGGTGGGAATGTCCCTTCTCACTCTATTTTCTCCTTTCCCTGCTGGAGGGATGATGGGACTGGCTTTCCTGCCCTCTCCTTCCCTTCATGTCCACAGCAGGAAAGGTGGCCTTCCCATTCTCTGTCCTGGGGGTAGAAGCTAAGGAGCAGCCCAGTGGAGTGAAAAAAACATTGAACGGGGAGCCCTGTGTCACTATGGGATA
>GRCh37;chr1:156659269-156659669
CACCAGCCCCTCGCCTGGCCAAGTGGGAGAGGGGTCTCAGGGCCCAGGCTCAGCCTGGAGGCTCAACCACTAGCAGAAGCAACTTCTGCGCGGCGCCTCCTCCCCGCAGTGTTGTGAAGTCCTGCCCCAGCCGGGTGGCATCAAGGCGAGGCTCCCGCTAGACCCCTTCGCTAGGTGTGGTGTCTCGAGAAGCCACTAGGTGGAGCCAAGACACCGAGGCTCTCCTCCCGTCCCATTTCTGAGCTTGGGGGTCAAGCTGTCTTTCTGCAGGGAGTCCAGGGTCCAGAGGGACTGACTAGGAGAGAATGTGAGCAGAAGACGTTCGGGTGAGTCAACTCGACGTTGAGGTGAGTGGATGAACGGTAGGAGAGGGAGTGAATTGGGAAGGGATGTGTTACTC
>GRCh37;chr2:218650171-218650571
TATTGCAGTGTGCCTGGGACCCTTAGAGCCCCACAGTATCTCCGGAGAAAGCCATCCCTCTGCCTCCTGTGTCCCCGGCTCAGGGACATCGCTCACCAAGGGAGCCTGATACGTGAAAGAAGTTCAAATGTTCTATCAACTGGGAAGGCCTGCGGCAGCAATGGGCACTTCCTCTGCACCACAGCCATCCGACCACAAGAGGGCGACATCCCCCTTCCAATGCCTCTACAGCCGCCATCCCTAAAACCAACAGCTCGACCCAGGACCAGAGCGGACATACGAAGGAGGTGGACCCCCTACTCCCCTTTCTAAAGGAAGGAGGGGGCCCTGCACTAGGTGATTGGCCTCATGGGCCACAGCTGGGCATCTGGCTGACTCAAGTTCTAGGCTTCTCCTTCCC
>GRCh37;chr2:218650171-218650571
TATTGCAGTGTGCCTGGGACCCTTAGAGCCCCACAGTATCTCCGGAGAAAGCCATCCCTCTGCCTCCTGTGTCCCCGGCTCAGGGACATCGCTCACCAAGGGAGCCTGATACGTGAAAGAAGTTCAAATGTTCTATCAACTGGGAAGGCCTGCGGCAGCAATGGGCACTTCCTCTGCACCACAGCCATCCGACCACAAGAGGGCGACATCCCCCTTCCAATGCCTCTACAGCCGCCATCCCTAAAACCAACAGCTCGACCCAGGACCAGAGCGGACATACGAAGGAGGTGGACCCCCTACTCCCCTTTCTAAAGGAAGGAGGGGGCCCTGCACTAGGTGATTGGCCTCATGGGCCACAGCTGGGCATCTGGCTGACTCAAGTTCTAGGCTTCTCCTTCCC
>GRCh37;chr2:218653905-218654305
AGACTGTGGGTCTCCGTCCTCACCGCTGTACTGAAGCTTTTAATAATCAGCCTGTCTCTAAGTACCTGAAGACTCTCGGCTTCCAGCTGTCTATTAATTGTGCCTCTCAGGCCCTTGGACAGTTGATTCAGCCTACTGCCCACTGTGACCGCTTCCAGGAAAGGCAATGAGTGGCTGCGGTTCCCAAGTTGGCCACTAGAGGGAGCCGTAGCCCGTGGCAGCTCTGCCTTAACTGGCGGGGGAGAAGAAAACCAAAGGGTCACAGAATCCCTGCCTGTATGGACATCCCAAAGTCCTCCCTTAGCTCTCCCCAGTCCAAGTTTAGGCCCCTCCTGTTTTCAGAAGTTCTTGAAAAGGGAGGTCCATCCTCCCCTGAGGACCACTGGCAGCAGCTCCTGCC
>GRCh37;chr1:156658765-156659165
AACTATTTCAAAATaaataaaacctagagtggggccatcttaagtgtctaaaaggctcttgggtaaaagagcttggacttttcttatatggttccaggaggcagaaccaggtctgaagggtggaagctacaggcaccaatttcagcccaaacgagccagtcacaatacttgtctctgtcctggaacgaactgccaccagagggagtgaggaccctgttcctgggtgttcaaacacagaccagataaccactcttgggggatTCATTTTGAGATCTGTTCTAGAGGACTGGTGGCTTCTTGAATCCCAGGAACTCTAACAAGCTGGGAATGAACAGCAGTCCATCTTGATCCCTGGGTTCCCCTTCTGTCCTCTCTGGGGAGCTTCAGTTTCTGCCCTTAA
>GRCh37;chr2:218653905-218654305
AGACTGTGGGTCTCCGTCCTCACCGCTGTACTGAAGCTTTTAATAATCAGCCTGTCTCTAAGTACCTGAAGACTCTCGGCTTCCAGCTGTCTATTAATTGTGCCTCTCAGGCCCTTGGACAGTTGATTCAGCCTACTGCCCACTGTGACCGCTTCCAGGAAAGGCAATGAGTGGCTGCGGTTCCCAAGTTGGCCACTAGAGGGAGCCGTAGCCCGTGGCAGCTCTGCCTTAACTGGCGGGGGAGAAGAAAACCAAAGGGTCACAGAATCCCTGCCTGTATGGACATCCCAAAGTCCTCCCTTAGCTCTCCCCAGTCCAAGTTTAGGCCCCTCCTGTTTTCAGAAGTTCTTGAAAAGGGAGGTCCATCCTCCCCTGAGGACCACTGGCAGCAGCTCCTGCC
>GRCh37;chr1:109655258-109655658
TATCTAATGTAGGCTGCTGGAAAGGGTCCCGGGTGGGAGGCATGGCTAAATGCCTAACTCTTTTAAGAGGGATGGGAGGCCCGCTCAGCCGCAGCACAGCCTCACTGGCATAAGATCCCGGGTCCCAATTGTTTGGAGCGCTGGTTTCGGTTGCCAGGCAACTGCCCAGCCATCTATGACAGAGGAATTCCCTCAGAGGAGGGCGCCACCTGGCGGCTGACCACGGGAGGCCCCTGGGGAGGAAGCTCCGGGGACTGCAGAGGGAACGTTCCGCTGAGCGGGCCCGAGACTTGGAATTGCACTCCTGAGCCTCGGCGGAAAAGTGCTGGCTGCTCACCATCAGGACTTCTGCAAAAGACTTCAGTTGAGGAAAGAAGTCCTGAAAGATGACCCAGAAATT
>GRCh37;chr2:218797382-218797782
tgagaaacaatagaggGAGAGGAAGGAGCTGATTTTTAAGATCCCATCTATTGTCAAAGTCAAAGAAAGCATGGGACACTGTACAATGTGAGAACTTTCCATCAAAAAAATCCACCGTTTTTCCTGAGCTCTGAATTCTTCCATGCataagcttcagttatctgaaaattcactcatgtggaaaactcCTGGCCCCTAGATGGCAGCGACAGGAGGCAGTGCAATTATTCTGCACAATTAGCGCGCATCGGGGACTGGTGTTCTGGAACCCCATCTGCTCTGATGGACGAGGCTGCACCAGGAGCCCCCGCAAGCAGAAAGTCCCGAGGGCAGGACAGCCCAGCTCTCTGTTGCTCCTTGAAATCCATCTGGGGCCGAGTGGCGGGAAGCCCCCTCTCAT
>GRCh37;chr2:219165983-219166383
atctaTAGCGCTGGTCATTGACTTAAGGGGGAATTCTGGGGGTCAGGGTCTAGATCGTAATTCATCTTGGCCAGATGCCTAGCCCAGGGCCTGCACTCAGTACTTTCTGCTGCGTTCCATTTACTTTTAACAAGTCAAAAACTGACATCTAGGAAGCGGTTGGAACAAGCCACAATCAGTTCCCAGACATGACCACTAGGGGGCAGAGTCTGACTAGCACTGTTTGGCTAGAAAAAGGGAGCCTTggccgacgcaatggctcacacctgtaattctgcattttagccaggcccaggcagaagcatggcttgagcccaggagttcgaaaccagcctgtgcaacatagtgagacccatctctttaaaaaaattaaaacattagctgggcatggttgtgcgtg
>GRCh37;chr2:219523279-219523679
aaaaaCCAAGATCCTGCAATCTGATAGTCCCTATTTCCAGAATCCCATGGACTCAAAACAACAGATCACAGGGATTCACAAGGTGGCTGGAAAGTGCACTCCCGTGGTCAGAGGGATTCTCTGGAAACTGCAGCCTCCACTTACTGAATATTATCGCTGTTCTGGGGAATCTTCAAGCTTGACCATACATGGCCTCCGGGGGGAGCCAAGGAGGACGCTGAGCCGTCAAGATTAAGAACCTTCACCTGCGGGAGGGCAGGGTGAGGTAGGAGACAGGTGGGCACCAGAGAAGAAATACGCTTATCTTCCGGGCAGGAGGGCTGAGGAAGAGAAAGGACAGACTAAggcagagagaaggcctggagaaacaacgggccccggcctagcgacccaggttccc
>GRCh37;chr2:219592573-219592973
tcttgctttgtcatagttctctgtttgctgttatttcttgtggatatatgtgtatgtctttacactgaaggattatttattccagtcttctctgtctggcttgttattggatatgtttgtttagagattttttgtaacttaacctgttgacttatcttttttttaaatcactaggtcactacctctttttcaacactagatggcatcttggccccaggtttgtcttggctttagcgcagtgttccccaacctttttggccccagagaccagttttgtggaagacaatttttccactgactggggtgggtgggtgggggaggcgatggtttggggatgattcaagcacattaaattttttgtgcactctatttctgtaaatacattgtaatatataatgaa
>GRCh37;chr2:219621754-219622154
acttttaagtctccatttctttgtagtatgaatataatacctacagtgcagggttgcgaagatttaaaccaaatgtagtgaaagtacgtaggacaTAGAGGGCACTTTGCATGGTCACACCTTCTCCACTTGCTGTCCAAGCCCTGTGCCCTAGGTGGGAAGAGACAGGCAAGAAACGTAAAACCCTCTCCTCCAGGAGGTGGAGCTGCCATCGAGATATTTTAGAAGTGAAGATGCCAGAACAGGGTCTAGATAGCTCATGGCCCTCACCTTCACCCCAGTGCACACACAAACATCACCATTCACCCTCCTATTACATTATCACTCCTCTGGGGATTTATTCTTTGGTTAAACACTTCACAGTCAGAGCACAGAATCCCTGAGAAAGGAAGCACATTAA
>GRCh37;chr2:219717545-219717945
agagaaggagtttcgccatcctggtcagtctggcctcgaacttctggcctcagatgatccacccgccttggcctcccaaagtgctgggattacaggtgtgagccactgcgcccggccTCTAAATTTTGCATTTCTTTGGGAAATAGACTTTCAGAAAGTGTTTTCTCTTGAGGTGTGATATCCCAGGAGGTGCCAGGAGATGGCGCTGTGACCCTGTACTTAGGCTCCCTCAGAAGGCGCTGTGGATTTAGTGGTGGGGTGTGTGTGTGTGTGTGCATCAGGGGAGGGGATATCGAGAAATCCAATGGGCTTCCCTGCAGCCCCAGTTTCCCACCTGAGTTCAGAAGACCCGGTTTGGGGGATGCGGAGTCTTCATTTCCCTGCCCTGCCCTGTGGCGAA
>GRCh37;chr14:77379549-77379949
cattgcactccagcctgggtgacagagtgagactccatctcaaaaaccaaacaaaaaGCACACAGGCAAGCTCCTGGGTGACAGCAGTGCTGTCAGGAGTAGTGTGTGGAATCAGTTCACGCGGTGTGTCCCCGGGGTGGGGGAGTGGGGGTGTAGTCCAGGCTCAGGGCCTGGTACAGATTCCAATTTGGCCCTGAGGAGGGCAGCAGAATCTGCTTTGTGCCCACAAATCCCCAGGAGCTGACCCAGGGCTCACCCCCAGGCCCAGTCCCTTCCAGACCTTTCCGGTAGCTTCATCCAACCCTAGTGGCCAAATACCTTGACTTTATGACCTGGACTGGCTCCCCAAAGTCCTTGTCTGATAGGACATTGACTCCTTCCAAGACTCAGCTCCTTGTTT
>GRCh37;chr2:219741321-219741721
AAAGGAAACTCTGTTAACTTACCAAAGGAGACAGTGGAAATACATTATGGTCCACATAGAGGAGAAATGAAGCTCCCTGAGGGCAAGGTTTATATTCACAGATCTGCCTTCCCCAAAGCTCTGCTCTTATCTTCAAACAAACAAAAAAACCAAACAAGCCCAAAACCCAAACTCCTGCACTTCTCTCAGAGACCACCAGAGGGCATGCGGAGCCCAGCTTCTCTATTAACAGGGAGCGACAGACAGGACCTGCAGGACATCTGGGAAACTCAGAGAGTGGTGGGCAGGAGAGGATAGGACTGAAAGGAAGCAAGGAGACCTACAGACAGCTTGGGTCAAGCTTCTAGGGTTCCAGACTGTCTGGGACGTCTGGGCTGGCCCAGACCTAGGGCTGGGATGC
>GRCh37;chr2:219922692-219923092
GTGGAGGTCCCCTCTCTCCTGTGCTGTCTTCAGCTCCGGGTATCCATCCCTCCACAGACAGGACTACACCTTTCAGCGCCCGGTCCCTCTGTGCCTCCAAGGCAGGAGGGCCAGCCAGCGGCCGGGAGGGAGGAGTGGCAGCAGAGCCGACTGCCTGCGGCCGGCCTGCGAGGCGTGCAAGGCCCGAGGTGCCCAGTAGGTGTCACCGCAGCCTCAGGGCTGAGGCCTGGGGACGACAGGCTCTGGAGGCGCGGCAGGTGCAGAGCGTCTCGGTAGCTTCAGGGGGTGTGTTGGAGGGGAATCGCCGGCCTGCCTGGATCCCTCGAGCACCACCGAGGATTCCCGCCGGGACCCTCTTATAATCTTAAACCGGCCCACAACCCCGCCAGAGATGACAGGG
>GRCh37;chr2:219922692-219923092
GTGGAGGTCCCCTCTCTCCTGTGCTGTCTTCAGCTCCGGGTATCCATCCCTCCACAGACAGGACTACACCTTTCAGCGCCCGGTCCCTCTGTGCCTCCAAGGCAGGAGGGCCAGCCAGCGGCCGGGAGGGAGGAGTGGCAGCAGAGCCGACTGCCTGCGGCCGGCCTGCGAGGCGTGCAAGGCCCGAGGTGCCCAGTAGGTGTCACCGCAGCCTCAGGGCTGAGGCCTGGGGACGACAGGCTCTGGAGGCGCGGCAGGTGCAGAGCGTCTCGGTAGCTTCAGGGGGTGTGTTGGAGGGGAATCGCCGGCCTGCCTGGATCCCTCGAGCACCACCGAGGATTCCCGCCGGGACCCTCTTATAATCTTAAACCGGCCCACAACCCCGCCAGAGATGACAGGG
>GRCh37;chr2:220024772-220025172
GCTTCTACACTTCATCCTTTTCTTTTTTCCTTCAAGGCTGCCTCTAACATTCACATTAACGAGATTCACGGGTTTATTTCTCTTGAGTGGAGGGGCGCTGAGCGGCATCCCGGCGGAGGGGTCCCTTGAGAACCTTTATCTGCACCGAGTCCGCTCCTCAGCAGTGACCCCTCTGGGCAGTTCCTCCGACGCCCTGCAGAGGGCAGTAGAGGCCCAGAGAGCATCCCGGCTGGGCCCCGCCCGGTCCCCCTGGGACAGCGCGAACCCTAGGTCCCACCACAACCATAGCCCCACCCCAGGAGCCGCCAGGCGTCCCGCTTCCACCCGCCCCAGCTATAACAGCCTTCGCTGTCCGCCTTCCCATTTCTACAGCACTGGCTGCACTGGGGCGCGGCTTCAA
>GRCh37;chr2:220142376-220142776
ATCAATGCAAGGGCCAGCAAACAAGGGTCAGCAATCAGACAGGCACCTAGGGAAGCTGGGCAGCCAGTACCACAGTCAAGGTTGGGCACAGGACAGCCTGTGTAGGAGACTCCTGTCCCCTCCACCCTCCGCAGTGATCCTCCTACTCTCGTCCCTCACCTGCGGCAGTAGcgctgacacttcctcctccagacactagaggccgctgttggccccatcgcctccaccgccgccgcagaaatgaattcctaaaccagccttgctattccgtgacttgctccagattcaaagtcccagttggagcatccgattggcggagctcatgtcttctgcctgcaaccccagagccgagtcagggagagcaagcattggggctttgtggcaaatggtggcctgcttt
>GRCh37;chr2:220267634-220268034
GCTCTGCCTTTTAGTCTCTTATCCTACTTTTTAGAAGCCCTTTAAGGTCTTTGTTAAAGGAAATCTAATGTGAAGAATTCCAGGAGAACTGGATAAGCCTGACTATGGGTGGGCGTGACTGAATTACTTCCCGGGCTGGCTAAGGAAGGCCTCCCCCGAAGTGCATCGGAAGCCTGCAGCTTCTCCTTATGGCCACTGGAGGGCACTTGGACCATGAAATACCAGATCGTCTCGGCGTCCCAGGTCTTTGGAAATGTGTGATTCAATTCAGCAAACGTTTCAAAATCATCACTATAAAGATAGCGCTTTTGtgttgaacatccaatatggcgctaaacaccttatatatatgtgtgcgtgtatatatgaacttgcttaatattaactacaattgttgtga
>GRCh37;chr2:220324108-220324508
TTCTGGTATGGAGCCTCAGGAATCCTCGATCAGCTTCCTTGGTCACTCACTTTTGGAGGTATGGAGGGGCAGAGGCTACTGCCTTGTCTGGAAGAGGCCTGGGCTGCTCTGACAGTCTGTCTCTCCAAGGGGCTTGAGGATGGGGGTCTGCTTCATGGCTAGATGCCCTCCAGCATGCTGTTCCCCTGGGCACCACCAGGGGTCTCTGAGGCTCCCTGCAAACCTTGACCATCTGGCCTTCAGCTCTGCTTCCGTTCCCAGTCCCTGGGCCCGTGAGCCTCCTCAGTACTGTCCAGCCTGGAGGTGACCCTGGGGCAGGACTCCAGGCTCCATAGAGGGGTAGGACCGCCCACCTGCGGAGCCATGCCTGTGATCTCAGCATCAAATGCCTTAAGCACCA
>GRCh37;chr14:77379549-77379949
cattgcactccagcctgggtgacagagtgagactccatctcaaaaaccaaacaaaaaGCACACAGGCAAGCTCCTGGGTGACAGCAGTGCTGTCAGGAGTAGTGTGTGGAATCAGTTCACGCGGTGTGTCCCCGGGGTGGGGGAGTGGGGGTGTAGTCCAGGCTCAGGGCCTGGTACAGATTCCAATTTGGCCCTGAGGAGGGCAGCAGAATCTGCTTTGTGCCCACAAATCCCCAGGAGCTGACCCAGGGCTCACCCCCAGGCCCAGTCCCTTCCAGACCTTTCCGGTAGCTTCATCCAACCCTAGTGGCCAAATACCTTGACTTTATGACCTGGACTGGCTCCCCAAAGTCCTTGTCTGATAGGACATTGACTCCTTCCAAGACTCAGCTCCTTGTTT
>GRCh37;chr2:220324108-220324508
TTCTGGTATGGAGCCTCAGGAATCCTCGATCAGCTTCCTTGGTCACTCACTTTTGGAGGTATGGAGGGGCAGAGGCTACTGCCTTGTCTGGAAGAGGCCTGGGCTGCTCTGACAGTCTGTCTCTCCAAGGGGCTTGAGGATGGGGGTCTGCTTCATGGCTAGATGCCCTCCAGCATGCTGTTCCCCTGGGCACCACCAGGGGTCTCTGAGGCTCCCTGCAAACCTTGACCATCTGGCCTTCAGCTCTGCTTCCGTTCCCAGTCCCTGGGCCCGTGAGCCTCCTCAGTACTGTCCAGCCTGGAGGTGACCCTGGGGCAGGACTCCAGGCTCCATAGAGGGGTAGGACCGCCCACCTGCGGAGCCATGCCTGTGATCTCAGCATCAAATGCCTTAAGCACCA
>GRCh37;chr2:220340965-220341365
TTCATCTTGCCATCTCCCAGATGCTATTAATAGAAGCCCCTCTAAACATTTTTCAAAGATTCAGTGAAAAAACTTCAAGGTAGAGGCAATGCCATCCATGAGCTTAATTCAgggtcacaggctgagccacctgcaggggccaagttcaggtagtcagaagccagcgggtggccctgtgaagaagggcggccacccacagggggcagcattgggccactcctctcccgcggattcatgcagcgaggggagcgactcaggatggccagtcctgatttttcaagagaggcaggaaatccagatttcttttgtgtgtgaaaatctcctaatttcaaagctgccaaattaatacagaaGGTCAAACAAAGCAAGCCTGCACCTTGTGCCAGGTTTCCTCAGATTT
>GRCh37;chr2:220406477-220406877
GCACCCCAAAGCCTCCGTGGCAGTAGCGGCCGGGGGTGGGCTCTCCGCCGATGAAGTCCTGGGGCCGGCCCAGGTACAGGTGGGCGGCGGAGGCCAGGCTGAGGTGGCCAGTTAGGCGTGCCAGGCCGTGCGCCTCGGTGTAGGTGGTGTCAGGCACCAGGAAGAACCAGTCAAAGTCGTCGCCGTGCTGCTCCAGCAGGTGGCGCAGCGCCAGGTGCAGGTGTCCAATGGGTCGCTCCTCGCCTAGCGTCACCACTGCCATGCCAGGTGGGGCCCGGCGGCCCCGTGCGCCCGTCAGGAACACCACACGCTCCAGCCGGTGCCCCAGCGTGCGGTTCACGGCCACGCCCAGCGTGGGCAGCGTGGTCTGAGAGGTCAGCACCGCCACCAGCAGCCTCTG
>GRCh37;chr2:220601904-220602304
CATTTTCTTGGGGTCCCTGGGGAAGTGGGGCTCATTGGTTTTACAATGGTTAGTGAAGATCTTTTCTAAATAAAATTCCCTTCCTTCCCTTTGTTTTCTTTATTCTGTAAACTAAAGTTCTTGTGGACATGTTGGAAGTTTAAGACTGCGGTGGATTTGGGGTATTCTCTGTGGCTGCTGCTCTTCCCTTGGACTGCAGATGGCACAATCACAGTGTGCAGGGGATAAGGTAGTGCATCCCAAAGAACAGAAATGTGCTTCTCCCTTCCAGGAAGTGGGACAGCTGGATGACCATGACATTGGACCTCCAGTAGTGCTCGTGAAGCGATGCATCTTGGAAAGGAGGATCTGCCTGCGTTCCTGACATCACCCTTGGGATTTCTCCTCTGCTCTCCAGGCC
>GRCh37;chr2:223555264-223555664
tactccgtctcaaaaaagaaagaaagaaaaaaaagaaTTGTTCATGGTCCTCTAGACTTTTATTACGTCCTATTAATCTCTCAAGTCACTACTGTCATTATATACCTGGTAGCATATCACTAAGCACCCAGGTACCAGAATTCACCGCTGAGTTTTCAGGTTGTTTTCAAAGTCCAGCCTGGTCCCGAGGGCACACTAGAGGGCGCACTAAACCCTCCAAGCTACCGGAAGATCCGGCATCTGGCCTGCAGAGGGTGCACTATCCCCCTCTTAACCACCGAAAGTGGGGTTGGGGGGGAATTACTTCTCTTCCTTGTTTTGTATACATTGTGTTAGAGTTTTATAAAAGGAAGACAATTACAGAGAAAAATGTTTAAATTTCACAAAAGCACAGAAACAT
>GRCh37;chr1:156808666-156809066
GCTGCCCTGCAGGCGTGTGCAAATGCAGGCATGCCTGTGTGCTCTGTGTGAGTGTGCAGGTCTCAGAGCCAGGGCTTGCGTGGAGTCTCTCTACCCTTTCACCCTCCTGGAGGCCTCTCAGAGACCCAGCAACAGAAGGCAGGGAAGCCCAAACTCCCCAACTTTTTCCCTTAGCTGCGGTTCTGCTGGTAACCATTAGGGGTCACTGTTGCTTCAGTCACCAATGCAGGGCAGGGGAGGGGTGGGGCTCCACACAGGTGGTCCTTGCTGCCCACCCTGGCCCTGTGGGGATAACAGGGTAGTTGTTGTCATAGAGACGGCCTCACGCAGACTCGTGCCCACTCCACTCTGGTGTGAGGGAGCTGTGGTTTGCAGGACAACTGCTGGCGGGCGTGAGCAA
>GRCh37;chr2:223846686-223847086
AAGAGAATTTCCCATATTAAATAAAATTAAAAGCTTGGATTAAAGGAAGCAACACTATCAGCTAGTTTCTTCCATTGGTTGCATCATCGACATCTTTGAACCCCAGGATTTAAGATGGAGCAACTTCCAAAAACTCTTGTCCTTTCAAGCCATTTCTGCGGTGACACTGAGGCTACTGGGGAATCTGTTTGGCCAGTGGAGGGCACTTCAGCCTCTTGCTCTGGGTGTAATCACTTTGCTTTTCACACATGACCTGGCAGAGCTGATGCAACTCTAGTGCCTCACACAAACATTTCCATTTGCAACCTACTGGATTGTGTCATTCATCTCTTTTTGCTCTTGCATTTCCTTCTAATATTGAAGGTAGACTTGCTGGCTTGGAAACCTGACATCTGTGCTT
>GRCh37;chr2:224853911-224854311
TACTTTATGGGGCATAAATCAGAAGGGTTTTCTTCTCTTCTAGTTTTCACTCTCTTTTTGTTATCAAGCAAATATTCTCAGAGCTCTTAATGATATCTTGGGGAAAACAGTCAAGAAGGCAGATAAACTGAATGACAATGTTTTGGCAAAGTGACCCAGAATAGTGAGGCGTGGCTGAGGCCCAGGAAGCATCCGACAGGTGGCACCCTGGGCCCTGTGAGTTTGGACACAGCAGCTCGAGCTGGGCCACTCCTGCAGGTCAGAGTGAGGAAACAGGCAGAAAATGACGGACAGTCTGTGGAAATGGAAACAATCAGCCACTTGGGGACACCACAAATGGCGGTACTTTCTTCACAGCCCTGTCAAGACAATCCTTCCCTATCTTATCATGATAAGCTGG
>GRCh37;chr2:224858331-224858731
GTGAGAGTAAAACCAACAGCTTTTGAAGAAGCAAGAATATCTAATTCAGGGGTGAGAGTATTAAGTCCTTTTAAATGAAACTCAAGAGGATTCTGATGTACAGTAAACAAGTGTTTACATAAATCATGATAAATAAACACTGAAGTTTCCCACAGCGTGCTGCTAAGACAGTTCCATCACCACTCACTACTTCCACAAGGGGGCACTAACGCCACCTTAAGTCAGGACAAAGAAGGAAAATATCTAAGCCATAAACAGACATCATTCAACTCAACACAAAGCTGGCTGCAAACAGACTGTCCTGTGGGAGCGAAGTTAGAACTTTATGCCATCCCACTAGCAAGCTCATAATTGACTTCCTAATAGTGAATGTTGTTTCTTGCCTCTGCTGGGAACATTa
>GRCh37;chr2:227994506-227994906
AATTCTAAACATATACTCATGGATTACATGATCAATTAAAACTTCCACAATTAAAATGAACAAATAAATATTCTTTTAAATATATTCATCCTTTTTATGAGTCTCATTATTCTTAATCCATTATTATTATCATTCCTTTCTTTTCTAATGCTTCCCTCCTTTTTAAGGCTTGATTGTAATTCAACCAGTCAGCCACTGGGTGACACTACAACATCACTCACGAATCCTTTGGCAGTGCCTCCAGGAGCCTCCCCTATTGCAGGAAAAAGGCCCGTTAGGTGCCAGGAAGAGTTATCAAAATAAATAACAAAAGGTGTTATCAACAGTAGACAATCCAGAGACTGGACTTCAGTGGCAGAGTGTTTTCTTGTACCTTAAAGTAACCGCACTTGTTCACAAT
>GRCh37;chr2:228522954-228523354
ggacttgtggggaaggtgtgaaaccaaaattttttatttctaacaaattcccaggtgttgctgctgctgctgctggttgtggacctcaccttgagaaccactgCGTAGCTCACAGCCGTCCTGGCCAGCTCTCAGGCTGAAAGTTTGAGAGAGATTTCTGTAGTCATTTTAGCTGTAATTCCCCCGAGGGTTACACTAGAGGGCAGTGTGATTACAGCTACTGCGATGGACAGCAGGTTGACTTCACACTGAATCCAGACCGAGGTTTTATATTTTGTTTCCAGATGTTTCATGTAGGCATTTGTAGGTAGAAAAGGTTCTGCTGCTAAAAAGAAGTTAAAAGTTTGCTCTCTCTCCTGTCtttttattttatttacttatttttttgagacggagtttc
>GRCh37;chr2:228638968-228639368
ctgctgagtgtctgaacccctacacaccaagagaggtttgtcactccggccggtccggagcagctcgccctccaggcatttgtttactatacaattaacaacagaagctctgagtcttgtggataattaacatggttaagagagtagttctacaaatgattaaagctcaggtaccgcgttttaaagtaaataccattagggggcagtatttctggtccacctccccgcgagagggccatctggctcaacagttggttaacggaggtagggtaaacagacttattggggaagcctctactgtccctagtattctaattctctaaggtaagaactggctgccttcagcctcttcaattattacaagctatgtaacctttcggccttccaaagaggtttgtga
>GRCh37;chr2:229997865-229998265
CTACTTCAGGAGCTGGATGGTATGCAATTGTTCACAGCTGTTTCTAATTACACCTTGATCCGATAATAACTAAATATTGTTTAAAGTTCTGGCAGTGACTACTTAAGGAGATGTGCAAGATCAATAAAGGAAAGTAACACTTCCAGGCATAAGCCTGCATAAATTAGAACCTGTAGAAAACACAAACACAATTCAGTAGGTGGCACTATTCCCTCAGCCAGAACTCTCTTCATTCCCTGTGACTTGAGTAGTCCTCCTACGGCAATCACCTTTACCAATTTCTTCCACGGAATTCTGTGACCTAAATTAGTATCAACAGACTAACCTCAAATTTATTGCCTGGCTTCTTCCCTTTGAGATACACAACCCAGATGAAAACTATGTGAATTGCAGATGTAAG
>GRCh37;chr1:156862039-156862439
gtaaaaggacataatgatgaaaccaatctcgagtgaaggattcaatgaggcaatacgcctgaagggctgaccacggcgAAAGCTAATGTTCATTGCTATCAGGCGGGGAAAGCTAATGTTCATTGCTATCAGGCGGGGAAGGGCTCCCAGGTCTGGTCCCCCGGCTGTGGGGCTCTGGGAAGCGGATGCTAGCCGCGAGGTGGCGCTCGCACCGGACTCGGTGGGCTCAGGAGTTGCTTACGCGCTGGTGGGTGTGGGCCGGAGGCGGGGCGGGCAGAGGCGGAGAATGCTTCCCAGGGTCACACCCTCCCGCGGTGTGActtttttcttttcttttttttttctttcttttttttaagatagggtctcgctctgtcgcccaggctggagtggagtggca
>GRCh37;chr14:77379915-77380315
ACATTGACTCCTTCCAAGACTCAGCTCCTTGTTTCCAGCAGTCCCCAGTACCTGGGACTCTGGGCTCAGAGGGAAATGGTGGGTTTTAGCCCCCTGGGGGGATGGACTGAGATTGAGTGAGGCTCAGAGGTTAGAACCGAGGGCTCAGCCAGTGTGGGGCTTCTGGGGTCTCCTTGTGATGGCACTCGTGATCCACCAGGTGTCGCTGCGCAGCCAGTGGGATGAGGGGTGGTGGCAGGAGGACCTTCTCCAGCACCCACCCTAGGGACTGGGGAAGTAAAGGCGGGAGGCTGGGGTGGAGCAGAGCAGTGGTCCTATCCCCCTAGCCTCAAGGCCAGCAGAAGCACCCCCGAGAAGGTGCATGTCCTGGTCTATAAGCCTGAGGACAGAGGCGGCCTCC
>GRCh37;chr2:230207107-230207507
TCTCTCTGTGCAGCAAAGGCAAGATGAGAGAGCAATGGCTCCCAGCCCTTTTTAGTTAATGAATAGCTTAGAAACGAACCCATGTCCAGTGCAAAGCTCAAGAGAAGCCAAGGGAAGCAGAATCTGGAGGCAAACCTGACTGGCAGATCCCACACCAAATCCTCAGGTCCTCCTCGGTCAGCCAGCTCCCAGCCACTGGAGGGCGCCCCGAAAGTCTGAAAGAGGCAAACCCAGGTAAGCAGCCTTGTTTCCCCTGATTTCCCAGAGGAATCTGAAATTAGTTATTTCAGTCTGAGAGCATTTTGCACAGAAAGATCTATTCTTAATACAAATAAATGTACAATTAATAGATAAGTTCTGGCATCCTCTAGGAGCTAGATTTGGGTTATTTTCAGTCACA
>GRCh37;chr1:156880012-156880412
CTGTCTCCCACAGGTGCCCGCTGCCACCTGTCCTGCCCTGAGGGCTTATGGGGAGTCAACTGTAGCAACACCTGCACCTGCAAGAATGGGGGCACCTGTCTCCCTGAGAATGGCAACTGCGTGTGTGCACCCGGATTCCGGGGCCCCTCCTGCCAGAGATGTGAGGCTCCCTACTGCCCCTTCCACCTGCCACCAGCAGGGGGCAGTGTAGTGTCAGCTGCCAGAGCACCCCTCCCCCCGCGCCCGCCGCCCACCTCTCCCACCTTACCCCCGGTCTCTTCCTCTGACCCGTCTTCAGACTAGTTACTGCAGTGGGAAGGTGGGAGGGAGACGGTGGGGTAAGGGCTGATTGAGGATTGGCCTCTGCCCCCAATCACCATGTACCCCTTTCCCCCAGCCT
>GRCh37;chr2:232789924-232790324
gaccttgccaaagttccccgatcacgttatccttcgctttctttgtctgtaaagtgggataataaAGGGGGCGGCTGGCAAACGCCTAGCACAACTTGAGCAAAGGCGGCTCGCGCGCCTCCGAAGGCCGGCTGGGCGGCGGGCGGTCCCGGGCCGGGCTGGGGCTGGGCGTCGGGTGGGCCGTACTCACCGCCGCCAGGGGGCGCCGCACTAACATCCCAGGCCGCTCATGGAGCCGATTCGGTCCAGCTTGAGGCCGAAGCAGCCCTTGGACAAGCCCTTCTTGTTGGCTCCTTTGTATTTGCGCGCGTTGGGGTGCTCTTGCAGAAGGCGAGCCCACGCTGCCCGCGACTTGGTGTCCACGCGCAGGTCCCGGAGCAGTCGCGACCGGTCGCCCTTG
>GRCh37;chr1:157059907-157060307
ATAGTCCATGATTTGCTAAGGGGGTTTGAAATGGGAAGGTTCTCACAAAATGCTTTTATTCTGCAACTCTCTTCCTCCTCTCAGAGGATTCCAAGGTGGGCATCACCCCTTCACCTCAGAGTCGGCTGTGGGCTCTGCACCCAGCCTAGGCCGGGGCTCTGAGCTCCTCTCGACCGCCGGTACTGACTCTGGCCACCAGAGGGCACTCTTGCCTTGTGGAGACCAACAGTCTTCTGAGTCCGAGGAACCTGGTTCCCATCTTTGCCAGAACATCTGGATTTGCTGAAGCCTTTCTCTACTTAagtggttctccactgggagcagtttctcccctctccccaggagacatttaccaatgtctggagacagtctggttgtcctaaccgggtgggggagggtg
>GRCh37;chr2:233470801-233471201
GCTTGCCTTTCTCCGTACTGTCCCTGTGAAGGCCAAGATCTGTAACGCTGACAGtccccagacatacgatgggagagttgcagtaagtgctctttaaatcccctttcacccttgagagtctacgattttCGACGTTTTCCAGGCGATTTTTACTCTGGTCCAGAATAGGTGCGCGGTAATTCCTGGCTTTCGCCACCGGAGGGCACTCCCGGCCCTCGCTTCCCTGCCCCGCGCACGGTCTGCGATCGGCTGGGCTTTTAAGCCTTCTCCGCGCCGGCTGGTCTCCCAGAGAATCTAAACTCGAAACTCTTGAGAGACACCCCAGCCTGCAGCAATCCCAGGGTGTGCTGAAGTCCCCATCGTCCTCCCCTGGAATGTCAGTGAATGAGGAAGGTTTCTT
>GRCh37;chr2:234312877-234313277
attgtgtagatgtgtcatcactgatcagttaaactttatttgctcactcttgcagcattaggaactgagaatgtttcagtttttcctgttggagataatgctagaatgtgcattTCAGATCACAGGAGGGACATTTAGGGAGGTGAGTTTGTTCTCCCCTGCAGAGCAGCTTCCATGCTGAGCCCTGTTTGCCCAGGAGAGGGTGCAGTTTGCCCTTCAGGAGCTGCTTTGGTTTGGTCTTGGGTTCCTTTTTGTTACCTGCCCTGAGAGTTGAGAAGACAAAACTTCCTCCTGCTTTGGGTGATTCTAGTTTGGTTCTGGTTTACAGCTTTATTTTTGAGTATTTCTGTATTTCAGCTTCTATTTACTTTACACCATTTTAGATAGATCATCATTTGAA
>GRCh37;chr2:235044289-235044689
CACACCTAGAGTTTTTAAAAAATGCAACAGAGTCCGGTATCAAACTCTAAACAGAAACTGGATCGGGGATTCTTTAGAAGGGATTCCTAAAATGGGTGGCCCCAAGCCTAAACGACTTCAGTGGAATCTTCCAGTCTTGCATTCACCGTTACCAGCTGTTTGTAATGGGAGAGATTCAGTGACTCTTATCGGGCACTAGATGGCGATCAGGCATCAATAAGGCCCAACAACCGCCTCGGACCTGGGACCTGGGATTGGCTCCTCCAACCCTGGCCGCCACCCTGGGAAGTGGCCATTGTCATCTTGATTGTCTGTGGGAGACCAGTGAGGCTGGCGGTGGGGATTAGAACTTCACCCAAGGATCACACCCTCCTTCAACCCTTCCTGTGCAGCAGGTTTT
>GRCh37;chr2:238330159-238330559
TCTCAACTCCTTCATTCCttcacttactcaacaaatgtgcactgaggggctattgtgtggggaagccctgccctaggaagtggaggtgacgccaaaatgaagcaggcGTGGACCTCGAGGATCTCATTGCAGACCCGCGGAGAACCGGAGCTAAGGGGCCGGCCGAGACGGGCCGGGAGGATGCTGGAGACGCCAGAAGAGGGCGCCCTCACTTCCACCTGGCAGGAAGCCCTGAGGAACGTGTAAACTGGAAATCCGATCTGCAGTGATAACAGATCgctcaggaactggaggctcccgttattttccaagactgagctgaggctgaaagcacagggatgagttgggagtttcagtagggaggacttaggcccctaggtccccaccccacgctgacctc
>GRCh37;chr2:238380094-238380494
AAGCTGATCGAGATAGAAACAGGGAGGGCTCCAGAGCAGAGCCGGGTAGATGGACACGTTCAAAACAGGGACAGTCCCCCTGCTGCAAAGCTGGTGTGCAGGCCTGGCCCTGGATGGCTCTTGTCTTGAGTGTGTGTGTTTGTGATTCTGGGTCCCTCAGCTTGCAGGGTCGGCCCCAGTAACCTGCTCTGGCCAGTAGAGGGAATCAGAGGGCCGAGGGACCAAGCCGGTAGCACAAGCAGTCCCCACCCTAGCTGGCTTGGGGAGACCTGCCTTTTAAGGCCTCCTGGGTGAACGTCCCCAGGCTCAGAAGGAAGCAGCTCCCAGGAGCCCAGTGAAGCAGCTGGAGCCACAGAGGCCTGCAGGGTCATCGGCTCCTGAAACATTGGCCCTTTGGGAC
>GRCh37;chr2:238421374-238421774
TAACACCGGGAAAAGCCATGCTGTCAAGCATCTCAGAATCTCAACCCCAGAGGCAGTCTTTAGGGACTGGGGTGGGCTCAGGAAGCTGTATTATTTCAAAGGACGCAGTGTTTCCACAGCTCAGCCCAGAGCTGCTGGAGTTCACACGGCCCACCAGAACCTGCTGACTTCAAAATCATCACCACCAAGGGGCCAGGAGGTGGCGCTGTGGGGCAACAGAAAACAGAAAACAGCTGCTCCTTGAACTTGGATTCCCAGCAGCTCCCCCAAGCGCCCACAGGGGCTGCATTCCTCCCTGCTGGACACCTGTAACTACAACATTAAAACAGGGCGCAAGCAAGGAACACAAACACTGGGAAAGCTGTGCCTTTAAAAAAAAAAAAAAAAAGGAGGGTAAAAA
>GRCh37;chr2:238581675-238582075
CTTTCTCTCACTTTGTGAGACAGTGAAGGAGGGACCTTCTCTTCAGGTGAAATGAAACCCCCACACGGATTAGCCTAACTTCTTCAGCTAAGGGCTGGGCCTTCTTTTATTACAAATACCGTTGCATCTTTATACACTGTTTCAGTGAAAAAAAAATAAACATGGCAATTCCCTTTCCAAGGCTCTAAGTCACCACCAGGCGGCATAACAGACCTCTGTGTCCCTGGTCTGTAGGAGATGGGACAATGCGGGGACAGCGCTGGGAGGGCCCGCAGGCAGCAGGATGCCAGGGCCTCGCCAGGAAGCCATGGTAGGCGCCCGGGGGGAGTCTGGACGTCACCCCATTCTCAAGGTGAAGCCTCGCCAGGGTCTCGCCAAGAGAGCTGAGGGGTCAGATTCA
>GRCh37;chr2:238766954-238767354
CTAGGGTTCAAGAACAAGGGCTAATCAAGTCAAGAGAATGTGTGCCCTCCCCCACCATCTCACCCCTCACTCTCAGAACACTTGGGGCCCCTGCACAGGTGGTAGGCATGCTGGCCCTGAGTGCCCTCCCAGCCTGTGTTAGAAGAACCAGTGGATGACCTCGCTGTCAGCTGTCTCCCCTTCTCTGAGCTTACTGCAGGTGGCAGCAGCCTCTCAGCCACAGACTGTTCCCTTTCCTAGGAGAAAACGATGGTCACTCAGCAATGCTGTGCGCTTGCAGCTTCCACCACAAAAGAGACAGCTGTGGCCGCAGCACCAGGGTGGTGATTCTTCCCCCTCCAAGGGCAGTGGTGCATTCCTTAGCACAAGTATAAATTTACTGTTGCTAAGAGTTCTCGGA
>GRCh37;chr2:239279390-239279790
GCATGTCATCAACTGTTGAAGAGATGAATTTCATCGCCAGTTGAACAGAAGTTAGAAGAGAAAGGGGGAAGTGGAAGGGAATGAATGATAAAATGTGGGGAAGCACTTGCCAGAGGTGAAAAACGAAGCTATGTGCATTTAGGGGAATTACGGACATTTTTCATGCTGTAGCCTCTGGTGAGCCCCATGCTAACACCAGGGGGTGCTTTAAGCCCATCACGAGGCCTCTGAGTGCTAGGGAGCGGGCATAGTTCTCTTGTAATGTGGTTTTCTGCCACAATTTGGACATTTGTCGTTTGGACAGTAATATAGATTTCTGAGTAAAATGTGATAAGAACGAAGTTTACTAGCTTTCTGATCTCAGTTAATGCGACATTGAAAGTCTGTTTTTTAGAGGTGC
>GRCh37;chr2:239421995-239422395
tctaagctgatatctcatacaacttagtctgctgtggtctgaatgtccatgtgtccccaaaattcgtatattgaaaacttaatcaccaaagtaatggtgttaggggtggagtctttgggaggtgattaggtgaatgggactagtacccctttaaaagaggccccagagagctagtcttcttcctgttttccaccacgtgggggcgcagctagaaggtgccatgtgtcaaccagaaagtgggcccctagcagacactgaacctaccagtgccttgattttggacttcccagaactgtaagaaatacatttctgttgtttttaagctacccagttgttggtattttggtctagcagcttgaacagactaagatgcacccctttaaataatacaattatgtgc
>GRCh37;chr1:157339693-157340093
ttccctcctccataaagtcgcttcaaatagctgaagagctaCAGCGTGGAACAGGCCAATATGGGAGACACCAGGGACTGGTAGGCCCTCATTTCAACACCGCATCAGAGGAATCCAGAGGCTTATCTAAGGGAGAACCTGTTTGTCATTGAAATCGTCCACCATTCAATGAAGTTGCAGTTCTTGCTTGAACCACTAGGTGTCACTGACACTATGCGTGGCAGACACTAGTGTGGGGCTGAGAATGAGTCCCCTGTTAAAAGTCAAACATGCCCTTTGAATCCCAATTTTGACTTAAATTGTTTTATTATCACATTACTCAAAGGCATACAAACAAAATCTAGACACCGTATGCTTATCTCAAAACAATAAAATTAAAAGTATAGAAATAGAAACAAAG
>GRCh37;chr2:241000385-241000785
tctcctgatgagagtatttctctgacatcacccaagacattatgggcatttcaggtttcaagattgtttcctgtcattcaatcacagaggcagtgtcaatgaatgcccaatagcaaactagttattatctctcaaatagtctatgtcatattgatgcatctgaaatattctgattcaaaatccctgagtttgccactgggtggcactcataggctttagctatgagctccTGCATGCAGTGTGAGTGGCAGATAATTCCGGAATTATGTCTGAGTGTGTCTCATTAGGGCTCAAGAACATCGATAGagctactgctttttgttcaggtccctgttcaaatgtggcctccttcaggtagTGTCatggattggagctaccaatattcccagctgtggaatat
>GRCh37;chr2:241796075-241796475
GGGTCACAGCATAGGCATGGGTGGCAGCCCTCGTGGCACACCAGACCTGGGTACAGCACCCAAACAGGTACCCCAGGACACAGCACCAGAACAGGTACCCCAGGACACGGCTTATCATCAGGAGCCACTGGGTGGCATCCGTTCTGCAGGACCCTCACCTGCCAGAACCAACTCCTGCCATTCAGGCCGTGACCTGGAGGGGGCAACTTGTGCCGGACACCCTCAAGGCACCACTGCATTACACATGCACAGGCCCCACGGCCCAGGGGTCCCGCCCTCCAGTTAAGGCAGTGGGTTTTACACCAATCCTCCCCTTTTTGGGACCCAGCTGCTGCCTGTTGAAGGACAAATGCCCTGATGGCCACCTGCAGCCTGGATGTCCCAATAGGCTGGTTTAGCC
>GRCh37;chr14:77767378-77767778
CTCAGCAACATCAGGGAGCAAAAACATTTCCACAGCAAACCCTTGGGTGCTCACCAATGAAAGACTGAGGTCTCCGAACAGGTACCAAAGGTCTGCAATGGTGTTCAGCCCCACTTGAAGGATGATAAAGAGGCCAACAAACTTGACCCCTAAAGCACCAGCAAGACTAACGCCAGTCAGGCTGAGCCAGAACCACCAGGGGGCAGAGAAGGGCCTGAAAATCAACAAGACGGAGTTCAATTTGGCAGCTGGAACCAAAGCCAAACGCAAGCGCAGCAGGGGACAGGGCAGTTCTCAGACTTGGAGCGGCTGTGCTGTGCCCTGTCTTGggggctcttagcctcaagggaccatggcgtggctccatggaggaggcggcctgtgaaacccctggaacggc
>GRCh37;chr2:241853764-241854164
GGATGTGAAAACGTTTGCAAGTGGAGAGCGTGGAGAACCCTGCGGGCCGATGCTGGCGCGCGCCTTCACTCTCGTGGACACACATCTTTCATTTTCCACTGAGCACTGGTCCGAGATGCCGTCCAAACCCCCAGCCCCAGCCTCCGTTCTACAAGAGCAGGACCTGGCAGCCCCCTGCAGCGCTCCTCGCGGCCACACGGGGGCACTGTTGGAGCTCAGGGAAGGGACCCTCCACCCTCTGGCTGGGAGCTGCCTCCATCCCACCCCTCACTCAGGAGGTTCGCCCTCCACCCCACCCTTCACTCGGGGGTCCACCCCTCAATGAGGGTGACCCAGGCTGACCGAGGAGCCTGCTGGTGGGTGGGCGGGGGTCCCGATGGACGTGCTCCCCCTCCCGCCC
>GRCh37;chr20:335092-335492
TTTGGATATGGATTTAAATGGTCTCTAAGAGCCGGGGGTAGGGGGCAGGAAAAGTGGGTTGTCTTTGCCCCTCAAAGTCCACCTACCTAGAAACCAAGCCCACGGTCTTGGCCGTGACCCTGATAATAAATGGGCTCTCTCAGAGGCGCCAGCCCCTCCCTCCCCAGCCGGAGGCGTCATCTCTCTTCTGTACCACTAGAGGGAGCTCTGATGCAGCTGGAGAGCAGCGCTCAAGGCTCTCGCCCCTCCCCTCCCTAACCCTTACCTTCAGTCTCCACCAGCCTGAAGGGCCTCCTAGGGGATCCTCAGGCGGCCCCCACCAGGGCACACCCTACTGTCCTTGTGCCTCACGCCCCCTCCTCATCCTGCACCCCTTCCATCCCACCTTCCCTTTCAATAA
>GRCh37;chr1:157847843-157848243
ATTTTACCTGGCTCAGCCTACAAATGTTTGCCAGAATTCTTTTTAGAACTTTAGATTTTGGAAATTTCTAACAGTCCTGATGGCAAATACATCAACAGATCTATCTGGCTGCTATCGTAGGAACATCTGCCTATATCATGCCTCTTGATAAGTGAGGATGGCATGTTCACAGAGCTTCTTTCTTAACGAGTGCCACCAGATGTCACTCTTCTCCATAACTAAGATCAGTGCCTAGGGTATCCTTGCCTTCTCAAATCCTGTGAAGTCCTGGATTTGTGATCAAGTCTGTGCCATCCATGGGGAACAGTGTCGGCATCACCTGGACCTTTCAGGATCTCATTTAATCTCCAATAATGTACCTCCCAGATTGATCAACCTGCAATCTTCCGGAGTGTGCTCA
>GRCh37;chr20:542334-542734
AAGAGTTATTTACTGGGGAAGGCTTCCTGTGTTGTGTGCCCTTGCAGGTGAGAAAAGGTGATGAGCCCACTCTAAAGCCAACTCTATGGCCCATGACCGTGGTCTGGGACACTTTGAGCAGAAAGCGTCCTGTTCTCCTTGGAGTCAAAGGATTGGTGACAGTGTCTGCCATGCTGTAGTTTCCACAAAATACCACCAGGTGACGACTCTGGGTCACGCTTCTAACTTGTGGGTTCTTGATTcctggagggcttttgctaaaacacagactgctcctggccccagccttccaaagcgctggattacaggtgtgagccaccacacctggccTGACAGCCATGTTTTTAGCTTTTAAAAGCAAAACTTTGGCATTAGCACTATctctgtgagaggggccgat
>GRCh37;chr20:633848-634248
CTCGCCGCCTCCCCCCGGCCTTAACTCCGGCCGGGCCATACCATTccgcgcggccgggggggggggcccgTGCCAGGGCAGCGCGCGTTTCTCCCCCGACCCCGCCGCGGTCCGGCCTCGACCCCGCGGTCCCCAGCCCGACTCCGGCTCCGCTCGCCAGGTGCCGCCAGACTCGCGCGGGGCTCAGGCTCTCCACCGGGGGGCGCCTCTCGCCTCCCCTGCGCCGCGCGGCGTCCGGGGAGTGGAAACGCCCGGGCGGGCTGACTCAGGGTGAGTTTGCAGGTCGCGGGGCGGGAGGGGCGCGGGTGACGCACCGGCCGGGCCGACTTAggccgcgggggcgggggcgggggAGAGCGCGGCGGACCTGCCCAGCCAGGGTGAGTCGGCAAAGCCCGCG
>GRCh37;chr20:796650-797050
ACATTCTAGCGGGAGAGTGTCCAGGGCAGAGATATTCCATTCCGTGTCTTTTCTCCCAGGGCTCGCACAGAGAGGGTTCACGCGGTAGTCAGTAGGTGGGCAGTGCTTGGTGAAGGCATTGATGGGTGGAGGGATTGAAGGATGAATGAATGGATTAGGGGCTGACAGTGCCGCTGCAGTTACTCAAAGGAGCCACCAGGAGGCGCAGGGAGCCCACATTCTGGAGACAAACCTTTTAAAAAAAGCATCTGGTGACTTAACGACCTTTTCACCAATGGCTTGTGTGGGGCCTTAATGCTAGGGTGAGAAAAAGGTGGGAGATGGAAGAAAGGGGAGTGGGTAAAAGGACATGTGGGAGAAGAAGGCAGAGAGAGGGCCTTCTGAGGGGGCCTCCACGCCA
>GRCh37;chr20:1294123-1294523
CGGGGCCCGAGACCGCTGTCTGCAGACACCAGGGGGCAGGGGGTCAGCCCGGCCCGTGGGGACCCTGTGCCTCAGGAGACACTGGGGTGGGGGTAGGGATGGGGAAAGGAGGATGGAGCCGTCCCCGGGTCCCCCCACGTCCCCAGTCCACGCTTCTCCCCTAGGGGCGAGAGGAGACGTGGCTCCACGCGGCCACTAGGGGGCGTCAAAGTCCATGCCCTTAAAAAGCCAGGAAAACGGGGAGGGAAGGGGCGAGGATACAGGAAGAGGCCCTTCATTTCCCAAGGGAAACTGGCATCAGGAAAAGCCTCCTTTAAAACCCACTTAAAATAGAAAAAGTCACAGTAAATAGTGAGCAACAGGGGATAAAAGGACTGGATTTTTGTCTTGAGAAAAATGT
>GRCh37;chr1:157933408-157933808
cactcccagctactgaggaggctgaggttggagaatcgcttgaacccggaggcggaggttgcagtgagccgagatcgtgccactgcactccagcctgggcgacagagggaggctctgtctcaaaaaataaataaataaaataaaatagaaaGAAAATCCCGCCCTGGCAGTTAGGGCAGCGGGTGCCTCCTGCCAGCAGATGGCAGCACCACACCACAGAACCACAAAACCTGATGAGCACTGAGCGGAGAGAAGGGGAGAAGCAACCCAAAGTGTAGGATGTTTGGAGTGGGAGTGCAGAGTTGACAGAGAAGCTGTAACAGGAATGCACAGCAGAAGAGCCAGCAGGGAGACTGCCAGATGCAGGGTCTAGACTCCAGAGTTCCATCCTGGGATGGAG
>GRCh37;chr20:1294123-1294523
CGGGGCCCGAGACCGCTGTCTGCAGACACCAGGGGGCAGGGGGTCAGCCCGGCCCGTGGGGACCCTGTGCCTCAGGAGACACTGGGGTGGGGGTAGGGATGGGGAAAGGAGGATGGAGCCGTCCCCGGGTCCCCCCACGTCCCCAGTCCACGCTTCTCCCCTAGGGGCGAGAGGAGACGTGGCTCCACGCGGCCACTAGGGGGCGTCAAAGTCCATGCCCTTAAAAAGCCAGGAAAACGGGGAGGGAAGGGGCGAGGATACAGGAAGAGGCCCTTCATTTCCCAAGGGAAACTGGCATCAGGAAAAGCCTCCTTTAAAACCCACTTAAAATAGAAAAAGTCACAGTAAATAGTGAGCAACAGGGGATAAAAGGACTGGATTTTTGTCTTGAGAAAAATGT
>GRCh37;chr20:1455507-1455907
cgtgcctggtcTTGAATTGGTTCTTACACAATGCAGAGAAGTCCACATTAGTATCCTGGATGTTCCGTGATGGGAAGGGACTCTGATTAGTCACTGAGGGTGCACAGGGAGGAGGCAGAGGCCTCAGGGTTAAAGGCAGGTGTGTCTGACTCCTGGGCATGCACACTCTTCCCCATGTCAGggcttctcagtccactagatggtggtagcacccccccaggttgtgccaaccaaaaacatctctagacattgccaaaagtccagtgggggcaaaatcactcatcttgggaactactgCCCCACATCATGCTGCCCCAGGGGAGGTGATAGTGGGAAGAAGTGCTGGCTAGCTAGCTGGGCATTGAACTCAGGTGTCCCACAGGGCAGGTGAGAGGCTGTC
>GRCh37;chr20:1946278-1946678
AAGAGGAAAGACCGCACTGCAGAACAACTTATTTTAATAGGAAGCACCAAGACTTCTTATCTTAATGCTGACGACCGCCCGTTTATATTAGATGATCCCCTGAGCGTCTCTCCTTTTGTCTCCTTGAGTTTGAACCCTTAAGACCACGTGGACGGTGGGGAAATCCTCCCTCAACGTGCATGGCTCATCTCGCCACGAGGGGGCGCTCCCAGATCAGAGACACGCGGCTGCCGCCCACCCACCTCGCGGCCGCCACCTCCTGTGCGTGCATCATCTTCGCGCACCTGCCCAGAGGGCGGGGCCGGGGGGTCTCCTGCCCCATTAAGACTCCCTGAAGTCCAGGTGCAGCCCTGAAGGCTAGAGCAAGGTCACTACCGAGGAACAAGATGTCCTGTGAGAC
>GRCh37;chr20:2282967-2283367
GTCTTTCTCTGTGCTTTTCATGTGAAAGAGGGACCACAGAATAAATGGGCAGGGGTTATATTAACATATTTGTgattatgtttggctgtgattaacagtgaacccccccaaaaaacaatagcttagaaaaataagacagaagcttatttcttccttacacgaaaggcctggaaccaggcagttctgggcaggccaggtggtggcaccatcctcaggccctagctctgtccagtctcctctccaccatcgctagggtacgtatggccctgcatggtctaagatgtccgctagaggcttgtccctgtcacacccacactccagacagcagaatggaagaagaggaagaaaacaggcaAAGGGCATTTGCCAACTGTTTATATAAAGAGGTTTTCTAAAAAAA
>GRCh37;chr20:2693889-2694289
gtagagaggctggttttagctgggagcatagacagttcatccatggaaaagcagggaagacagagacatggacacagaagtggataaatgggtatatccaagtgggagcttggatgttgtcttctgattgctttgttttctccatgaactgagaaccaaggtcaacagtggaagataaggatagagagggagacactagagggcgtgatatagttatccaagagagtgagtgaaccagggggatgaatgtcatgtgattgacaagcggcactgagggtacccttgacgtttatgatcataaatttggtgataactttctccagccatgttgagctgcacaggtgcaggtgcagaacaggtgagtggttgcataaaaccagagttagaggtttgtcagttg
>GRCh37;chr20:2736652-2737052
CCTGGCCTCCCAGCCTGGGATGGTCACCATTCTGGATGCTCTCAGTTGACCACTTGGCCAAGGGGAAGAGACTCAAATCACAGTTGATGAGGTCTAGAAACTACCCCAACACTCCATCCCCATCCAGCTGAGCCCAGAGCAAAGACCCTCAGAGCTGGTGGGCTGCACGCCTGTACCTGTGCCTCCCTGTGTCCACCAGAGGGTAGCACACACCACTGTGAGGGACTGGGTCGCTGACCAtggaaggggactgaccttagaagaggcttagcccagcttccctccccgcattttacagattaggacttgagaccaagTCATCTTCCCACATCCCATTCATGAAATGGCTGTTCTCTCACTTTACCCATGTGCAGCAGAACCTTTGAACCAGCAGAGCCTT
>GRCh37;chr20:3657253-3657653
ttttgtatttttagtagagacggggtttcaccatgttggcaaggctggtctcaaactcctgacctcaggtgagccgcccgcctcggcctcccaaagCCACCGCATCTTGGTCCCTGCCATTCCCTTAGCCTGGGGTGCCGGCTCATCTTTTCCCTCTAGGATTTCTTTAGACTCAGCATATCTTGCAAATGTCCACTAGGTGGTGCTCACTCATCGCCAGCAGGGAGCTAACAAGCCGCTCCTGGGGTTGGGAGGGCGGAGGTGCCCCACAGCGGGGCTGACAGCCTCAGCGGTCCTCTTCAGCCTCCAGGGAGCCAACCACAGGCCTGCGTGACTCTCCCTGTCATCTGCACCCTCTCTGGGGTCCTCTGCCCATCCAGCCACCCGCACAGATCTGTGT
>GRCh37;chr14:78914802-78915202
AGAACAAGTTGAATAAAGAAGCAGGAGCTGCTAAAACACGTTTTTTTCACTGTAGCAGTTTTTCCTAGGCTAGTCCTGGTCTTGGAGGTGCTGTGAAACCAGTGTATTGACTTGGAAAGATCCCTTAGATCTCTGAACTGGGACAAGGGTTGCAATTCACGGACACCGGATGTTGTGCAATATTCAGGTCTGCCAGAAGGTGGCGCATTATCACTAATTTCATGGTCTGGCAGCTTTGCTCCTGGGGATCCCCAAAGTTGGTGTGGGCATTCTGATGGGTAGCTCTCCTCCGCATTTTGTGTGGTTCAGAGCTTCTCCCCTCTTATCCCCTCCCCTGCCTGCATTCCACTCAGCTTCTTTATGATGTATAAAGATGAAACTGACCCCAGTCTTCAGCCTG
>GRCh37;chr1:157939535-157939935
gggactttcattctgttatttaattttctcctcaccgcagccctttggatatgttttacaattcctacttcccagattattaaattgaggctcaaagaaggaaatgattcatacactggttaagtgttgagccagaatatacagccaggtcttctaaaacctgcctccaaatttcctccccttgaccatcctccactaggtggccatagtgagccacttgaaacaccaaatcccatcatattgttccttagcctacaatcctgcagtggctcctggtgttgccaggacaaagtcaaaaccctgggtatggcatacaagaccttctacatccagctaattacattttcaatctcatattccatctaatccctgcctcactGTCTGCACCCAATGATAAGAA
>GRCh37;chr20:3733675-3734075
GCACTTCCCTCTAACTGGCATGCAACAGCCCCACCTGCCTGAGAGCCCTGAGGTGACAATAAAACATTTATGCTCAAGGGGAAGCCACAGCCTGCTGATATGGCGTGGAGACCCTAATAGTGGGAGGAATGCAAGGGTTCCCGGTGCTAGAGAGAGAAGGGAGAAAGCTTTCAGCTGTGCATAGGGAACTGACCAGAAGGGGGTGCTGCTGTCTCCCATCAAGCATCCCAAACAACTCCACTGCTTAAGACCTCTCTGGCCTACACATGAGGTCCCTCTCTCCTCATTCAAATTAATTGTCTTGGCAGCCAGCTTCTGGCCTAAAATGCCACCACCTGTGCATACCTCTTGTGGGGCTAGGTGCTATAATACCACGCGGTGCCCCTGCCTCCTGAGTGAG
>GRCh37;chr20:3733675-3734075
GCACTTCCCTCTAACTGGCATGCAACAGCCCCACCTGCCTGAGAGCCCTGAGGTGACAATAAAACATTTATGCTCAAGGGGAAGCCACAGCCTGCTGATATGGCGTGGAGACCCTAATAGTGGGAGGAATGCAAGGGTTCCCGGTGCTAGAGAGAGAAGGGAGAAAGCTTTCAGCTGTGCATAGGGAACTGACCAGAAGGGGGTGCTGCTGTCTCCCATCAAGCATCCCAAACAACTCCACTGCTTAAGACCTCTCTGGCCTACACATGAGGTCCCTCTCTCCTCATTCAAATTAATTGTCTTGGCAGCCAGCTTCTGGCCTAAAATGCCACCACCTGTGCATACCTCTTGTGGGGCTAGGTGCTATAATACCACGCGGTGCCCCTGCCTCCTGAGTGAG
>GRCh37;chr1:157939535-157939935
gggactttcattctgttatttaattttctcctcaccgcagccctttggatatgttttacaattcctacttcccagattattaaattgaggctcaaagaaggaaatgattcatacactggttaagtgttgagccagaatatacagccaggtcttctaaaacctgcctccaaatttcctccccttgaccatcctccactaggtggccatagtgagccacttgaaacaccaaatcccatcatattgttccttagcctacaatcctgcagtggctcctggtgttgccaggacaaagtcaaaaccctgggtatggcatacaagaccttctacatccagctaattacattttcaatctcatattccatctaatccctgcctcactGTCTGCACCCAATGATAAGAA
>GRCh37;chr20:5107006-5107406
caagtactagcGACCGCTTGGCAAAGCAAAGCAGACTGAAGCGTGGGTTTCATTTCTCATCATGTGATAAGTGATAAAATGCTCTTAACCAGGTCGGCTCACCTGGCCTTTCCATTCGACCTAAATAACGTCTACTTACTTGCGTAAGGGAAGAGCTCTGGCCCAGGTCAGCAAGCATTTGTCAGGCTAGAGCCTCCGGGTGGCGCTTCTCGCCCTCAGTAACCGGTTACCTCCAGAACCAGGGCGCCAGCTCCGGCCATCCGCGGTTAAGCGGGAGCTCCCATTGGCTAATCGCACACTGAAACGCACGCCTTTTCCCGCCCCTGACGCTGCCGTCCAATGcgcgcctctcgactctgctccgccccgccccgcccccgtcgccctgcctcCCTGGCGT
>GRCh37;chr20:5186019-5186419
accccaatagtgtccataatagcaaagaaTATTAATAATATGTTTTTGACTGGTGCAATCTGAGGAGCTCTGCAGGAGCTTTGAGAACAAGAAATACTCTTCCTGGCCACCCCTTCCTTTCTGTGATAGAGACGCCTGGGGCTGCTGCTGTAGCATAGTGAGGCAGCATAGTGAGGCAGTGCTGTCACGGGCCCAGcagagggcagtagtagtttaggagtgaggcacaggcagggcttagaagtgagacatccttatccgcagaggatcctagcgcagcattcactagctttgtaatctggaacaaaacccttaacaactcagcttccccctctataaaataagggtaatTGAGAAAATTTGCAAAGCACGTGTCTACTCCTAGCATCTAGTAATCATC
>GRCh37;chr20:5549687-5550087
GTTTGGTCACTCTACTCATGTAATCTGAATAGATGCACCtccttcctttcctcccttcctcccctcccctccccttccttcctttcttccttctttcTCCTAATACCATTTCGCAGAAACAAAAGGGTCCTTTCCTATACATAATATATACATCATAATAATCCAACCCCTAGGAACTCTGATTAAAATTCACCAGCAGGTGGTGCCAGGGTCTTTGTCACACTCTTTAATACAACAGACAGTATCTGGTACAGTGATGCTAGCCAACTAGACTAACTTTAAATCAACTCAGTTGGAAATTAATACCCAACACAGTTTTAGAGTCTAAGTCCCCGAGAAATCACTTGGTTACATAGTATACTGACGTTTAGGGACTATATCATTATCATGATTATGTTTG
>GRCh37;chr20:6746104-6746504
GAAGAGAGAGAAAAAAAAAAGAAATAGCTCGTCTGTATTTAGATTTATCATTTCTGACTATTGCTCTTCCCTGGAAAACGGGTAGGTACAGTCATCCTGTACTTCGATCCCAAATCAGTCTCTGGAGACtacttatttatttatttatttatttatGGACTTCTTTCTTTCAAGCGTTCGAACTCATTTCCACCACAAGAGGGCAGCCATCTCTAAAAAAAAAAAAATAGGGCCAAAATTTATGTAAGTTGTGCTTGGAACAAGCATTCAGTAGTTCCTCAGAAATCATACACCCTACATAAAAGAGATTCTGCAATGGGCAGCACTAACATGAAACAGTGTTCAGAAGTACCCATTTTCCCTCAGATTCTAAACTGACAAGGTTTCCACTTACCAGGTT
>GRCh37;chr20:6809441-6809841
ATATTGAACTTCTTGAAGGGAAAGTATAAGTAGCATCCTCTTCTTTTGCTTTCTGGACACATATTTTCCCATCTCCAGAAAGACTGAGTCCCCAGGGAATAAAGACTATTGATGTGGCCTTAAGTTTGCAATTTGTGCTTCCCATAAAAATTCCTCCCCCAACTATGTATGTATGTCAATCATGATATGTCACCAGCAGGTGGCAACAGCGAGTGCAATAGAATGGAAAACCCCAGGTCAGAATCTCTGCAGATCACTAGGAAGGGTAGCATGCCAGTGTACACAGTGTATGCAGAAGGGAAATGACTGCTATTTATTTTTTTTTAAGTGCTTTACCACTCTGTCCTACCTCTCCAAGAGTCCATTTTCTTTCTTCCACAAAAATTGATTTAGACCAGAG
>GRCh37;chr20:7094483-7094883
TGTAAATTTCCTCCTTGTTCCACTATTCCGCATAGGATAAAATTCAGAAACGTAGGAAGACTTCAATTCCAAGCCATTGTCTAGCTcaggagttttcaacctcggcacgactgatttcgagactgaatacttctttgctatgggaggctgtcctgtgcattgcaggatgtttaccacatccctggcctctccccactagatggcacacaaccattccctcatcaccactctacttcatccaccctcccccgccgttgggaccacacagaagtctccagacactgtgaaatatcccctgcgggagaatctcctgtaactgagaacTGATCTACAAATATGTGAATATGTGCAGTTTTATTTATTCCTAGCTTTAATATGATTTTCTCTATCACCTAACTCT
>GRCh37;chr1:157961730-157962130
CTATTCTTAAGCTGTGCTTGCCTGTGTTTTGGAATATATGAAGAATTCTCTGGGTCTGTGCATATGGGGCTTCTGCATATGAGCTTGGGTGTTTTCCTGCCTTTCTCTGTCTTCTAATTGTGTGTGGATGCGTCTGGACCACAGGCTGGTGTTAGTATCTGCGGAGGAAAGAGGAGCTGTGGCCGCTACACATCAACAGAGGGCACCAGAGAGCCACGCACCTACTTTCAGGGGCAGAAATTGAGAAAACTTGGCGGGGAGTGTTAGAGACCCAGGAGATCTGGGATCTGGGAGGAAAGAAGTGGAGACCTCTTTGGACCAACACATTACTGTAAAATTGTGCAATTCCAGCAACTTCTCTGTCCATTCCCTAGGGTCCAGACCTCTGGCTACCCGAGCA
>GRCh37;chr20:9196195-9196595
GATGCTGTGTATTCCCTAATTCTGTATATTTGAAGTGGGATGTTGCTTTCTGTAGAGACTTTGGAGTGAATTGGCTTTTTTTCCattttaattataaaaattatttGCTTCATGGTAAAATATTACATAATGGTTAAATGTTAGGTTAAAATCAAAGACCTTACCCTTTAAAAATCTCCTTTTAGTACTGGTCCCCTAGAGGGAGCTAGAGGTAGCCACACTCAGTGTTTCTTGTTTTCCCTCCAGATGCGTTATTTGTGTATAACGATATATATGTCTGTGTATTTACATATAGATTAGTGAGGTTTGTCTTAACACAATGGAGCCATAGTATCCATATTACTACACTACTTCAGACTTTTTAAATTAATAAAATGACCTGAGAATTTGTTTCTATGTC
>GRCh37;chr14:81421064-81421464
aatctgatttatgtttgtaatgatctttttggctactgtgcgaagaatggTGAGTATGCCACTTAAGTATTATTTTTCTTCCCATCTTCCAGGGGGAATATGACTCAATGAAATTCTTGGGTCGACCAGAATTTCCATACTGGACCCATTATTAAGGGAACCTGGAATTATTTCTGCCATTCCCGATTCTTCCCAGCAGATGGCCCCAAAGTTCAGTTCCTGAATTGCCTCGCGGAGCCGCGGGCTGCAACGTGAGGCGGCCGCTGCCAGTCGACTCAACCACCGGAGTGGCCCCTGCAGTTGGATAGCAACGAGAATCCTCCAGGGGTGCAGGGCGACGGCTTCGGCCGCACCGCGGGCTAGCCAGGGCTGCGTGCCCGCCTCTGACCCTCAGCAGAGG
>GRCh37;chr20:9448641-9449041
GCTTACTTGAAACCATTTAGTCCCTTTCATTCCTGTGGCTGATAGAAACAGGAAGGCCGTTTGTGATGGTTAGAACATTTTCTCTCTCTCTTCCAGCCCATCTGATCCCAAATAATATGAAGCAAAACTGAGATCTTTATATTTATGGGCAAAAATACTGTCTCCTCATCACAGGCCATCACTGTCACTTCACCACTAGGTGGCCACTGCCCCTCAAGGATCAGCATCCACATAGCTTGGGGTCCCGTCCCTCCTTTTTCCAAAATACAGAAGTCGATGAGCTCAATAATAGAAAGAAAAAAAAAGAAGAGTGAGAGGAGTGAGCCTAGTCATATTGCTATAAACAGAAGTATTTTTGTTTTTTTCCATGCttaaattatgtctatatatataaaatgta
>GRCh37;chr20:9597689-9598089
ATGCCAAGTCATAAATCAAAAGTGAGATCAAACTAATTATTCCAAGTGAGTCGATGGCACAACACTTGTTTATCTCAATACATAATCGGCTTCACTAATTAAAATGCAAATTCGATTGCATTTATAACTGGTAACCCTGCCAAGTTAAAGCTTCAATACATCTGATGTGTGAGCTGTACGAACTTTTCAGGGACACTAGGTGGCGCCCGTGTACTTTTCTTGAGAAAGCCAGGCTGCTTTAACCATTTAAAATTTCAATCAGTGGAAAGAAACGAGTTAGCCCAGTGGTTCTCAAagacattgagtcaaaactctggggattgggccccagatctgtacggtaagtaattcttcccagacgattttATTTTTATACCAGTTGGTTAATGTAATGACATTG
>GRCh37;chr1:157961730-157962130
CTATTCTTAAGCTGTGCTTGCCTGTGTTTTGGAATATATGAAGAATTCTCTGGGTCTGTGCATATGGGGCTTCTGCATATGAGCTTGGGTGTTTTCCTGCCTTTCTCTGTCTTCTAATTGTGTGTGGATGCGTCTGGACCACAGGCTGGTGTTAGTATCTGCGGAGGAAAGAGGAGCTGTGGCCGCTACACATCAACAGAGGGCACCAGAGAGCCACGCACCTACTTTCAGGGGCAGAAATTGAGAAAACTTGGCGGGGAGTGTTAGAGACCCAGGAGATCTGGGATCTGGGAGGAAAGAAGTGGAGACCTCTTTGGACCAACACATTACTGTAAAATTGTGCAATTCCAGCAACTTCTCTGTCCATTCCCTAGGGTCCAGACCTCTGGCTACCCGAGCA
>GRCh37;chr20:12905802-12906202
TTCTTTCTAATAGCTATACAGTACAGAAAAAGACTGCTGAAGAAATTTGACATGTAATAAAAAAGAGAATGAAGAAAAAGTGAGAGTGGATTTAAAAGGCTGCTGTTCCGTTTTCAGACTGCAGGCTGCCCCCCTGCTGAGCTGCCCAGCTGCTCAGTTCATTTCTTAGTGAAGTGCCTTTTTTGGGCTTAGCCACAAGATGTCAGCCTAAGCTTAGCCATTTGTGCATTTTTCCGCGCCTCCAACCCATTTCTTCCCTTCCATTTCATTTCCTCTTTCGGCTCTGAGCAAATGAATAATCTTTTGGATTGTGGGCACTAGATGAATAACAATGGAGTAACTGGAGCATTCAAAGGGCCTCTGCTGATAGCAGCTTCCACCAAGTCTCAGGAAGAGCCCC
>GRCh37;chr20:12950914-12951314
GCCAAAAATAAATTTAAATCTGTAGTTAAATATTCTGTTTCTCACAGATATCCTTTAAAATACATTAAAGGATAGCATCATATTGTCCAAAATAATAAGTGGGTTTTGATGTCTTTTTCTCTGTTCGCAGGCCACCTCTCTTTGCCAGTCTTGACAAATAATTTCTTAGTGAAGCACCTATTTCAGGCTGAGCCACAAGATGTCAGCCTAAGCTTAGTCATTTTGAATTTTCCTGGCCCTTGAAACAACTACATTTTTTCACTTTTATGACCAAGAAAAAGTCTGAGAAGCTCACGACCCCTCAGGATTAGGTACAGAGACCACAGCAGCTGCTTGCCCTGGGAGCTCTTCATGCCTGTTCTCAGCCATCTTCAGTGAAGATTTCACAGGATAACCCAAA
>GRCh37;chr20:13100149-13100549
ATTATTTACATTAATCGGGATGCAGAAAAAGTATGTACATCTGTTCATTTTCTTATCTCTTAAAATGCTCATTTTATGCATATTTGGATACAGAGGGTCGCATTGTTCAttccctctcctctccctcctttttcctccccacctttctctgtcttctcttcccttcATGTTACACTGCAGTGTCTAAATTTACCACTAGATGGCAGCAAGAATTAGAGCGTGTCTGGCAGAGATTCGTTAGCCTACGCTGAGATCTGCCCTAAAACAGCAAGATGCAAAACCTTGAAAACATAGGGGCTGTTTCCAAGACCTGGGCGGTGAGCAGGAGGGCATTTGAGAAAATGCCTGTATCCCTGATGACTTAAAAATCAGTCAGATACACACCTGTGTGGAATGATTT
>GRCh37;chr20:13100149-13100549
ATTATTTACATTAATCGGGATGCAGAAAAAGTATGTACATCTGTTCATTTTCTTATCTCTTAAAATGCTCATTTTATGCATATTTGGATACAGAGGGTCGCATTGTTCAttccctctcctctccctcctttttcctccccacctttctctgtcttctcttcccttcATGTTACACTGCAGTGTCTAAATTTACCACTAGATGGCAGCAAGAATTAGAGCGTGTCTGGCAGAGATTCGTTAGCCTACGCTGAGATCTGCCCTAAAACAGCAAGATGCAAAACCTTGAAAACATAGGGGCTGTTTCCAAGACCTGGGCGGTGAGCAGGAGGGCATTTGAGAAAATGCCTGTATCCCTGATGACTTAAAAATCAGTCAGATACACACCTGTGTGGAATGATTT
>GRCh37;chr14:81462644-81463044
TCTACATCCTCCCTCTTTCCTCCCAGATTTGGATTACCTTTAAATGAGCTATTATCTGATATGATGCCACAGTTTCCATGATTCGTATTCATTTTTTTAAAACTTTCGTCTATGATCTAGTAAGTGACGATGACTGGTTTATTGCAAAATTTTCTGAATCACTTTGCTCTGTCAGATTAAGCTTTCAGCTAACCAGCAGAGGGAGCACAAAGAGACACACTGGTTTCATCTCAGTGTACAGGGAGTCTAGTTACTAAGTGGACGAAGAACTCCCGCACATTGAGATCTGGTCCTCAACTGGCAAGAAGCACTGTTCGAGCAATCAGGAAAATCTGGGCTTTAAGCAGTGGCACCACTACGAATTTATTCTCTTGCCTAAGATTACTTGGAATTCCTATAG
>GRCh37;chr20:15689637-15690037
gggcaacagagtgacaccctatctctaaaaaTAATAATAATAATAAATTCATTGAATAATGCCAGGAGTTTTTCTCTGAGAGGAGTGGATAGGTATTACAGGGTTCTTTGATGGCAAAGAACCGAGGAATCTTATTATCCCCACCTATAGGAAAAGCACCTAGGGAGGCTGGCTTTCCATGCAGAGGAGGAACCACCAGGGGGCGGTGCACCGCAAAGTCGGGCTGTGGTGGCCCTGCAGATGGCGGTGAACGGGAGGAGCAGGCTGGCTTTTCCAGGCTCCCGCTATCTAATAAGTGAATAGCATTGCTTTTCTGGGAAAATCTTTTTAAATGTTTTTTAATATAGAAGACTTTTAAAAACATTGAAATAATAACTGTACCTATAggccaggtgtggtg
>GRCh37;chr20:16498934-16499334
CATCGCCCCCACAACCAAGGTGGGAAGCGGGGCCTGCTTTATGAGACTGACAACTGCTCTTCCCCGCTGGCATCAGAACCTGGCTGGCCTGGTTACCTGAAATCCACCTTGCTGCCTGTCAGAGCACAGATTTGAAAGCTGATTTCCTGGGTAATCCAAGGCATCACTGGGGCCTCACTTGAGGGGAACTGCCCACAAGAGGGCACTGTTAAAATAAAAACTCGCTCATCGGGCATGTCAACTGGGAGATGTTAGGTTTCAAGTTTCTCCTGGGTTGAATTAAGGAACAGGTTGTGTGAGATCAAAGCCTCCCTTTGGAGTTCTGAAGAACCATTAAGAAAATCAGACCTTGTTTAATGATCTTTAATTTACATGACTGTAGATTTAAGTTGCTCATTGA
>GRCh37;chr20:17485445-17485845
gagccgctgagggcaCGACACAGGCAGGAGCCTGACGCGAGCCCCATCTGGAGGGGTGAGCTCTCACCTCAGTCCTTAGGACCCCAGACACCTTTAGGTGTAAGgttttttttttgtttttgtttttgtttttgttttGTCTTAAAAAAAAAAAAAAGGAAACTCATTACATACTGTCTTACACAAACTAAACCACTAGATGGTGCTAAGTGACTTTAATGAGAAATGAGACATGGGCGGTTCCCACTTTGCAATTTTAAAAAGTGACTTTCTTTACTTCCCTGTCACAGAAACTCTCAGTCCATGCAATTTAGGGAACTAGAATTACCTGTCCTTTCCTCTCCACCTGTCCGAAGTGCTTCCTCCGGGGCTCTTACGGGTATATGTGCACTTATTTGAA
>GRCh37;chr20:17517568-17517968
gttgaagtcctaactccctcaaaatgtggctgccttcagagatggggcctgtaaagaggtaattgaggctgttagggtggacccgtctgtggtgctttgttctggaagccctagcaaacgaatacaCTGCTCTAACACTCTGACTCTGCACCTTTTACCATCCGTCCTTTACCCAGAACATGCAAATGTCTGCCACAAGAGGGCCACCCTATACTAAAATTGAATGCCCTGCCACATGGTCCCACCAGGGTGCAGCTTGAAGCCTTTCCACCAAACTGGACCAACTCAAAAGGTAAGTCAGCCATGGAAAGTGACAGCCCAGGAGTAAAAGGGCAGGCAGACCCCTGGCTCCCGGATCCCTACTATCCCTGCTCCCTGTAGCCAGGCCTCTCCATGAGGC
>GRCh37;chr20:17517568-17517968
gttgaagtcctaactccctcaaaatgtggctgccttcagagatggggcctgtaaagaggtaattgaggctgttagggtggacccgtctgtggtgctttgttctggaagccctagcaaacgaatacaCTGCTCTAACACTCTGACTCTGCACCTTTTACCATCCGTCCTTTACCCAGAACATGCAAATGTCTGCCACAAGAGGGCCACCCTATACTAAAATTGAATGCCCTGCCACATGGTCCCACCAGGGTGCAGCTTGAAGCCTTTCCACCAAACTGGACCAACTCAAAAGGTAAGTCAGCCATGGAAAGTGACAGCCCAGGAGTAAAAGGGCAGGCAGACCCCTGGCTCCCGGATCCCTACTATCCCTGCTCCCTGTAGCCAGGCCTCTCCATGAGGC
>GRCh37;chr20:18612836-18613236
TTTTTTAAACTTCTAACGAGCCATGTTAACTTATAAGGATTAAAAAAGACTTTTAGTTATTTCTGAATCCTTTAGGAGTTTTCTCCTCAAATACACAAATTGTCTTGCATCAACTTCATTTACATGGACCAGTTTCCTGGCCCCCAGAAGCCTCAGACCCTGAACATTGCACTGCGCTCTGCCCCTAGCTCTCCAGTAGGTGGCGGTGGGTAGGCGCAGAAGCGGCCTGTGTTAGGTTGGTGCTGGCCTGTGCCTGGGGCCTCTCTCTGCCTTTTCTTCTGAATTAGAAGGAGTTTCCTCTTGGAGCAAATAGCTAATTTGCTTGCTTTTGTGTTGATAGGAGGAGCACAGCCAAATTCTTTTTACTGATAGATAAACACGTGTTTCTATCAATTAAGCT
>GRCh37;chr20:19609186-19609586
aaagaaaaaggcagaacatgcacccaatgcctggattttgggggtgcttctcaggggactggttgctttcttgcctgacctagaatgctggtggggaaacagcacacttttgatacctgggggccactgagaaccaaggcaacagtTCTGCTTGCTACACCACTACCAGAGAAATTAAAGCATCACAGACAGACACCAGGGGGAGCTACTGAGTAGAAACAGGCACACCACTTCAGCTGGGAAATTATACCTGTAGGCCCAGAGATGATGCAACCGCTGGGaagatttgagaggcctgcagaatctctagtggggctaattggagaagatgttccctgtctgaagacagtccatagagactgggagaggtgtttgttttttcaaatgtccacatatcaac
>GRCh37;chr20:19668992-19669392
CGGGTCTGCCTTTGAAAAGAGTGGGCTCCCCCAGTTACAACTGTCTCTTCCCCTCCACCAGCTGCTAAGGAATCCCAGGCCCAGAATTAGGAACTCCATTTTAAGGCAAGGGGACTGAATGTCCAGCCAGGCCCGCTTCCTGGGGCAGGCAGGCCTCTGCTTATGGGTGAGAAGCCTGTCGGGTGCTTCCGGCCAGCAGAGGGCATTGAGAAGCCAGGGAGTCAGTTCTGGGAGCCCCAGATGGGTTCCTATCAAGTCAAGTTCCTGTGGACTGAAAAAGATCCGTCCACATGATGAGGACATTTTTCTCTCTCATAGTCATTCTGCAAGGCATGAGTACCCTGTTTCTGGCACCCAGCCACAGTGCTTTCTTCTCTCAGGACTTGACTATAATGGGTAT
>GRCh37;chr20:19673245-19673645
aggcacagcaaactttctggaaggtagaggcactgtgtatctggattgcattgaggaatacatggaaatatgtatgcatATTTATTTCTAGAGGTGAATTAGCAGTTAATCAGGTTAGTAATACAGGTCTAGGGAGAGCCTTCAAATCCTCTTTGAAGATTCCGGCGCGCTGACCGACGATGCTGAGAAATTCCACCAGGTGGCGCTGCGTCCGCTGACGCTTTATTATCGGGCGAAAACGTGGAAAACAGAAGCCCACTGGAGGTCTTCCTAGCTCCCCACCCCCATTTCGACCCCCTGCACCTACACACATTCCACCTCTTTTTTGACCTGAGTATCCTCCTCTCTTTTCCCACCTGGCCATCTGCCAAACCATCCCCCTAGCCTGGTATTACTAAGA
>GRCh37;chr20:20064447-20064847
AGGATGGACGTTTAGATCAGATGTGCTTTGAAAAGCACATGACAAATTTGAGCTTAAAACCCTTCATAATTTTTAAAATCATGACATTTTCCAAGGACTAGAAGCTAAATGACTCCAAAACCCATTTGGAAGTTCTACAGTGGAATACTATATGGAGTTTAGAAATGATAGATTTGATTTTCTTAAAGAAGACCACTAGAGGTCACAAGAGATCTTGAAAAGAAAAAGGGTGCTTGGTTTTGCATACCTGAAGTGAAAGAAAAATCTAGTTGACGCCGATCTTAGGTTCTCCTACCCCATGTTGAGATGGTGTTCATGGTAAAAAGTTGGCTTAACTAGAACACACTGCATTCTCTATCACTACCACTAAATTAGATTTTCTATGACTTGTTTTCTTAAT
>GRCh37;chr20:20111071-20111471
gtttcctgatgtttcttgtggtgtgtgtttatgtcttgcattgaaggacagttcaattgaaggacagttgaagttatttgttccattctccctctggcttgttttttattgggatatttgcttatagattctgtgtaatttacctgctgactttcttttttttccccctgctaggtagctgcctcctttttggcactagatggcactttaagcccaggtttgcatcaattctagcaaacagtcagagtgccacccatcctgaatggaggaggtcccaaagggatatcccagtagtgtgggaaggctagctaggggttcatgcccaggggacctgtggaacaaatctcctacagtgtggtgctgctgaactgccatgctaatttggagtctcctttggttg
>GRCh37;chr20:20341029-20341429
GTACGCGTGGCCAGGCATCGTTTAGTTGTAGGCAGGGTCTCCCCTTTATGGTTTTCATTTATTTAGTTCCTGGAAACGCGCTCTGTAGAAATAGAAAAGTTCTCTGCAGCCTGGTTTGACAGCGAAGCCAGCCCCTGGTGGTTTTGTTCATTCCTTTCCTTCCCTGACTTATGCCTGTAGTTTTCTATCATCCCAGTAGGTGGCACACGGCCGTGTGCCTCTCTTCTGGGGCAGGCTCGCTTTACAAATCCCAGGCATGTTCCTGTGCAGAATAATCCATTTCAGCAATAAAATGAGATCATAGTGTGTAAAACTTGTTTTTACCTTGGGTGTGATTCTGTTTGATTTCCTGGAAACTTCCGCTGCCAGTCTTGTTAGTTCTTCACATGTTTACCCAGCA
>GRCh37;chr14:88211853-88212253
GTTATCTGTTTACTAAGAGCAGAACAGCATCTTAACAAAGCAAGGCTTTCCTTAGTCTGCTACACCTATCCTACTCCCAAAAGAGGGGGGAGGGGGAAGAAAAAAGCCTTTCCAATCAGACTTGCCGCCAGATTGCTTAACTTTGAGGATGACAGCCGATAAACCTGGCCACAAGTGCCCTGCTCCCTCCATCCAGCAGATGGAGCTCTGATTGCTCAACCCCAACTCCTAATTTCTCATCCAACTGTGTCTGCCCCATAACATAGCTATTAAGTACTATTATGAAGGCACATGACTAGGTAGCTTTGAAAGAGGTAAGAACAGGAATATCTACACAGCCTCTGAATGTTTCTAGCCCAGAGTTAAACTAATGATGATTCCCTCTCTGTCTTCAGAAGTT
>GRCh37;chr20:21621192-21621592
TATATTTGAACTCCCTGAGCCAACTTTGATGAGGGGCAGGAAGACAGAGCCAAGATGGCAAAAGCATTCTGCAGGCATCGATTCCCTACATGGTGGCTTCTCATGTGATCATTTTCCAGCCCCTGGAAGCCTTTTGGGAACTCGGAAGCACTTATCCTCAGACATGTGGCTCATTCTTGTTTCCTCCAGGAGCCAATAGGTGGTAGCAACGGGCCAGCAAAGAAGCACCTGCTAAGGTGGGTGGTTCAGCCTAGCTGTCAAGGCGATAGAAGCAGCTATGTGGTTTAAGTCAAAGAATACCTCTAGAGAAGAACTTTAAGTCTGAATGTATGTGATGCAGACACTAGCTTCTCAAAACAGCCTGGCTTAGCACAGACTCCATCTTCCAAGGATTTTTCAT
>GRCh37;chr20:22366632-22367032
TCAGAAAAACTGGCAACATCTGTCCCATTCCTAACTCCACCTGATAACCAGTTGTGTTAGTAACATGGTAGAATTCAATTTTGTGTTTTCTGTTAAAAATTCAAGTGCAGAAATCTGGCTGTCCAGGGACTAGAAGAGCGTACCTATCCTGTCTCCTTTGCGAGTACCACTTGGGTGGTTTTTCTCTCCTCTCCTTTAGATGGCACCAGTTTATTGCAGTGTGGCCACCCAGACACTCCCTTCTGCTACCTCAATTAGTATTCATTGTGCAAAAATAAGAAAATTCCTTCATTACGCTGGTGCCTGGTGGCAATCTGATAACTAAGGCGGTGCATCTGCATTTCCATTATAAACCACATTTCTCACTTAGGGTTGTCGCTCAGCAATAAAAACTTGCTAG
>GRCh37;chr20:23031369-23031769
CGTCCTGTGGATGGGCAGGGTGGGGGGGGGGCTGGAGGAGGACATGGGAATCCGTCACTTTCGACCTCTTCCGGTGGTTCACTTACCGGGAATGCGGAAGAGTGGGTCTCCCCCTCGGGTCGCCCCCATAATGGTGAGAGGCAAACTGTTTAAAAACACCCTTGCCTCTCTCCTCTACTGTCCTCACAACGAGCGCCAGGGGGCGGCGCTGTCGAGCTCTAAACAAAGCCAAGGAAGTTGGAGAAGTTTCGGGCTAAAAAGGGTTAAGGTGTAGGAGCACAGAGTCCTCCTTCTGGGGTTGGAAGCTCCGTTCCCGGGCAGCTCAGCGTGGATTCCGCTGCGTTCACCTCTTGCCTCCAGGGCCCAGTAGATCCTGGGCTTTAAACAAGAACAGAGAGTA
>GRCh37;chr20:24082926-24083326
TGACTGGTTTTTGTAGGACGTGTCTTTATCTGTGTGTGCAGAAATCATAAGCCATATTATACCAACAAAAGAAAGCAAACCACTGATGTGACTGTCGTTAGGTGAAAATGTTGCTCAATGCAAGGCTACCCTTGGACTCCTACTGGGGCACACATCTCAGACTAAGGGTATTTTGGCGGTAGCCATGCCAGGCCAGCAGAGGGCAGCTCCTCAACTTCCCCTTCCAGTCACCGAGTCCTCAGCAGTCTTGCTCTACACATCCCCTTCGTGGTCCCCTTCTTCCATTCCCACCGCCATCCCAGTTCAGGCCTTTATCAGTGATCACCTGGACTTCAGCAAGGGCCTCCTCCCCAGCCCATCCTGCCCATGGCCACACAGGCTGCGTTCAAAGTGAGCTTCC
>GRCh37;chr14:88480078-88480478
[truncated: 15,135 more rows]
